# Supplementary material for: Transcriptome analysis of genetically matched human induced pluripotent stem cells disomic or trisomic for chromosome 21
Source: PLoS One. 2018 Mar 27;13(3):e0194581. doi: 10.1371/journal.pone.0194581 (PMC5870938; doi:10.1371/journal.pone.0194581)
Supplement: S1 Table — (XLSX) [file pone.0194581.s002.xlsx]

## Sheet: Deseq
S1 Table Transcript accumulation in iPSCs.
Gene name	baseMean	baseMeanDisomic	baseMeanTrisomic	foldChange(Trisomic/disomic)	log2FoldChange	pval	padj
EMC10	4704.71	6.24991	9403.18	1504.53	10.5551	4.04e-141	1.64e-136
MEG3	4597.37	9.66787	9185.07	950.062	9.89188	2.62e-118	5.32e-114
LINC00458	26387.4	52019.8	755.034	0.0145144	-6.10638	1.21e-102	1.64e-98
STMN2	663.46	62.4681	1264.45	20.2416	4.33925	1.54e-73	1.57e-69
EOMES	2075.36	4076.72	73.9876	0.0181488	-5.78398	2.22e-73	1.81e-69
SLC15A4	956.304	3.03496	1909.57	629.193	9.29736	3.98e-68	2.7e-64
LINC01108	7164.6	14082.3	246.882	0.0175314	-5.83392	1.39e-64	8.05e-61
LRRC4B	224.885	0	449.77	Inf	Inf	7.83e-61	3.98e-57
AJAP1	513.272	1025.59	0.955929	0.00093208	-10.0673	2.22e-54	1e-50
NNAT	136.586	5.81846	267.353	45.9491	5.52197	1.23e-53	4.99e-50
AGGF1	1970.27	3882.15	58.3972	0.0150425	-6.05481	2.45e-52	9.06e-49
RP11-431J24.2	1756.74	3473.21	40.2593	0.0115914	-6.43081	9.13e-48	3.09e-44
PAX6	125.373	4.42671	246.32	55.6441	5.79816	3.03e-46	9.47e-43
SP5	1448.76	2868.93	28.5829	0.00996293	-6.64921	4.51e-46	1.31e-42
AP000459.4	3131.59	150.407	6112.78	40.6417	5.34489	9.95e-45	2.7e-41
NAP1L5	141.237	0.800166	281.674	352.019	8.45951	3.37e-44	8.57e-41
SYT3	208.679	0.407229	416.951	1023.87	9.99982	6.57e-44	1.57e-40
NODAL	5484.01	10566.6	401.415	0.037989	-4.71827	1.27e-43	2.88e-40
GDA	763.461	1516.19	10.7308	0.00707745	-7.14255	7.89e-43	1.69e-39
TNC	3421.12	6089.34	752.894	0.123641	-3.01577	9.32e-43	1.9e-39
GLT1D1	247.295	0.407229	494.182	1213.52	10.245	2.75e-40	5.33e-37
MAP2	2065.36	582.798	3547.93	6.08774	2.60591	3.46e-40	6.39e-37
ACTA1	1739.32	3402.11	76.5377	0.0224971	-5.47411	1.85e-39	3.13e-36
RP11-320N7.2	1244.53	2450.58	38.4746	0.0157002	-5.99307	1.79e-39	3.13e-36
PCDH10	2584.72	4835.99	333.454	0.0689527	-3.85825	2.08e-39	3.38e-36
RP11-359M6.1	3690.59	7099.97	281.209	0.039607	-4.6581	6.26e-39	9.79e-36
PKIB	1288.61	2510.71	66.5119	0.0264912	-5.23834	6.91e-39	1.04e-35
ZNF558	149.233	0	298.466	Inf	Inf	6.9e-37	1e-33
LRFN5	1557.42	2998.37	116.476	0.0388463	-4.68608	8.92e-37	1.25e-33
CTD-2311M21.2	943.186	1860.64	25.7353	0.0138315	-6.1759	1.43e-36	1.94e-33
FAM71E1	210.438	0	420.875	Inf	Inf	1.64e-36	2.15e-33
CER1	2288.59	4420.33	156.847	0.0354831	-4.81673	6.24e-35	7.93e-32
ARRB1	3421	6427.03	414.963	0.0645652	-3.9531	1.19e-34	1.47e-31
CCDC129	938.58	1846.23	30.9271	0.0167515	-5.89957	1.32e-34	1.58e-31
RELN	122.094	18.9329	225.256	11.8976	3.5726	2.1e-34	2.44e-31
PTPRT	145.105	2.64202	287.567	108.844	6.76611	1.12e-33	1.27e-30
LEFTY2	4809.08	9061.12	557.042	0.061476	-4.02383	4.55e-33	5e-30
POU3F4	110.522	0	221.044	Inf	Inf	6.52e-33	6.98e-30
T	716.025	1410.12	21.9337	0.0155545	-6.00652	1.33e-32	1.38e-29
RP11-553A10.1	1659.14	216.746	3101.53	14.3095	3.8389	2.15e-32	2.13e-29
DCAF12L1	302.8	602.687	2.91339	0.00483399	-7.69257	2.11e-32	2.13e-29
CLEC11A	132.531	0	265.061	Inf	Inf	2.74e-32	2.65e-29
ABHD12B	8535.84	15632.6	1439.11	0.0920584	-3.44131	3.96e-32	3.74e-29
SCG2	63.9156	4.3366	123.494	28.4772	4.83174	1.24e-31	1.15e-28
ZNF726	280.849	6.05055	555.648	91.8343	6.52096	5.25e-31	4.75e-28
GRM3	354.786	42.761	666.811	15.5939	3.96291	1.79e-30	1.58e-27
EDNRB	4697.74	8725.9	669.591	0.0767361	-3.70395	2.02e-30	1.75e-27
RP11-3B12.3	1401.54	2709.78	93.3056	0.0344329	-4.86007	3.37e-30	2.85e-27
JPH4	4081.18	823.909	7338.45	8.90686	3.15492	1.1e-29	9.14e-27
MIR4458HG	108.812	0	217.624	Inf	Inf	1.13e-29	9.15e-27
C3	253.442	3.98654	502.898	126.149	6.97898	1.76e-29	1.4e-26
LINC-ROR	4093.4	7639.33	547.47	0.0716646	-3.80259	2.08e-29	1.63e-26
CSMD1	378.643	719.627	37.659	0.0523312	-4.25618	2.2e-29	1.69e-26
FAR2P1	471.658	32.7312	910.585	27.8201	4.79806	3.87e-29	2.91e-26
DNAJA4	469.278	923.756	14.7997	0.0160212	-5.96387	4.78e-29	3.53e-26
SERPINB5	220.992	437.69	4.29413	0.0098109	-6.6714	2.68e-28	1.95e-25
AC005082.12	296.449	586.806	6.0918	0.0103813	-6.58987	1.16e-27	8.29e-25
SERPINE2	20205	34908.9	5501.17	0.157586	-2.66578	1.23e-27	8.61e-25
SLC5A9	290.39	574.773	6.00585	0.0104491	-6.58048	2.01e-27	1.38e-24
FGF8	965.058	1866.39	63.7218	0.0341417	-4.87232	3.27e-27	2.22e-24
SHANK1	168.508	16.1637	320.852	19.8502	4.31108	7.13e-27	4.76e-24
PCDH15	1320.13	2501.19	139.066	0.0555998	-4.16878	8.35e-27	5.48e-24
OC90	2397.06	4505.83	288.287	0.0639809	-3.96622	1e-26	6.47e-24
TCEAL5	341.666	31.8148	651.518	20.4785	4.35604	5.52e-26	3.51e-23
RP11-277P12.10	6613.19	11925.8	1300.53	0.109052	-3.19692	5.92e-26	3.71e-23
LOX	616.751	101.929	1131.57	11.1015	3.47269	8.03e-26	4.95e-23
RP11-267L5.1	10784.8	19021.7	2548	0.133952	-2.90021	8.8e-26	5.34e-23
RP3-326L13.3	65.0103	0	130.021	Inf	Inf	9.11e-26	5.45e-23
GAL	13550.9	23620	3481.75	0.147406	-2.76213	1.73e-25	1e-22
MIAT	14327.1	5409.41	23244.9	4.29712	2.10337	1.7e-25	1e-22
ZNF562	1196.93	2279.35	114.515	0.0502402	-4.31501	2.31e-25	1.32e-22
CHGA	5757.02	1378.36	10135.7	7.35343	2.87842	2.9e-25	1.64e-22
FGF17	481.51	931.81	31.2104	0.0334944	-4.89994	6.84e-25	3.81e-22
RP11-389K14.3	176.29	346.92	5.6605	0.0163164	-5.93753	7.42e-25	4.08e-22
C4orf51	232.743	459.135	6.35087	0.0138323	-6.17582	2.97e-24	1.59e-21
PSMD5-AS1	601.965	73.1238	1130.81	15.4643	3.95087	2.96e-24	1.59e-21
GAD2	429.3	815.92	42.6809	0.0523101	-4.25677	4.21e-24	2.23e-21
LEFTY1	4209.49	7651.18	767.803	0.100351	-3.31687	4.6e-24	2.4e-21
MEG9	118.306	1.40604	235.206	167.283	7.38614	6.78e-24	3.49e-21
TSPYL5	1392.56	285.279	2499.83	8.76275	3.13138	1.08e-23	5.5e-21
SOHLH2	658.17	1267.19	49.1463	0.0387835	-4.68841	1.26e-23	6.34e-21
INHBA	133.147	17.2802	249.014	14.4103	3.84903	1.88e-23	9.31e-21
PCSK9	16953.6	28803.7	5103.47	0.177181	-2.4967	2.23e-23	1.09e-20
ZNF597	135.976	3.57931	268.374	74.9791	6.22842	3.88e-23	1.88e-20
PXDNL	201.889	8.99054	394.788	43.9115	5.45653	5.36e-23	2.57e-20
C5orf63	164.926	326.627	3.22507	0.00987386	-6.66217	6.29e-23	2.97e-20
CCDC169-SOHLH2	571.286	1100.45	42.1254	0.0382802	-4.70726	7.59e-23	3.55e-20
ZEB1	186.905	33.0667	340.744	10.3047	3.36524	9.32e-23	4.31e-20
CALCR	756.955	1449	64.9134	0.0447989	-4.48039	1.36e-22	6.2e-20
PTH1R	509.89	985.846	33.9342	0.0344214	-4.86055	1.39e-22	6.28e-20
MED15P9	84.2633	0.392937	168.134	427.889	8.74109	2.45e-22	1.09e-19
GRIA1	597.067	997.794	196.34	0.196774	-2.34539	2.47e-22	1.09e-19
UNC5C	109.614	10.7096	208.519	19.4704	4.28321	3.94e-22	1.72e-19
RP11-181K12.2	2272.61	4180.8	364.423	0.087166	-3.52009	7.28e-22	3.15e-19
PNPO	451.93	45.0908	858.77	19.0453	4.25137	8.96e-22	3.84e-19
CCDC169	609.356	1165.99	52.7232	0.0452176	-4.46697	1.15e-21	4.89e-19
ANXA1	320.542	560.818	80.2664	0.143124	-2.80466	1.59e-21	6.68e-19
MIXL1	1257.12	2355.11	159.125	0.0675657	-3.88756	2.87e-21	1.19e-18
HHLA1	44704.3	72005.2	17403.4	0.241696	-2.04873	2.98e-21	1.23e-18
EPHA3	99.2638	19.5635	178.964	9.14787	3.19344	4.48e-21	1.82e-18
RP4-647C14.2	147.03	290.476	3.58341	0.0123363	-6.34094	6.35e-21	2.56e-18
WNT3	1251.12	2302.67	199.577	0.0866718	-3.52829	9.75e-21	3.89e-18
LIX1	55.8597	6.16924	105.55	17.1091	4.09669	1.05e-20	4.13e-18
C19orf33	274.445	531.853	17.0371	0.0320334	-4.96428	1.32e-20	5.17e-18
ATP1A2	5450.13	1452.49	9447.77	6.50454	2.70145	1.61e-20	6.22e-18
FAM65B	3289.2	978.329	5600.08	5.72413	2.51706	1.94e-20	7.43e-18
TFAP2C	1370.82	2441.93	299.713	0.122736	-3.02637	2.56e-20	9.74e-18
CYCSP6	95.6719	190.488	0.856123	0.00449438	-7.79766	3.13e-20	1.18e-17
FEZF1-AS1	491.9	89.8325	893.967	9.95149	3.31491	3.21e-20	1.2e-17
GAD1	821.095	1511.06	131.125	0.0867764	-3.52655	6e-20	2.22e-17
BNC1	111.239	6.91224	215.565	31.186	4.96283	1.37e-19	5.01e-17
CUZD1	3692.62	878.892	6506.34	7.40289	2.88809	1.73e-19	6.28e-17
NRP2	3654.16	1337.2	5971.11	4.46538	2.15878	2.26e-19	8.12e-17
ARSE	1094.94	2028.77	161.114	0.0794144	-3.65446	2.34e-19	8.36e-17
RP11-400N13.2	212.55	413.759	11.3413	0.0274105	-5.18913	2.74e-19	9.68e-17
RP11-598D14.1	240.919	466.64	15.1982	0.0325694	-4.94034	2.89e-19	1.01e-16
RP4-559A3.6	773.023	1460.73	85.3176	0.0584075	-4.0977	3.03e-19	1.05e-16
COL5A2	2484.54	779.183	4189.89	5.37729	2.42688	3.37e-19	1.16e-16
NPPB	38.4271	74.7042	2.15005	0.0287808	-5.11875	3.83e-19	1.31e-16
OR5H5P	80.1608	159.605	0.716683	0.00449036	-7.79895	6.93e-19	2.35e-16
ANKRD1	32.9529	61.2474	4.65844	0.0760593	-3.71673	1.01e-18	3.4e-16
CTD-2501M5.1	5106.13	8883.38	1328.88	0.149592	-2.7409	1.2e-18	4.02e-16
LMO3	877.629	338.146	1417.11	4.19084	2.06724	1.25e-18	4.12e-16
GRIN3A	53.4877	2.48553	104.49	42.0392	5.39366	1.36e-18	4.47e-16
GATA4	208.791	406.2	11.382	0.0280208	-5.15736	1.48e-18	4.8e-16
BDKRB2	304.12	583.626	24.6147	0.0421754	-4.56745	2.06e-18	6.63e-16
RP11-426L16.8	7627.94	12986.1	2269.82	0.174789	-2.51632	3.22e-18	1.03e-15
SHOX2	90.1216	2.00756	178.236	88.7821	6.4722	3.54e-18	1.12e-15
AC002480.5	151.583	296.51	6.65606	0.022448	-5.47727	3.59e-18	1.13e-15
RPS6P12	149.004	291.159	6.84865	0.023522	-5.40985	3.65e-18	1.14e-15
KCNJ2	501.942	70.6504	933.234	13.2092	3.72347	3.69e-18	1.15e-15
TSTD1	616.891	1140.66	93.1181	0.0816351	-3.61467	4.35e-18	1.34e-15
CAV1	1531.9	2648.94	414.867	0.156616	-2.67469	4.5e-18	1.38e-15
HAS2	1688.3	3050.58	326.014	0.106869	-3.22608	4.86e-18	1.48e-15
MEG8	51.8602	0	103.72	Inf	Inf	5.17e-18	1.56e-15
C19orf81	49.7473	0	99.4946	Inf	Inf	5.46e-18	1.63e-15
FAT4	2628.31	4280.32	976.29	0.228088	-2.13234	7.73e-18	2.3e-15
TAGLN	17354.3	26785.3	7923.25	0.295806	-1.75728	9.73e-18	2.87e-15
MDGA2	286.543	531.718	41.369	0.0778027	-3.68404	1.14e-17	3.32e-15
GSC	119.755	235.502	4.00823	0.0170199	-5.87663	1.3e-17	3.76e-15
SLITRK4	317.564	571.477	63.6508	0.111379	-3.16645	1.68e-17	4.86e-15
TSSC2	1746.99	357.255	3136.73	8.78009	3.13424	1.87e-17	5.36e-15
GABRA2	98.8994	17.0959	180.703	10.57	3.4019	2.04e-17	5.81e-15
RP11-114H21.2	79.1172	1.99327	156.241	78.3843	6.29249	2.41e-17	6.82e-15
RP11-466P24.6	66.4451	132.246	0.643716	0.00486755	-7.68259	3.06e-17	8.57e-15
IL33	31.0505	61.2449	0.856123	0.0139787	-6.16063	3.22e-17	8.96e-15
FEZF1	1176.83	285.049	2068.61	7.25705	2.85938	3.45e-17	9.53e-15
MUC16	34.9585	3.45648	66.4606	19.2278	4.26512	3.96e-17	1.09e-14
ACHE	663.858	1195.17	132.545	0.1109	-3.17267	4.96e-17	1.36e-14
LINC00648	402.707	750.094	55.3205	0.0737514	-3.76119	7.47e-17	2.03e-14
GRIK3	377.642	133.876	621.408	4.64166	2.21464	9.69e-17	2.59e-14
LHX5	66.1635	7.09659	125.23	17.6466	4.14132	9.73e-17	2.59e-14
CCL28	56.9053	113.452	0.358341	0.00315852	-8.30653	9.69e-17	2.59e-14
LINC01057	2367.31	4158.85	575.76	0.138442	-2.85265	9.88e-17	2.61e-14
RP11-366M4.3	8334.42	2712.17	13956.7	5.14594	2.36343	1.5e-16	3.92e-14
PSMD5	2155.98	547.208	3764.76	6.87994	2.7824	1.5e-16	3.92e-14
S100A6	676.063	198.985	1153.14	5.79511	2.53484	1.63e-16	4.23e-14
HPCAL4	128.618	28.539	228.697	8.01348	3.00243	1.93e-16	4.98e-14
ZEB2	161.132	47.7497	274.515	5.74903	2.52332	2.06e-16	5.27e-14
PITPNM2	1686.51	2923.81	449.209	0.153638	-2.70239	2.55e-16	6.48e-14
SPG20	9029.32	14795.9	3262.78	0.220519	-2.18102	3.15e-16	7.97e-14
HPGD	725.161	1310.22	140.1	0.106928	-3.22528	3.39e-16	8.52e-14
PKP3	1813.14	3206.53	419.757	0.130907	-2.93338	4.24e-16	1.06e-13
FRMD3	234.963	49.5504	420.376	8.48382	3.08471	5.24e-16	1.3e-13
ZNF578	206.827	393.955	19.6984	0.0500017	-4.32188	6.52e-16	1.61e-13
JOSD2	31.3496	0.506552	62.1927	122.777	6.93989	6.79e-16	1.65e-13
HERC3	781.129	1351.68	210.579	0.155791	-2.68232	6.79e-16	1.65e-13
MGAT4C	498.767	83.6571	913.878	10.9241	3.44944	7.48e-16	1.81e-13
GDF3	4189.69	7126.78	1252.6	0.175759	-2.50833	1.32e-15	3.17e-13
RP1-135L22.1	43.7386	87.4771	0	0		1.38e-15	3.29e-13
MAGI2-AS3	249.032	62.7005	435.364	6.94354	2.79567	1.82e-15	4.32e-13
SYT4	995.432	400.01	1590.85	3.97704	1.99169	1.94e-15	4.6e-13
RP11-149I23.3	136.192	260.184	12.1996	0.0468883	-4.41463	2.1e-15	4.95e-13
ZNF528	240.618	419.016	62.2204	0.148491	-2.75155	2.95e-15	6.9e-13
DEC1	120.051	232.312	7.79106	0.0335371	-4.8981	3.48e-15	8.09e-13
PKDCC	4051.63	1267.64	6835.62	5.39241	2.43093	4.22e-15	9.76e-13
CTD-3018O17.3	51.9521	103.188	0.716683	0.00694544	-7.16972	4.26e-15	9.79e-13
SOX9	529.518	179.914	879.121	4.88633	2.28875	4.67e-15	1.06e-12
APOO	1073.73	1897.26	250.209	0.131879	-2.92271	4.68e-15	1.06e-12
CTD-2354A18.1	8703.07	14230.7	3175.45	0.223141	-2.16397	5.33e-15	1.2e-12
VAV1	44.1489	0.407229	87.8905	215.826	7.75372	5.42e-15	1.22e-12
APC2	138.41	47.8155	229.004	4.78933	2.25982	6.08e-15	1.36e-12
CTC-286N12.1	489.056	906.23	71.8817	0.0793195	-3.65618	6.34e-15	1.41e-12
PRRT2	821.124	274.367	1367.88	4.98558	2.31776	7.12e-15	1.57e-12
ZNF880	656.621	1160.6	152.645	0.131523	-2.92662	8.4e-15	1.85e-12
ADAMTSL1	308.82	52.4863	565.153	10.7676	3.42863	9.2e-15	2.01e-12
NFIA	290.955	98.1883	483.721	4.92646	2.30055	9.98e-15	2.17e-12
DGKB	113.419	14.5873	212.251	14.5504	3.86298	1.23e-14	2.65e-12
PCDHB5	571.212	1028.04	114.382	0.111262	-3.16797	1.68e-14	3.61e-12
CTB-180C19.1	464.298	858.745	69.8513	0.0813411	-3.61987	1.72e-14	3.68e-12
ELAVL2	2416.73	918.671	3914.79	4.26137	2.09132	2.38e-14	5.07e-12
VIM	9669.58	5356.96	13982.2	2.6101	1.3841	2.9e-14	6.15e-12
SOX15	826.986	1491.91	162.058	0.108624	-3.20258	3.19e-14	6.72e-12
MYBPC2	307.201	49.3229	565.08	11.4567	3.51812	3.73e-14	7.81e-12
GATA6	106.994	204.459	9.52929	0.0466074	-4.4233	4.05e-14	8.44e-12
AP001888.1	175.324	332.893	17.7543	0.0533333	-4.22882	4.39e-14	9.12e-12
NCR1	281.784	528.493	35.0755	0.0663689	-3.91335	4.45e-14	9.19e-12
KCNC3	20.9142	0.407229	41.4213	101.715	6.66839	4.95e-14	1.02e-11
RIMBP2	23.5063	1.61462	45.3979	28.1167	4.81336	5.79e-14	1.18e-11
AC087073.1	60.4305	119.076	1.78521	0.0149922	-6.05964	5.92e-14	1.2e-11
CDH13	226.538	382.355	70.7204	0.18496	-2.43471	6.09e-14	1.23e-11
TEKT4P2	39.3859	0.407229	78.3645	192.434	7.58822	6.15e-14	1.24e-11
GREB1L	143.718	21.1488	266.286	12.5911	3.65433	6.4e-14	1.28e-11
AC002480.2	56.1341	110.695	1.57281	0.0142084	-6.13711	6.55e-14	1.31e-11
NALCN	114.442	24.7712	204.113	8.23992	3.04263	7.78e-14	1.54e-11
PRDM14	15831	24841.3	6820.55	0.274565	-1.86478	9.04e-14	1.79e-11
AL132709.5	39.676	0.785875	78.566	99.9727	6.64346	1.24e-13	2.44e-11
EMX1	191.855	50.9659	332.744	6.52876	2.70681	1.25e-13	2.44e-11
THUMPD3	3799.57	6311.65	1287.49	0.203987	-2.29345	1.5e-13	2.92e-11
RP3-326L13.2	28.9116	0	57.8231	Inf	Inf	2.18e-13	4.21e-11
RP11-138B4.1	39.073	77.8607	0.285374	0.00366519	-8.0919	2.37e-13	4.56e-11
CD36	201.658	29.4768	373.839	12.6825	3.66477	2.53e-13	4.85e-11
PLA2G4C	312.454	63.3658	561.543	8.86192	3.14762	2.67e-13	5.1e-11
FGF4	151.099	285.412	16.7861	0.0588135	-4.08771	2.75e-13	5.23e-11
LY75	343.452	632.04	54.8641	0.0868048	-3.52608	2.77e-13	5.24e-11
DRD1	54.7154	104.227	5.20393	0.0499289	-4.32398	2.96e-13	5.58e-11
FAM24B	67.1445	131.163	3.12579	0.0238313	-5.391	3.46e-13	6.49e-11
LINC00664	61.7751	3.94367	119.607	30.3288	4.92262	3.62e-13	6.75e-11
CLEC2A	44.1495	3.21931	85.0796	26.4279	4.72399	4.12e-13	7.66e-11
HOXB1	48.4025	95.4446	1.3604	0.0142533	-6.13256	4.24e-13	7.79e-11
CACNG8	1256.73	453.425	2060.03	4.54327	2.18373	4.22e-13	7.79e-11
CST1	232.333	430.372	34.2931	0.0796823	-3.6496	4.25e-13	7.79e-11
ZDHHC22	4517.28	1637.27	7397.29	4.51807	2.17571	4.32e-13	7.89e-11
BST2	1572.3	420.949	2723.65	6.47025	2.69382	4.8e-13	8.72e-11
M1AP	234.745	435.202	34.2876	0.0787856	-3.66592	5.3e-13	9.58e-11
PGM1	8235.65	13043.3	3428.03	0.26282	-1.92785	5.61e-13	1.01e-10
GABBR2	242.205	404.281	80.1288	0.198201	-2.33497	5.6e-13	1.01e-10
MEGF10	3955.69	1482.37	6429.01	4.33698	2.11669	6.16e-13	1.1e-10
AC007682.1	134.18	254.623	13.7375	0.0539521	-4.21218	6.29e-13	1.12e-10
SPATA16	85.2846	164.682	5.88675	0.0357461	-4.80607	6.48e-13	1.15e-10
ZNF804A	18.2633	34.9537	1.57281	0.0449968	-4.47403	6.8e-13	1.2e-10
RP11-360K13.1	107.648	205.712	9.58383	0.0465886	-4.42388	7.38e-13	1.29e-10
RP11-380P13.2	14162	22006.6	6317.44	0.28707	-1.80052	9.58e-13	1.67e-10
CCR3	54.7987	106.252	3.34575	0.031489	-4.98901	1.02e-12	1.77e-10
NANOG	17365	26962.1	7767.92	0.288106	-1.79533	1.11e-12	1.91e-10
DOK6	119.238	36.1516	202.324	5.59656	2.48454	1.14e-12	1.97e-10
CNTNAP2	26018.9	37250.7	14787.2	0.396965	-1.33292	1.19e-12	2.04e-10
SERPINB9	14849	23200.5	6497.47	0.280057	-1.83621	1.24e-12	2.11e-10
LRRC55	338.503	115.708	561.298	4.851	2.27828	1.37e-12	2.34e-10
RP11-10O22.1	301.356	550.949	51.7623	0.0939513	-3.41194	1.41e-12	2.38e-10
CELF5	701.564	313.069	1090.06	3.48185	1.79986	1.55e-12	2.62e-10
DKK1	126.803	229.363	24.2435	0.1057	-3.24196	1.59e-12	2.68e-10
SATB2	1600.43	2658.79	542.069	0.203878	-2.29422	1.82e-12	3.05e-10
RP11-455F5.3	1648.28	615.675	2680.89	4.3544	2.12247	1.91e-12	3.19e-10
COL10A1	32.1657	0.407229	63.9242	156.974	7.29438	2.26e-12	3.75e-10
CYP4F27P	28.9406	0.785875	57.0954	72.652	6.18293	2.43e-12	4.01e-10
AC005276.1	1361.96	2359.18	364.746	0.154607	-2.69332	2.43e-12	4.01e-10
THSD7A	328.346	133.276	523.416	3.9273	1.97354	2.45e-12	4.02e-10
GRIA4	1013.68	305.525	1721.83	5.63565	2.49458	3.26e-12	5.32e-10
AC007362.1	206.542	63.6394	349.444	5.491	2.45707	3.63e-12	5.91e-10
CTSF	69.8431	133.932	5.75434	0.0429646	-4.54071	4.19e-12	6.79e-10
SMOC2	545.735	132.188	959.283	7.25699	2.85937	4.49e-12	7.26e-10
ZFP3	178.41	328.547	28.2742	0.0860585	-3.53854	4.77e-12	7.67e-10
DGKK	1602.83	484.325	2721.33	5.61881	2.49027	5.63e-12	9.01e-10
PVRL3-AS1	210.174	45.8466	374.501	8.16856	3.03008	6.92e-12	1.1e-09
ASCL1	46.859	84.7515	8.96642	0.105797	-3.24063	8.03e-12	1.28e-09
TUBB2A	15640.4	22575.1	8705.65	0.385631	-1.37471	9.46e-12	1.5e-09
CTD-2126E3.4	18.5259	0	37.0518	Inf	Inf	9.93e-12	1.56e-09
ZNF135	460.238	802.755	117.72	0.146645	-2.7696	1.25e-11	1.97e-09
WNT4	104.255	20.7881	187.722	9.03024	3.17477	1.36e-11	2.13e-09
ELMOD1	163.958	45.5464	282.369	6.19959	2.63217	1.53e-11	2.39e-09
RP11-909M7.3	22.5227	0	45.0454	Inf	Inf	1.54e-11	2.39e-09
GPR22	20.2851	1.0131	39.557	39.0454	5.28708	1.55e-11	2.39e-09
ASXL3	197.539	74.8677	320.211	4.27702	2.09661	1.7e-11	2.62e-09
TNFSF9	45.204	4.39812	86.0099	19.5561	4.28954	1.8e-11	2.76e-09
GFRA1	375.481	141.178	609.784	4.31925	2.11078	1.81e-11	2.77e-09
CAV2	231.908	392.038	71.7784	0.18309	-2.44937	2.06e-11	3.13e-09
RP11-3B12.5	48.8252	94.9295	2.7208	0.0286612	-5.12476	2.61e-11	3.95e-09
SOX3	1378.24	511.348	2245.14	4.39063	2.13443	2.7e-11	4.09e-09
SPIB	1256.55	346.495	2166.59	6.25288	2.64452	2.83e-11	4.26e-09
CTD-2007L18.5	92.3016	174.462	10.1413	0.0581287	-4.10461	3.18e-11	4.78e-09
MT1H	385.115	80.19	690.039	8.60505	3.10518	3.28e-11	4.91e-09
DOK5	872.022	330.334	1413.71	4.27964	2.09749	3.64e-11	5.42e-09
C11orf54	4057.46	6489.62	1625.31	0.250447	-1.99742	4.11e-11	6.1e-09
RP11-404P21.8	53.0429	102.582	3.50395	0.0341577	-4.87165	4.14e-11	6.12e-09
PDE3A	921.998	297.062	1546.93	5.20745	2.38058	4.3e-11	6.31e-09
SOX17	86.5227	164.445	8.6002	0.0522983	-4.25709	4.28e-11	6.31e-09
RPL31P50	21.6866	0	43.3731	Inf	Inf	4.56e-11	6.68e-09
IAH1	80.649	16.2628	145.035	8.91824	3.15676	5.26e-11	7.67e-09
MAF	607.557	194.769	1020.35	5.23875	2.38922	5.32e-11	7.72e-09
HOXA1	32.2138	63.3527	1.07502	0.0169689	-5.88096	6.65e-11	9.62e-09
RALYL	43.9659	76.0917	11.8402	0.155604	-2.68405	6.67e-11	9.62e-09
RTP1	499.903	862.727	137.08	0.158892	-2.65388	6.99e-11	1e-08
RP11-10A14.6	109.409	205.784	13.0341	0.0633388	-3.98077	7.31e-11	1.05e-08
ZNF280D	1869.79	3053.77	685.816	0.22458	-2.1547	7.94e-11	1.13e-08
MEIS3	2620.86	4053.21	1188.5	0.293225	-1.76992	7.96e-11	1.13e-08
SYT11	154.334	67.2747	241.393	3.58817	1.84325	8.61e-11	1.22e-08
BMP7	1383.6	2244.32	522.885	0.232981	-2.10171	1.01e-10	1.42e-08
CFTR	320.053	68.5839	571.523	8.3332	3.05887	1.01e-10	1.42e-08
LHFPL3	39.7805	9.4307	70.1303	7.43638	2.8946	1.07e-10	1.5e-08
GPR37	1382.04	2265.84	498.244	0.219893	-2.18512	1.18e-10	1.65e-08
TMEM26	453.446	117.021	789.871	6.74982	2.75485	1.35e-10	1.89e-08
MMP17	1950.92	749.932	3151.92	4.20294	2.0714	1.39e-10	1.92e-08
LY75-CD302	244.778	440.89	48.6656	0.11038	-3.17944	1.39e-10	1.93e-08
CAT	798.777	283.377	1314.18	4.63755	2.21336	1.52e-10	2.09e-08
TRDN	134.851	249.128	20.5742	0.0825846	-3.59798	1.55e-10	2.13e-08
FOXQ1	36.9827	72.1072	1.85818	0.0257697	-5.27818	1.67e-10	2.28e-08
ZNF736	1309.32	2121.92	496.721	0.23409	-2.09486	1.67e-10	2.28e-08
CPT1A	2031.35	3339.65	723.051	0.216505	-2.20753	1.7e-10	2.32e-08
ZNF521	1285.33	545.655	2025	3.71113	1.89186	2.42e-10	3.29e-08
MEIS1	30.331	7.51376	53.1482	7.07345	2.82241	2.45e-10	3.3e-08
LHFP	475.238	203.559	746.917	3.66929	1.8755	2.48e-10	3.34e-08
GLT6D1	74.6063	9.52567	139.687	14.6643	3.87423	2.54e-10	3.41e-08
RP11-69I8.2	10199.2	15582.2	4816.19	0.309084	-1.69393	2.66e-10	3.55e-08
PITX2	453.182	796.1	110.264	0.138505	-2.85199	2.85e-10	3.8e-08
GRIN2B	237.406	101.691	373.122	3.66919	1.87546	2.87e-10	3.81e-08
RP1-167G20.2	36.5927	71.6857	1.49984	0.0209224	-5.57881	2.87e-10	3.81e-08
RP11-89K21.1	30.7789	3.32857	58.2293	17.4938	4.12877	2.93e-10	3.87e-08
SGMS2	113.396	30.6318	196.161	6.40383	2.67894	3.01e-10	3.96e-08
SLC40A1	17.3565	32.9943	1.71874	0.052092	-4.26279	3.52e-10	4.62e-08
RP11-469N6.1	93.8267	172.986	14.6673	0.0847888	-3.55998	3.84e-10	5e-08
LPPR1	256.693	108.172	405.213	3.746	1.90535	3.84e-10	5e-08
KIAA0895	103.293	170.749	35.8375	0.209884	-2.25233	3.88e-10	5.05e-08
SEMA6A	65479	91281.6	39676.4	0.434659	-1.20204	4.11e-10	5.32e-08
ASB5	40.0644	76.5316	3.59727	0.0470036	-4.41108	4.2e-10	5.42e-08
PLD6	41.3631	6.61862	76.1076	11.499	3.52344	4.24e-10	5.46e-08
ESRG	171885	232940	110830	0.475786	-1.07162	4.34e-10	5.57e-08
PGM2L1	7820.54	4152.09	11489	2.76704	1.46834	4.41e-10	5.64e-08
ZNF92P3	18.3771	0	36.7543	Inf	Inf	4.43e-10	5.64e-08
CD70	17.7904	0	35.5808	Inf	Inf	4.62e-10	5.87e-08
RP11-531H8.1	94.3771	14.3783	174.376	12.1278	3.60024	4.68e-10	5.92e-08
PPP1R3B	10397.8	15720.8	5074.82	0.32281	-1.63124	4.69e-10	5.92e-08
GPR83	191.286	342.616	39.9553	0.116618	-3.10014	4.97e-10	6.26e-08
LINC01124	34.0654	66.3392	1.79171	0.0270083	-5.21045	5.21e-10	6.54e-08
IDO1	4876.37	2122.1	7630.65	3.59581	1.84632	5.25e-10	6.56e-08
ANKRD7	19.4259	38.8518	0	0		5.27e-10	6.57e-08
DMRT2	35.5346	67.3457	3.72338	0.0552876	-4.1769	5.48e-10	6.82e-08
PCDH17	390.786	154.159	627.414	4.06991	2.025	5.8e-10	7.19e-08
ENPP2	1528.48	2503.5	553.466	0.221077	-2.17738	6.27e-10	7.75e-08
LRFN2	59.1475	12.7828	105.512	8.25425	3.04514	6.86e-10	8.45e-08
AL132709.8	16.8711	0	33.7421	Inf	Inf	7.03e-10	8.64e-08
DMTN	114.68	185.84	43.5191	0.234175	-2.09434	7.26e-10	8.9e-08
RP11-564D11.3	41.7029	80.2334	3.17245	0.0395403	-4.66053	7.31e-10	8.93e-08
WLS	671.988	1043.4	300.578	0.288075	-1.79548	7.36e-10	8.97e-08
IFITM1	24229.1	35424.1	13034.1	0.367944	-1.44244	7.49e-10	9.07e-08
DACT1	2908.68	4470.14	1347.23	0.301384	-1.73032	7.49e-10	9.07e-08
SFRP1	48811.7	29424.2	68199.3	2.3178	1.21275	8.14e-10	9.82e-08
KLK8	56.9552	6.54788	107.363	16.3965	4.03532	8.35e-10	1e-07
TRIM4	372.029	645.127	98.9305	0.15335	-2.7051	8.4e-10	1.01e-07
DUSP10	343.102	577.602	108.601	0.188021	-2.41103	8.64e-10	1.03e-07
RP11-277E18.2	216.038	388.762	43.3135	0.111414	-3.166	8.89e-10	1.06e-07
RP11-693J15.5	42.687	4.19948	81.1746	19.3297	4.27275	9.39e-10	1.11e-07
EID3	109.19	198.038	20.3421	0.102718	-3.28324	9.32e-10	1.11e-07
KLK10	223.081	52.2297	393.932	7.54231	2.91501	9.36e-10	1.11e-07
AC074289.1	9786.12	14748.1	4824.12	0.3271	-1.61219	1.01e-09	1.2e-07
ARHGAP29	606.16	1000.43	211.886	0.211795	-2.23926	1.03e-09	1.21e-07
BRINP2	200.551	72.6216	328.481	4.52318	2.17734	1.04e-09	1.21e-07
LAMA2	2279.97	3684.33	875.62	0.237661	-2.07303	1.04e-09	1.21e-07
KLK6	46.0054	5.21258	86.7982	16.6517	4.0576	1.14e-09	1.33e-07
CTD-2298J14.2	130.801	238.307	23.2944	0.0977497	-3.35476	1.19e-09	1.38e-07
RP11-357K6.1	44.1986	7.67895	80.7183	10.5116	3.39391	1.24e-09	1.44e-07
CTA-85E5.10	27.0077	53.0133	1.00206	0.018902	-5.72532	1.25e-09	1.44e-07
NRXN2	793.841	400.654	1187.03	2.96273	1.56693	1.47e-09	1.7e-07
SLC39A8	5419.05	8383.29	2454.81	0.292821	-1.77191	1.48e-09	1.7e-07
QPCT	925.223	1502.02	348.427	0.231972	-2.10797	1.51e-09	1.73e-07
CCSAP	1634.62	2474.05	795.202	0.321418	-1.63748	1.6e-09	1.83e-07
SLC7A14	184.111	308.003	60.2178	0.19551	-2.35468	1.66e-09	1.9e-07
RP11-557J10.4	26.7202	52.4384	1.00206	0.0191092	-5.70959	1.85e-09	2.1e-07
AC073072.5	29.3195	57.3516	1.28743	0.0224481	-5.47726	1.89e-09	2.14e-07
TMEM132B	8082.89	4095.02	12070.7	2.94766	1.55957	2.05e-09	2.32e-07
DPEP3	163.787	292.901	34.6733	0.118379	-3.07851	2.15e-09	2.42e-07
TM4SF1	65.1315	19.4729	110.79	5.68946	2.50829	2.19e-09	2.46e-07
CADM2	440.366	205.651	675.081	3.28265	1.71486	2.25e-09	2.52e-07
LPL	879.805	319.461	1440.15	4.50806	2.17251	2.54e-09	2.83e-07
TACR1	347.998	594.267	101.728	0.171183	-2.54639	2.64e-09	2.94e-07
AC060834.3	16.1489	31.9396	0.358341	0.0112194	-6.47787	2.66e-09	2.96e-07
MIR4435-1HG	254.903	427.472	82.3343	0.192607	-2.37627	2.69e-09	2.98e-07
MCAM	2032.39	3054.8	1009.98	0.33062	-1.59676	2.71e-09	2.99e-07
CTD-2616J11.2	123.047	23.6723	222.421	9.39582	3.23202	2.96e-09	3.26e-07
UCMA	46.6357	5.63846	87.6329	15.542	3.9581	2.99e-09	3.28e-07
KLK5	16.2543	0	32.5085	Inf	Inf	3.06e-09	3.35e-07
CLDN11	1191.15	1961.68	420.616	0.214416	-2.22151	3.1e-09	3.39e-07
LINC00884	101.013	182.112	19.913	0.109344	-3.19305	3.68e-09	4.02e-07
FXYD6	3728	2149.42	5306.57	2.46883	1.30383	3.89e-09	4.23e-07
OPTN	1822.72	943.254	2702.18	2.86474	1.51841	4.6e-09	4.99e-07
NETO2	4694.91	6896.76	2493.06	0.361483	-1.468	4.73e-09	5.12e-07
LINC00261	64.0097	119.565	8.45426	0.0707085	-3.82197	4.93e-09	5.32e-07
IRAK1BP1	654.975	1098.49	211.463	0.192504	-2.37704	5.06e-09	5.44e-07
PNMA2	494.172	258.081	730.263	2.82959	1.5006	5.22e-09	5.6e-07
AC005062.2	2048.09	3303.32	792.846	0.240015	-2.05881	5.37e-09	5.75e-07
KLK9	42.9104	4.93326	80.8876	16.3964	4.03531	5.79e-09	6.18e-07
KCNA1	42.4668	8.83477	76.0989	8.61357	3.10661	6.25e-09	6.66e-07
RORB	619.82	256.835	982.806	3.8266	1.93606	6.44e-09	6.83e-07
AL391319.1	102.952	22.095	183.808	8.31898	3.05641	7.05e-09	7.46e-07
FAM13A-AS1	58.9493	101.877	16.022	0.157269	-2.66869	7.12e-09	7.52e-07
NR4A3	43.8986	75.7377	12.0596	0.159229	-2.65083	7.6e-09	8e-07
GUCY1B3	336.375	137.759	534.992	3.88355	1.95737	7.96e-09	8.37e-07
ASTN1	1417.57	718.083	2117.07	2.94822	1.55985	8.69e-09	9.11e-07
PDE4B	1310.02	628.195	1991.85	3.17075	1.66483	9.06e-09	9.48e-07
C11orf87	45.8135	15.7092	75.9178	4.8327	2.27283	9.28e-09	9.67e-07
RP11-568K15.1	174.506	306.126	42.8857	0.140092	-2.83556	9.38e-09	9.75e-07
SLC4A10	49.3276	21.9392	76.716	3.49675	1.80601	1.05e-08	1.09e-06
TM4SF18	668.1	220.309	1115.89	5.06511	2.34059	1.06e-08	1.09e-06
SMARCA2	2399.74	3562.72	1236.76	0.347141	-1.52641	1.05e-08	1.09e-06
LHX8	62.4326	9.89075	114.974	11.6244	3.53909	1.12e-08	1.16e-06
ABCG2	662.222	1105.87	218.578	0.197654	-2.33895	1.14e-08	1.17e-06
RP4-610C12.4	22.2078	42.8429	1.57281	0.036711	-4.76764	1.21e-08	1.24e-06
DUSP6	10294.7	5507.17	15082.1	2.73864	1.45346	1.24e-08	1.27e-06
BTBD17	797.902	291.142	1304.66	4.48119	2.16388	1.31e-08	1.34e-06
VSTM5	45.1656	83.5293	6.80199	0.0814324	-3.61825	1.36e-08	1.38e-06
SLC52A3	1770.98	2841.28	700.683	0.246608	-2.01971	1.41e-08	1.43e-06
HMX2	131.345	28.6577	234.032	8.16647	3.02971	1.42e-08	1.44e-06
RP11-298H24.1	14.8777	29.7554	0	0		1.46e-08	1.47e-06
LINC00470	16.8819	33.4784	0.285374	0.00852414	-6.87423	1.46e-08	1.47e-06
WDR52	391.737	152.377	631.097	4.14169	2.05022	1.47e-08	1.48e-06
DSEL	6977.55	10399.8	3555.25	0.341856	-1.54854	1.65e-08	1.65e-06
NDNF	50.8656	13.6208	88.1105	6.46884	2.69351	1.68e-08	1.68e-06
PINK1	3970.61	5877.56	2063.65	0.351107	-1.51002	1.7e-08	1.7e-06
ACTL6B	68.4882	26.418	110.558	4.18496	2.06521	1.73e-08	1.72e-06
MARCH4	224.204	107.643	340.765	3.16568	1.66252	1.76e-08	1.74e-06
SPP1	1825.95	2808.93	842.982	0.300108	-1.73644	1.75e-08	1.74e-06
RP11-59E19.4	415.831	711.158	120.505	0.169449	-2.56108	1.85e-08	1.82e-06
RP11-799P8.1	31.8042	61.4649	2.14355	0.0348744	-4.84169	1.88e-08	1.85e-06
IGKV1D-43	25.9421	1.81327	50.071	27.6136	4.78731	1.89e-08	1.86e-06
PAPPA	65.1251	28.3469	101.903	3.59487	1.84594	1.94e-08	1.9e-06
CRB2	619.746	254.988	984.503	3.86098	1.94897	1.94e-08	1.9e-06
CD2	41.8603	5.44903	78.2716	14.3643	3.84442	1.98e-08	1.93e-06
WNT5A	392.231	183.568	600.893	3.2734	1.71079	1.98e-08	1.93e-06
BMP4	837.494	1367.19	307.793	0.225128	-2.15119	2.05e-08	1.99e-06
FHOD3	1257.92	659.034	1856.8	2.81746	1.49439	2.13e-08	2.06e-06
SYNDIG1L	118.266	31.5834	204.948	6.48912	2.69802	2.15e-08	2.08e-06
TNFSF11	555.97	178.141	933.798	5.2419	2.39009	2.2e-08	2.12e-06
SHH	15.9726	31.016	0.92909	0.0299551	-5.06105	2.23e-08	2.15e-06
SRP9	22875.5	31856.9	13894.1	0.436142	-1.19713	2.26e-08	2.17e-06
ANO4	401.008	155.307	646.709	4.16408	2.058	2.27e-08	2.17e-06
ITGB5	26089	36934.1	15244	0.412734	-1.27672	2.46e-08	2.35e-06
PCSK1	253.008	97.0834	408.932	4.21217	2.07456	2.51e-08	2.39e-06
MYCT1	85.6266	155.564	15.689	0.100852	-3.30969	2.54e-08	2.41e-06
CTB-92J24.2	33.8609	5.09897	62.6229	12.2815	3.61841	2.62e-08	2.49e-06
PIEZO2	2106	958.064	3253.94	3.39637	1.764	2.87e-08	2.71e-06
TFEB	176.963	47.7553	306.17	6.41123	2.6806	2.86e-08	2.71e-06
RP11-256I9.2	22680.4	32098.7	13262	0.413162	-1.27522	2.92e-08	2.75e-06
SHISA6	430.134	179.005	681.264	3.80585	1.92822	3.01e-08	2.83e-06
CACNG7	2224.95	1152.6	3297.3	2.86075	1.51639	3.13e-08	2.94e-06
KLF5	427.729	682.129	173.329	0.254101	-1.97653	3.18e-08	2.98e-06
IFIT2	55.3752	99.195	11.5553	0.116491	-3.10171	3.4e-08	3.17e-06
THBS2	5868.95	8752.56	2985.34	0.341082	-1.55181	3.4e-08	3.17e-06
KHDRBS2	245.295	402.844	87.7459	0.217816	-2.19882	3.59e-08	3.33e-06
RP11-218I7.2	16.9509	33.5435	0.358341	0.0106829	-6.54856	3.82e-08	3.54e-06
LRRN2	1022.91	1536.1	509.727	0.331833	-1.59147	3.93e-08	3.63e-06
S100A10	2757.07	4079.01	1435.12	0.351831	-1.50705	4.16e-08	3.84e-06
RP11-380D23.2	73.2388	134.28	12.1975	0.0908359	-3.46059	4.23e-08	3.89e-06
TPTEP1	3130.06	4842.04	1418.08	0.292869	-1.77167	4.53e-08	4.16e-06
FOXC2	10.2169	19.79	0.643716	0.0325273	-4.9422	4.58e-08	4.2e-06
MT1L	43.6918	78.9288	8.45479	0.107119	-3.22271	4.81e-08	4.4e-06
VTCN1	62.9859	16.6371	109.335	6.57176	2.71628	4.91e-08	4.48e-06
SYNPR	168.912	66.6411	271.182	4.06929	2.02478	5.03e-08	4.58e-06
B3GNT7	15933.4	22823.7	9043.06	0.396214	-1.33565	5.38e-08	4.88e-06
KCNJ3	54.2152	91.0957	17.3347	0.190291	-2.39372	6.05e-08	5.48e-06
SOX9-AS1	15.9798	2.31982	29.6399	12.7768	3.67545	6.61e-08	5.97e-06
RBFOX1	76.9752	27.0438	126.907	4.69263	2.2304	6.84e-08	6.17e-06
DNER	296.249	167.608	424.89	2.53502	1.342	6.87e-08	6.18e-06
DTWD2	2470.09	3801.06	1139.12	0.299686	-1.73848	6.99e-08	6.28e-06
RP1-241P17.1	87.8187	158.215	17.4228	0.110121	-3.18284	7.06e-08	6.33e-06
KLB	24.9368	48.2279	1.64577	0.0341249	-4.87303	7.47e-08	6.68e-06
KCNN3	322.183	153.754	490.612	3.19089	1.67396	7.88e-08	7.03e-06
PLEKHA6	1643.22	794.201	2492.23	3.13804	1.64986	8.14e-08	7.24e-06
HBE1	24.7204	47.7285	1.71225	0.0358747	-4.80089	8.71e-08	7.74e-06
CDA	1206.24	1938.18	474.293	0.244711	-2.03085	8.96e-08	7.94e-06
PAPLN	1127.97	468.761	1787.19	3.81258	1.93077	9.33e-08	8.25e-06
DCC	38.9095	15.1889	62.6301	4.12342	2.04384	9.84e-08	8.68e-06
COL2A1	1776.89	955.3	2598.49	2.72007	1.44365	9.97e-08	8.78e-06
ANP32B	8725.42	12537	4913.87	0.39195	-1.35126	1.02e-07	8.97e-06
ZSCAN1	26.9596	50.4087	3.51045	0.0696397	-3.84395	1.06e-07	9.26e-06
FAM189A2	2881.03	4463.48	1298.58	0.290934	-1.78123	1.08e-07	9.47e-06
RP11-693J15.4	26.598	2.89276	50.3032	17.3893	4.12013	1.1e-07	9.58e-06
LINC00992	32.4409	61.232	3.64989	0.0596075	-4.06836	1.1e-07	9.59e-06
RXFP3	34.8966	4.81964	64.9735	13.481	3.75285	1.11e-07	9.63e-06
SOX1	28.1651	9.78149	46.5487	4.75886	2.25062	1.15e-07	1e-05
UNC80	171.632	77.1727	266.091	3.44799	1.78576	1.17e-07	1.01e-05
ALDH1A3	730.792	1185.31	276.278	0.233086	-2.10107	1.22e-07	1.06e-05
VENTX	1270.07	2031.82	508.32	0.25018	-1.99896	1.24e-07	1.07e-05
VCAM1	17.1513	3.15779	31.1448	9.86285	3.302	1.26e-07	1.08e-05
ANKRD45	88.4701	155.352	21.5887	0.138967	-2.84719	1.25e-07	1.08e-05
CTD-2616J11.3	46.7128	8.8677	84.558	9.5355	3.25331	1.27e-07	1.08e-05
NT5E	145.009	63.1094	226.91	3.59549	1.84619	1.27e-07	1.08e-05
CHMP1B2P	18.0557	35.3948	0.716683	0.0202483	-5.62606	1.27e-07	1.08e-05
ANKRD22	15.3044	1.30672	29.3021	22.4242	4.48698	1.28e-07	1.09e-05
RP11-669M16.1	19.4859	37.5378	1.43389	0.0381986	-4.71034	1.29e-07	1.09e-05
MYO1F	142.692	38.427	246.958	6.42666	2.68407	1.33e-07	1.13e-05
ADCY8	445.539	720.7	170.377	0.236405	-2.08067	1.46e-07	1.23e-05
FLNC	2495.99	3577.91	1414.06	0.395221	-1.33927	1.57e-07	1.32e-05
SERPINE1	485.494	688.2	282.788	0.41091	-1.28311	1.59e-07	1.34e-05
SCGB3A2	3502.37	5348.72	1656.03	0.309612	-1.69147	1.6e-07	1.35e-05
NLRP12	366.405	615.697	117.113	0.190212	-2.39432	1.62e-07	1.36e-05
SLC9A9	152.139	260.594	43.6829	0.167628	-2.57667	1.81e-07	1.52e-05
BCL2L14	232.586	390.707	74.4659	0.190593	-2.39143	1.84e-07	1.54e-05
EVPL	204.453	339.921	68.9855	0.202946	-2.30084	1.85e-07	1.55e-05
GLIPR1	67.0414	105.153	28.9297	0.27512	-1.86187	1.91e-07	1.59e-05
CYP4F31P	15.2307	1.17881	29.2826	24.8408	4.63464	1.94e-07	1.61e-05
ADRA1D	77.1971	17.3325	137.062	7.90777	2.98327	1.96e-07	1.62e-05
SCN1A	125.624	54.2344	197.013	3.63261	1.86101	2.02e-07	1.67e-05
ABCC13	32.6336	61.0197	4.24748	0.0696083	-3.8446	2.09e-07	1.72e-05
CTNNA2	1006.47	547.084	1465.86	2.67941	1.42192	2.1e-07	1.73e-05
ZNF300	2519.92	3754.72	1285.13	0.34227	-1.54679	2.1e-07	1.73e-05
RP11-33A14.1	13.4345	26.5835	0.285374	0.010735	-6.54153	2.13e-07	1.74e-05
ATOH1	123.564	215.377	31.7503	0.147417	-2.76202	2.21e-07	1.8e-05
FRMPD4	105.895	179.003	32.7878	0.183169	-2.44875	2.19e-07	1.8e-05
LSAMP	384.813	195.503	574.123	2.93665	1.55417	2.29e-07	1.87e-05
MYL7	198.875	333.888	63.8609	0.191264	-2.38636	2.3e-07	1.87e-05
HOTAIRM1	19.4572	36.9103	2.00411	0.0542969	-4.20299	2.31e-07	1.88e-05
CCR7	43.666	81.0606	6.27141	0.0773669	-3.69214	2.36e-07	1.91e-05
NCAM2	81.8955	36.2243	127.567	3.52158	1.81622	2.5e-07	2.02e-05
PCDHA10	3610.14	5174.55	2045.73	0.395345	-1.33882	2.51e-07	2.02e-05
DPY19L2P4	98.8611	30.8416	166.881	5.41089	2.43587	2.55e-07	2.06e-05
SIPA1L2	2976.57	4266.36	1686.77	0.395365	-1.33874	2.59e-07	2.08e-05
TAGLN2	6440.78	9082.53	3799.03	0.418279	-1.25746	2.7e-07	2.17e-05
FAM198B	9.585	17.7366	1.43337	0.0808138	-3.62925	2.75e-07	2.2e-05
MYH8	12.4934	0.407229	24.5796	60.3582	5.91548	2.83e-07	2.26e-05
RP11-1191J2.2	63.8981	19.553	108.243	5.53587	2.46881	2.9e-07	2.31e-05
IGFBP3	911.71	520.233	1303.19	2.505	1.32481	2.95e-07	2.35e-05
CCDC125	343.353	151.489	535.216	3.53303	1.8209	3.02e-07	2.4e-05
RP4-797C5.2	14.1218	27.8852	0.358341	0.0128506	-6.28202	3.35e-07	2.66e-05
RP11-277P12.20	43.9936	80.5276	7.45956	0.0926336	-3.43232	3.68e-07	2.91e-05
RP11-455F5.4	33.7542	7.45173	60.0566	8.05942	3.01068	3.81e-07	3.01e-05
SHISA7	58.4601	25.8214	91.0988	3.52804	1.81887	3.96e-07	3.12e-05
MAP1LC3C	253.176	82.2138	424.138	5.15896	2.36708	4.04e-07	3.18e-05
RP11-867G2.6	1160.41	1841.66	479.155	0.260175	-1.94244	4.07e-07	3.2e-05
LPAR6	618.249	1007.25	229.252	0.227602	-2.13541	4.12e-07	3.23e-05
PIK3R6	48.1622	8.6354	87.6889	10.1546	3.34406	4.22e-07	3.3e-05
SLC47A1	369.346	609.484	129.208	0.211995	-2.2379	4.35e-07	3.39e-05
DLL3	838.161	1255.21	421.113	0.335492	-1.57565	4.5e-07	3.51e-05
IL32	59.9121	95.7404	24.0838	0.251553	-1.99107	4.53e-07	3.53e-05
KCNC2	8.84395	0.785875	16.902	21.5073	4.42675	4.57e-07	3.54e-05
TRH	17.1073	29.9409	4.27379	0.142741	-2.80853	4.57e-07	3.54e-05
AGAP2	267.096	134.39	399.802	2.97495	1.57286	4.6e-07	3.56e-05
ARHGAP40	166.156	280.12	52.1917	0.186319	-2.42415	4.84e-07	3.73e-05
PRDM1	176.001	300.492	51.5103	0.17142	-2.54439	4.84e-07	3.73e-05
RP11-30J20.1	9.8617	19.7234	0	0		5.22e-07	4.01e-05
SCRN1	10556.8	14291.4	6822.19	0.477364	-1.06684	5.46e-07	4.19e-05
SORBS2	1703.32	1021.51	2385.12	2.33489	1.22335	5.55e-07	4.25e-05
PCDHA11	3628.94	5155.03	2102.86	0.407923	-1.29363	5.54e-07	4.25e-05
OR5H3P	13.5195	26.7536	0.285374	0.0106668	-6.55073	6.07e-07	4.63e-05
NLGN3	1655.28	904.424	2406.14	2.66042	1.41165	6.18e-07	4.71e-05
BOC	570.223	296.704	843.741	2.84371	1.50778	6.38e-07	4.85e-05
ATP10B	48.5	14.809	82.1911	5.55008	2.47251	6.39e-07	4.85e-05
TAC3	599.854	239.019	960.688	4.01929	2.00694	6.45e-07	4.88e-05
PLXNA2	283.394	407.547	159.242	0.390733	-1.35574	6.73e-07	5.09e-05
SSXP10	82.3365	31.43	133.243	4.23935	2.08384	6.83e-07	5.15e-05
MEI4	63.2216	112.048	14.3952	0.128474	-2.96045	6.88e-07	5.18e-05
C2orf54	12.4783	24.0275	0.92909	0.0386678	-4.69272	7.12e-07	5.36e-05
STOX2	5143.06	7225.27	3060.84	0.42363	-1.23912	7.36e-07	5.52e-05
AFAP1	3480.92	4902.99	2058.84	0.419916	-1.25183	7.74e-07	5.8e-05
BHMT2	14.6684	28.6202	0.716683	0.0250412	-5.31955	7.93e-07	5.93e-05
ASAP2	1444.09	830.417	2057.76	2.47798	1.30917	8.01e-07	5.98e-05
SPG20OS	56.6746	101.789	11.5606	0.113574	-3.13829	8.29e-07	6.17e-05
SKOR1	43.5438	74.6755	12.412	0.166212	-2.5889	8.3e-07	6.17e-05
SEMA5B	1817.98	1010.11	2625.85	2.59958	1.37828	8.32e-07	6.18e-05
KIAA1239	15.9018	29.4675	2.33614	0.0792787	-3.65692	9.33e-07	6.91e-05
ALG1L7P	83.1255	146.248	20.0034	0.136778	-2.87009	9.35e-07	6.92e-05
NFIB	414.087	240.391	587.783	2.44512	1.2899	9.41e-07	6.95e-05
GPR50	242.828	99.7669	385.89	3.86791	1.95155	9.59e-07	7.07e-05
RHOH	599.16	237.144	961.176	4.05314	2.01904	9.64e-07	7.09e-05
PLA2G16	7842.92	11218.4	4467.46	0.398227	-1.32834	9.71e-07	7.13e-05
SEC14L4	138.656	236.208	41.104	0.174016	-2.5227	9.75e-07	7.14e-05
USH2A	81.265	142.189	20.3414	0.143059	-2.80531	9.89e-07	7.23e-05
MST1L	150.262	252.993	47.5296	0.187869	-2.4122	1e-06	7.32e-05
SERTAD4	359.165	542.1	176.229	0.325086	-1.6211	1.01e-06	7.36e-05
ZNF503	29.179	50.1287	8.22939	0.164165	-2.60678	1.02e-06	7.44e-05
AF003625.3	62.6967	18.8384	106.555	5.65626	2.49985	1.14e-06	8.27e-05
SIAH3	48.654	16.718	80.59	4.82057	2.2692	1.17e-06	8.51e-05
LRRC61	3156.38	4706.45	1606.31	0.341299	-1.55089	1.21e-06	8.75e-05
NPNT	184.99	300.432	69.5479	0.231493	-2.11096	1.21e-06	8.78e-05
FEZ1	3744.75	2316.71	5172.8	2.23282	1.15887	1.24e-06	8.93e-05
MPPED2	784.697	1113.65	455.749	0.40924	-1.28898	1.26e-06	9.09e-05
RPL39L	5290.14	7687.46	2892.83	0.376305	-1.41003	1.27e-06	9.16e-05
RP11-815M8.1	55.3833	99.1261	11.6406	0.117432	-3.0901	1.28e-06	9.2e-05
RP11-535M15.1	21.452	40.7539	2.15005	0.0527568	-4.2445	1.3e-06	9.33e-05
AHSP	138.269	41.4078	235.13	5.6784	2.50549	1.33e-06	9.5e-05
RP11-44K6.2	130.529	39.8966	221.162	5.54337	2.47076	1.36e-06	9.72e-05
CREB5	161.786	236.067	87.5061	0.370684	-1.43174	1.37e-06	9.76e-05
RP11-1053O12.1	8.45576	16.9115	0	0		1.41e-06	0.000100222
GRPR	1512.13	2310.07	714.178	0.309158	-1.69358	1.43e-06	0.000101415
CDHR1	2622.13	3798.98	1445.28	0.380439	-1.39426	1.51e-06	0.000106768
RP11-130F10.1	328.656	538.265	119.048	0.22117	-2.17677	1.52e-06	0.000107824
NPAS2	135.95	54.5638	217.337	3.98317	1.99392	1.54e-06	0.000108421
RP11-222A11.1	246.015	406.706	85.3248	0.209795	-2.25295	1.56e-06	0.000109717
RP11-494M8.4	53.0332	93.5364	12.53	0.133959	-2.90014	1.58e-06	0.000111102
FOXA2	262.305	426.427	98.1842	0.230249	-2.11874	1.59e-06	0.00011148
EHHADH	444.287	709.432	179.142	0.252515	-1.98556	1.6e-06	0.000111963
RP11-482H16.1	42.7673	15.0791	70.4555	4.6724	2.22416	1.63e-06	0.000114183
RP11-82C23.2	5.62401	0	11.248	Inf	Inf	1.64e-06	0.00011457
LINC00152	214.499	341.422	87.5768	0.256506	-1.96293	1.7e-06	0.000118895
RFX4	16.1476	4.25664	28.0385	6.587	2.71962	1.91e-06	0.000132692
RP11-571M6.8	36.2956	12.3898	60.2013	4.85893	2.28064	1.99e-06	0.000138595
KRT16P3	8.72054	17.4411	0	0		2e-06	0.000139017
TUBB2B	32881.3	42356.7	23405.9	0.552591	-0.855717	2.01e-06	0.000139065
RP4-610C12.3	9.11627	18.2325	0	0		2.01e-06	0.000139267
MPO	22.6012	42.7005	2.5019	0.0585917	-4.09316	2.03e-06	0.00014005
KRT7	557.303	299.241	815.365	2.72478	1.44614	2.09e-06	0.000143757
AC226119.4	142.07	242.972	41.1685	0.169437	-2.56118	2.11e-06	0.000145445
ZNF572	23.3101	42.8233	3.79688	0.0886638	-3.49551	2.17e-06	0.000148783
ELAVL4	107.102	59.3421	154.862	2.60965	1.38385	2.2e-06	0.000150587
BDKRB1	17.2489	32.8521	1.64577	0.0500964	-4.31915	2.25e-06	0.000153916
AP000476.1	28.427	52.2744	4.57951	0.0876051	-3.51284	2.3e-06	0.000157353
IL6	30.1638	54.6724	5.65506	0.103435	-3.2732	2.31e-06	0.000157353
C17orf103	3164.59	4579.08	1750.1	0.382194	-1.38762	2.34e-06	0.000159405
MFAP4	1144.81	1734.51	555.112	0.32004	-1.64368	2.4e-06	0.000163109
HTR1B	74.3363	21.5698	127.103	5.89262	2.55891	2.41e-06	0.000163617
ADCYAP1R1	2004.96	1149.45	2860.47	2.48856	1.31531	2.43e-06	0.000164802
PCDHB8	166.901	270.038	63.7647	0.236132	-2.08233	2.54e-06	0.000171746
DPYSL5	1562.61	1060.22	2065	1.9477	0.961774	2.56e-06	0.000172714
DSCAM	86.6528	131.796	41.5092	0.314949	-1.66681	2.56e-06	0.000172714
RRAGD	1738.74	928.035	2549.45	2.74715	1.45793	2.58e-06	0.000173948
LOXHD1	130.799	220.954	40.6451	0.183953	-2.44259	2.65e-06	0.000178427
TNN	76.9477	21.6413	132.254	6.1112	2.61146	2.76e-06	0.000185268
BMP3	29.9605	8.94838	50.9727	5.6963	2.51003	2.84e-06	0.000190001
CTD-2124B20.3	21.2622	40.3809	2.14355	0.0530834	-4.2356	2.88e-06	0.00019241
TFPI	594.611	910.158	279.064	0.30661	-1.70552	2.92e-06	0.000194711
PPP3CA	4198.77	2521.61	5875.92	2.33023	1.22047	3e-06	0.000199892
RP11-10A14.5	33.8472	61.3962	6.29825	0.102584	-3.28513	3.05e-06	0.000202814
FAM65A	532.388	760.805	303.971	0.399539	-1.32359	3.06e-06	0.000203412
KIAA0408	1585.35	1052.46	2118.25	2.01267	1.00911	3.12e-06	0.000207259
PCSK2	78.4183	39.343	117.494	2.98639	1.5784	3.19e-06	0.000211625
KCNQ5	153.505	60.3496	246.661	4.0872	2.03111	3.2e-06	0.000211937
PDYN	70.9502	22.5178	119.383	5.30171	2.40646	3.27e-06	0.000215352
PRRT3-AS1	14.297	27.3796	1.21446	0.0443566	-4.49471	3.27e-06	0.000215352
IL15	87.5154	146.533	28.4982	0.194484	-2.36228	3.26e-06	0.000215352
NEURL1	203.792	311.591	95.9934	0.308075	-1.69865	3.29e-06	0.000216249
KIAA0101	4263.83	2424.14	6103.52	2.51781	1.33217	3.37e-06	0.00022089
RP11-807H17.1	7.44426	14.5302	0.358341	0.0246619	-5.34157	3.37e-06	0.00022089
RP11-168O16.1	971.139	462.153	1480.12	3.20267	1.67928	3.46e-06	0.000225662
SOX30	29.3992	53.3628	5.43563	0.101862	-3.29532	3.45e-06	0.000225662
RNVU1-15	11.9548	1.0131	22.8965	22.6003	4.49827	3.63e-06	0.000236509
ERG	601.98	262.621	941.338	3.58439	1.84173	3.67e-06	0.000238986
ALCAM	4021.95	2416.71	5627.18	2.32845	1.21937	3.76e-06	0.00024449
CNR1	234.156	328.621	139.69	0.425079	-1.2342	3.77e-06	0.000244698
RP13-497K6.1	10.8614	21.4373	0.285374	0.013312	-6.23113	3.86e-06	0.000249735
TMPRSS11E	375.27	600.031	150.509	0.250836	-1.99518	3.92e-06	0.000253597
PEAK1	5940.85	3540.84	8340.86	2.35562	1.2361	3.98e-06	0.000257185
C10orf11	44.3289	10.946	77.7118	7.09956	2.82773	4.05e-06	0.000260787
AC007405.8	20.8668	38.3692	3.36451	0.087688	-3.51148	4.12e-06	0.000265296
OPTC	149.16	49.9862	248.334	4.96805	2.31268	4.25e-06	0.000273291
PCDHA14	166.811	267.016	66.6071	0.24945	-2.00318	4.31e-06	0.000276604
RP4-565E6.1	37.3954	67.0925	7.69828	0.114741	-3.12354	4.61e-06	0.000295012
RP11-445F12.1	51.5244	13.2993	89.7495	6.74845	2.75456	4.87e-06	0.000311496
NANOGP8	1493.82	2263.01	724.633	0.320208	-1.64292	4.93e-06	0.000314788
ZNF600	695.356	1087.04	303.674	0.279359	-1.83981	4.94e-06	0.000314884
GPR176	21742.6	14199.6	29285.6	2.06243	1.04434	4.96e-06	0.000315886
LEF1	173.792	88.3878	259.196	2.93249	1.55213	4.97e-06	0.000315886
DGKI	138.941	73.9062	203.977	2.75994	1.46464	5.05e-06	0.00032061
CACNA1G	380.558	175.895	585.22	3.32709	1.73426	5.14e-06	0.000325536
NTM	1410.03	830.557	1989.5	2.39538	1.26025	5.16e-06	0.000326024
PCDHA3	3236.64	4494.96	1978.31	0.440118	-1.18404	5.16e-06	0.000326024
NDP	30.0123	8.75896	51.2656	5.85294	2.54916	5.21e-06	0.000328413
TBC1D2	950.762	1440.17	461.354	0.320347	-1.64229	5.23e-06	0.000329268
RPRM	1500.33	2215.98	784.675	0.354098	-1.49778	5.24e-06	0.000329724
TCL1A	23.5854	43.2812	3.88966	0.0898695	-3.47602	5.33e-06	0.00033471
IL1A	232.844	83.0368	382.65	4.6082	2.2042	5.43e-06	0.000340301
SLC22A3	433.856	683.594	184.117	0.269336	-1.89252	5.45e-06	0.000340876
RP1	7.64423	15.0031	0.285374	0.019021	-5.71626	5.77e-06	0.000360461
LCN9	58.8366	24.7266	92.9467	3.75898	1.91034	5.8e-06	0.000361813
COX7A1	32.2746	58.4365	6.11268	0.104604	-3.25699	5.9e-06	0.000367654
KRT42P	20.8781	3.2336	38.5227	11.9132	3.57449	5.91e-06	0.000367873
RNVU1-14	21.2929	3.60789	38.978	10.8035	3.43343	6.2e-06	0.000384787
ENC1	3178.59	2169.69	4187.49	1.93	0.948599	6.28e-06	0.00038931
CELF2	3402.25	2405.29	4399.21	1.82897	0.871035	6.29e-06	0.000389686
RWDD2B	1063.88	507.915	1619.84	3.1892	1.67319	6.33e-06	0.000391267
SLCO5A1	569.512	811.126	327.899	0.404252	-1.30667	6.4e-06	0.000394731
ACTN3	2765.51	1499.34	4031.69	2.68899	1.42706	6.42e-06	0.000395686
ANKRD36BP2	54.9778	20.7188	89.2368	4.30705	2.1067	6.47e-06	0.000398164
PCDHA1	3266.25	4523.63	2008.87	0.444084	-1.1711	6.51e-06	0.000400071
ZNF568	537.777	820.711	254.843	0.310515	-1.68727	6.54e-06	0.000401136
FAM46D	8.28316	16.5663	0	0		6.55e-06	0.000401136
AC092162.1	32.802	7.33811	58.266	7.94019	2.98917	6.61e-06	0.000404364
CPO	74.8221	127.546	22.0981	0.173256	-2.52903	6.8e-06	0.000415521
ADRA2A	270.258	146.715	393.801	2.68413	1.42445	6.83e-06	0.000416453
TMEM151B	1274.92	794.44	1755.39	2.2096	1.14378	6.91e-06	0.000420521
BCMO1	25.9971	5.70484	46.2893	8.11404	3.02042	7.01e-06	0.000426073
NCAN	803.879	544.914	1062.84	1.95048	0.96383	7.05e-06	0.000427931
TRIM60P18	50.8847	86.3796	15.3897	0.178164	-2.48872	7.12e-06	0.000431381
SPATA8-AS1	10.1373	19.9891	0.285374	0.0142765	-6.13022	7.28e-06	0.000440352
CTA-211A9.5	694.421	376.376	1012.47	2.69004	1.42763	7.29e-06	0.000440352
SEZ6	369.968	222.219	517.717	2.32976	1.22018	7.43e-06	0.000448213
CNTNAP4	6.96011	0.800166	13.1201	16.3967	4.03533	7.6e-06	0.000457878
AC005544.1	136.451	198.885	74.0174	0.372162	-1.426	7.85e-06	0.000472412
AKAP17BP	8.29927	16.5985	0	0		7.92e-06	0.000475762
RP11-132A1.3	2534.58	3707.67	1361.5	0.367211	-1.44532	8.08e-06	0.000484727
ROR2	569.854	883.189	256.518	0.290446	-1.78366	8.16e-06	0.000488788
AC012668.2	18.4276	34.4197	2.43542	0.0707567	-3.82099	8.26e-06	0.0004933
EYA4	19.7018	5.88484	33.5187	5.69577	2.50989	8.25e-06	0.0004933
MYH14	6.78527	0.814458	12.7561	15.662	3.9692	8.29e-06	0.000493683
LINC00599	1105.24	671.362	1539.11	2.29252	1.19694	8.29e-06	0.000493683
TMEM163	155.939	85.1625	226.716	2.66216	1.4126	8.44e-06	0.000501955
CR1L	209.106	344.478	73.7342	0.214046	-2.22401	8.67e-06	0.000514635
RP11-3L8.3	6.85822	13.7164	0	0		8.72e-06	0.000517321
LEPREL1	3047.82	1755.9	4339.74	2.47152	1.3054	8.89e-06	0.000526289
GJB2	39.0038	13.0907	64.917	4.95902	2.31005	8.92e-06	0.000527267
DENND2D	75.1596	22.1946	128.124	5.77277	2.52926	9.01e-06	0.000531787
FNDC7	200.255	72.9788	327.531	4.48804	2.16608	9.15e-06	0.000539225
RP11-380D23.1	18.1898	34.3025	2.07708	0.060552	-4.04568	9.22e-06	0.00054278
FGFRL1	2159.45	3092.11	1226.78	0.396746	-1.33371	9.32e-06	0.000547731
TDRG1	119.734	40.0632	199.406	4.97728	2.31536	9.33e-06	0.000547731
MIR146A	19.7355	3.53644	35.9346	10.1613	3.34501	9.59e-06	0.000562026
CAMK1D	1217.42	772.67	1662.16	2.15119	1.10514	9.64e-06	0.00056426
COL12A1	846.087	1196.71	495.46	0.414017	-1.27224	9.99e-06	0.000583807
BX842679.1	18.2047	33.7809	2.62854	0.0778115	-3.68387	1.01e-05	0.000586665
PCDHA2	3185.15	4387.62	1982.68	0.451881	-1.14599	1.01e-05	0.000589925
ZNF506	42.9257	13.1336	72.7179	5.53679	2.46905	1.03e-05	0.00059833
RP11-9G1.3	59.9201	98.6228	21.2174	0.215137	-2.21668	1.1e-05	0.000641342
AC079896.1	25.9996	46.915	5.08431	0.108373	-3.20592	1.14e-05	0.000662444
SLC1A3	2481.64	1581.72	3381.56	2.1379	1.0962	1.21e-05	0.000700794
NRN1	16.8305	27.5816	6.07934	0.220413	-2.18172	1.21e-05	0.000700794
HOPX	5.48371	10.2507	0.716683	0.0699152	-3.83825	1.22e-05	0.000704894
RTN1	339.818	230.853	448.784	1.94402	0.959046	1.22e-05	0.000705578
CTB-1I21.1	72.6468	23.7809	121.513	5.10968	2.35323	1.23e-05	0.000709045
SLFN13	2207.91	1154.29	3261.54	2.82558	1.49855	1.3e-05	0.000748946
SEMA3C	160.129	232.612	87.645	0.376786	-1.40818	1.3e-05	0.000748946
TRPC4	497.709	239.71	755.709	3.1526	1.65654	1.31e-05	0.000752146
PPP1R16B	2500.35	3657.9	1342.79	0.367094	-1.44578	1.34e-05	0.000769174
ZNF818P	24.9434	44.684	5.20288	0.116437	-3.10238	1.35e-05	0.000770765
RP1-240B8.3	21.9683	37.8035	6.13302	0.162234	-2.62385	1.37e-05	0.000781663
SLITRK5	557.41	296.314	818.507	2.76229	1.46587	1.38e-05	0.000785058
COLEC11	33.9634	59.072	8.85488	0.1499	-2.73793	1.38e-05	0.000785058
SOSTDC1	34.3573	12.3569	56.3576	4.56082	2.18929	1.39e-05	0.000790747
LINC01139	356.064	153.59	558.537	3.63654	1.86257	1.4e-05	0.000796739
PRAC2	7.50408	15.0082	0	0		1.41e-05	0.000799871
SALL3	2176.66	3160.42	1192.89	0.377448	-1.40565	1.44e-05	0.000814229
DUSP4	1495.77	959.693	2031.85	2.11719	1.08215	1.49e-05	0.000841145
RP4-559A3.7	6388.87	8891.45	3886.29	0.437081	-1.19403	1.51e-05	0.000854149
LONRF2	290.942	182.045	399.838	2.19637	1.13512	1.54e-05	0.000869143
UCP1	100.253	33.6946	166.812	4.9507	2.30763	1.55e-05	0.000875727
PLCD1	2701.46	3888.14	1514.78	0.38959	-1.35997	1.56e-05	0.000876464
PDE11A	88.9437	32.0897	145.798	4.54343	2.18378	1.6e-05	0.000899077
STXBP5L	551.699	303.265	800.132	2.63839	1.39966	1.63e-05	0.000917089
FXYD6-FXYD2	689.684	408.283	971.085	2.37846	1.25003	1.64e-05	0.000919835
AFF3	212.936	119.345	306.527	2.56841	1.36088	1.64e-05	0.000919835
PCDHA7	3156.28	4319.74	1992.82	0.46133	-1.11613	1.65e-05	0.000922396
RP1-244F24.1	5.53166	0	11.0633	Inf	Inf	1.66e-05	0.00092442
CYP2B6	1038.88	1586.81	490.956	0.309399	-1.69246	1.72e-05	0.000956955
FRMD4A	2537	1670.73	3403.27	2.037	1.02645	1.76e-05	0.000979614
MBNL2	121.314	60.1745	182.454	3.03208	1.60031	1.79e-05	0.000991673
EGR1	1207.32	651.574	1763.06	2.70584	1.43608	1.79e-05	0.000991673
TBC1D27	13.3596	25.4049	1.31427	0.0517329	-4.27277	1.82e-05	0.00101094
CRISP2	7.30761	14.6152	0	0		1.83e-05	0.00101162
PCDHA9	3155.31	4310.78	1999.83	0.463913	-1.10807	1.84e-05	0.00101894
FAM167A	270.855	415.16	126.551	0.304824	-1.71395	1.88e-05	0.00103485
CAMK2N1	270.431	172.209	368.652	2.14072	1.0981	1.89e-05	0.0010426
PDK4	59.3848	19.8273	98.9424	4.99022	2.3191	1.95e-05	0.00107599
RP11-164N3.1	10.8937	21.1437	0.643716	0.0304448	-5.03766	1.97e-05	0.00108508
SMYD2	1346.41	1927.28	765.539	0.397211	-1.33202	1.98e-05	0.00108796
CABP7	41.5503	17.3946	65.7061	3.77739	1.91739	2.01e-05	0.00109925
KCNB1	136.681	72.6064	200.756	2.765	1.46728	2.06e-05	0.00113021
PCDHA13	3143.07	4290.36	1995.77	0.465175	-1.10415	2.07e-05	0.00113251
AC008834.1	7.17509	14.3502	0	0		2.07e-05	0.00113275
HRC	117.3	42.5762	192.024	4.51013	2.17317	2.1e-05	0.00114322
KLK4	9.46885	0.506552	18.4312	36.3855	5.18529	2.1e-05	0.00114322
KCNE1L	289.403	452.595	126.211	0.27886	-1.84238	2.1e-05	0.00114322
PCDHA8	3121.34	4259.63	1983.05	0.465544	-1.10301	2.11e-05	0.00114816
RP11-297M9.1	1183.7	1780.09	587.308	0.329931	-1.59976	2.12e-05	0.00115006
PCDHA6	3132.73	4274.07	1991.39	0.465923	-1.10184	2.13e-05	0.00115388
RP11-191N8.2	7.47342	14.9468	0	0		2.16e-05	0.00116795
C6orf118	22.8357	6.9694	38.7019	5.55312	2.4733	2.16e-05	0.00116795
ISLR2	65.6769	41.4591	89.8947	2.16827	1.11655	2.24e-05	0.00121049
SCN4B	445.117	206.856	683.379	3.30365	1.72406	2.25e-05	0.00121319
RASGRF2	2388.95	3440.21	1337.69	0.38884	-1.36275	2.26e-05	0.00121335
LIMCH1	1023.16	1410.36	635.965	0.450924	-1.14904	2.26e-05	0.00121569
LINC00391	93.4587	34.4235	152.494	4.42993	2.14728	2.29e-05	0.00122886
PTCHD3P1	318.642	500.277	137.006	0.273861	-1.86848	2.34e-05	0.00125476
AC025171.1	4.46705	8.93409	0	0		2.36e-05	0.00126358
ZNF829	993.921	1490.15	497.695	0.33399	-1.58212	2.39e-05	0.00127693
MN1	1432.29	890.875	1973.71	2.21548	1.14762	2.4e-05	0.00128083
SERTAD4-AS1	37.298	61.8606	12.7354	0.205873	-2.28018	2.42e-05	0.00129081
LGALS12	100.147	165.146	35.1483	0.212832	-2.23222	2.43e-05	0.00129152
PCDHA5	3135.9	4270.42	2001.39	0.468663	-1.09338	2.43e-05	0.00129152
POLR3G	16441.9	10905.4	21978.5	2.01538	1.01105	2.45e-05	0.00130345
RHBDF1	2437.79	3491.92	1383.66	0.396245	-1.33554	2.5e-05	0.00132582
ATP8B1	609.125	907.811	310.44	0.341965	-1.54808	2.51e-05	0.00132869
ADM	2588.75	1442.14	3735.35	2.59014	1.37303	2.53e-05	0.00134033
MAML3	1485.85	2094.83	876.871	0.418588	-1.2564	2.57e-05	0.0013551
OR52A1	175.012	287.212	62.8121	0.218696	-2.193	2.57e-05	0.00135801
SOGA3	2426.52	1711.14	3141.9	1.83614	0.876677	2.65e-05	0.00139608
NTRK3	345.202	197.963	492.44	2.48753	1.31472	2.69e-05	0.00141792
C9orf135	1351.89	703.496	2000.28	2.84335	1.50759	2.72e-05	0.0014317
CDH6	603.477	349.557	857.398	2.45281	1.29444	2.74e-05	0.001436
DDR2	144.963	73.637	216.289	2.93724	1.55446	2.75e-05	0.00143634
SV2B	102.812	49.2236	156.401	3.17735	1.66782	2.75e-05	0.00143634
OR5H14	7.4045	14.809	0	0		2.75e-05	0.00143634
RP11-542C10.1	7.17084	14.3417	0	0		2.77e-05	0.00144587
RP11-222K16.2	11.973	22.5127	1.43337	0.0636692	-3.97326	2.87e-05	0.00149426
KITLG	1769.67	2484.68	1054.66	0.424466	-1.23628	2.89e-05	0.00150096
RP11-959I15.1	9.4093	17.3188	1.49984	0.086602	-3.52946	2.88e-05	0.00150096
RP11-381K20.2	14.5523	27.313	1.79171	0.0655991	-3.93018	2.89e-05	0.0015037
CTD-2147F2.1	196.536	311.355	81.7157	0.262451	-1.92988	2.95e-05	0.00152934
RP11-15K3.1	10.5643	0.800166	20.3284	25.4053	4.66706	2.98e-05	0.00154448
UNC13A	9022.23	6064.79	11979.7	1.97528	0.982057	2.98e-05	0.00154448
SLC17A7	141.45	80.9907	201.91	2.49301	1.31789	3.06e-05	0.00158166
NPR1	1685.65	891.253	2480.06	2.78266	1.47647	3.1e-05	0.00159799
MT1X	6521.48	8996.44	4046.51	0.44979	-1.15268	3.11e-05	0.00160317
NANOGP9	63.6081	108.466	18.7499	0.172863	-2.5323	3.14e-05	0.00161862
TBX3	35.4322	61.5797	9.2846	0.150774	-2.72954	3.15e-05	0.00162068
SPON1	664.025	990.719	337.331	0.340491	-1.55431	3.24e-05	0.00166335
SORCS1	588.671	351.026	826.316	2.354	1.23512	3.35e-05	0.00171998
KLK7	42.2585	11.9405	72.5766	6.07821	2.60365	3.36e-05	0.00171998
CAMK1G	87.3943	35.4321	139.357	3.93306	1.97565	3.46e-05	0.00177272
FBN2	5698.39	3760.76	7636.01	2.03044	1.02179	3.49e-05	0.00178237
GMPR	184.804	292.497	77.1102	0.263627	-1.92343	3.5e-05	0.00178415
PCDHAC1	3402.12	4601.75	2202.48	0.478618	-1.06305	3.51e-05	0.00179024
SFXN3	162.208	227.699	96.7178	0.424761	-1.23528	3.54e-05	0.00180218
RP11-89M16.1	62.2227	105.206	19.2392	0.182872	-2.4511	3.56e-05	0.00181009
RP11-54O7.1	38.1726	16.2865	60.0587	3.68764	1.8827	3.58e-05	0.00181849
AC010296.1	3784.47	5310.83	2258.11	0.42519	-1.23382	3.59e-05	0.00182219
CSRP1	823.808	1185.56	462.056	0.389737	-1.35943	3.61e-05	0.00182427
CA11	5323.79	3315.61	7331.97	2.21135	1.14493	3.6e-05	0.00182427
ZNF501	259.464	403.077	115.851	0.287416	-1.79879	3.62e-05	0.00182818
USP3	2068.11	1299.95	2836.28	2.18184	1.12555	3.69e-05	0.00186279
SCRT2	38.1562	19.1172	57.1952	2.99181	1.58102	3.98e-05	0.00200805
GSTO1	6690.34	9200.58	4180.1	0.45433	-1.13819	4.1e-05	0.00206189
GSDMD	1433.24	2123.52	742.962	0.349873	-1.5151	4.15e-05	0.00208502
CD46P1	47.0563	82.1804	11.9322	0.145196	-2.78393	4.17e-05	0.00209444
WSCD2	144.674	70.9594	218.389	3.07766	1.62183	4.28e-05	0.00214615
CTD-2616J11.14	27.4036	7.1637	47.6436	6.6507	2.73351	4.43e-05	0.00222073
GPM6A	375.295	261.204	489.385	1.87358	0.905797	4.46e-05	0.00223159
PRSS1	19.054	34.7896	3.31839	0.0953843	-3.3901	4.52e-05	0.00225798
PTGER3	56.9154	92.7467	21.0842	0.227331	-2.13713	4.59e-05	0.00229025
VAMP5	59.6896	101.029	18.3506	0.181638	-2.46086	4.67e-05	0.00232704
ZDHHC11	455.065	240.647	669.483	2.78201	1.47613	4.68e-05	0.00232849
AC013718.1	48.7354	23.0001	74.4708	3.23785	1.69504	4.69e-05	0.00233415
CACNA1A	728.474	442.049	1014.9	2.2959	1.19906	4.78e-05	0.00237246
OCIAD2	5243.43	7241.14	3245.73	0.448235	-1.15767	4.78e-05	0.00237246
ZNF204P	1792.06	2596.7	987.423	0.380261	-1.39494	4.85e-05	0.00240529
TMEM130	174.604	100.325	248.883	2.48075	1.31078	4.9e-05	0.00242496
ICAM2	28.9964	51.0043	6.98862	0.13702	-2.86754	4.93e-05	0.00243569
TRADD	21.0926	36.0329	6.15231	0.170742	-2.55011	5.01e-05	0.00247158
COL4A1	13326	16827.5	9824.45	0.583834	-0.776369	5.11e-05	0.00251891
ANXA3	1608.21	2284.54	931.879	0.407906	-1.29369	5.22e-05	0.00256906
PPAPDC1A	8.78008	16.0072	1.55299	0.0970183	-3.3656	5.39e-05	0.00264949
MB21D1	475.149	728.366	221.931	0.304696	-1.71456	5.43e-05	0.00266912
SH3RF2	152.912	233.259	72.564	0.311087	-1.68461	5.58e-05	0.00273982
NPTX2	1163.45	680.45	1646.46	2.41966	1.27481	5.6e-05	0.00274469
PPFIA3	1121.3	683.643	1558.97	2.28038	1.18927	5.65e-05	0.00276772
JAM2	874.261	510.208	1238.31	2.42708	1.27922	5.83e-05	0.00284849
ZNF585A	1203.86	1726.07	681.658	0.39492	-1.34037	6e-05	0.00292931
PCDHAC2	3562.7	4776.16	2349.23	0.491866	-1.02366	6.06e-05	0.00295528
CNTD2	38.4758	64.4876	12.4641	0.193279	-2.37125	6.14e-05	0.00298862
HS3ST3B1	779.272	442.503	1116.04	2.52211	1.33463	6.15e-05	0.00299356
BAI2	1849.42	1199.12	2499.72	2.08463	1.05979	6.19e-05	0.00299965
RP11-179A16.1	8.95868	17.3466	0.570749	0.0329026	-4.92566	6.19e-05	0.00299965
GIMAP4	45.3708	13.4843	77.2572	5.7294	2.51838	6.18e-05	0.00299965
NRADDP	17.1346	3.61225	30.657	8.48697	3.08525	6.21e-05	0.00300624
MIR4454	813.938	1221.81	406.065	0.332346	-1.58924	6.26e-05	0.00302587
CPNE5	44.6215	18.6255	70.6174	3.79144	1.92275	6.26e-05	0.00302587
RP13-122B23.8	13.2832	1.68536	24.881	14.763	3.88391	6.31e-05	0.00304306
ERBB2	46215.6	33213.5	59217.7	1.78294	0.834258	6.35e-05	0.00306158
CACNG4	486.302	645.742	326.863	0.506182	-0.982271	6.41e-05	0.00308608
CTD-2006C1.2	668.701	353.922	983.481	2.77881	1.47447	6.45e-05	0.00310339
SCUBE1	521.462	331.67	711.255	2.14447	1.10062	6.57e-05	0.00315501
CTTNBP2	3320.04	2150.21	4489.86	2.08811	1.06219	6.66e-05	0.00319234
TNRC18	1305.88	1751.49	860.274	0.491166	-1.02572	6.7e-05	0.00320959
PMEPA1	2649.11	3678.64	1619.58	0.440266	-1.18355	6.73e-05	0.00322206
XXyac-YX155B6.6	10.6864	20.1781	1.19465	0.0592053	-4.07813	6.76e-05	0.00322941
RP11-280K24.4	23.7538	5.54907	41.9585	7.56136	2.91865	6.76e-05	0.00322941
DMBX1	14.1537	3.74015	24.5672	6.56849	2.71556	6.83e-05	0.00325517
ELFN2	175.413	107.635	243.191	2.25941	1.17594	6.84e-05	0.00325941
CCL2	209.725	310.662	108.788	0.35018	-1.51383	6.89e-05	0.00327566
PRSS3P2	8.29202	16.2257	0.358341	0.0220848	-5.5008	7.04e-05	0.00334555
GNB3	330.47	170.836	490.105	2.86887	1.52048	7.1e-05	0.00336997
PCDHA4	3626.95	4830.72	2423.18	0.501619	-0.995336	7.12e-05	0.00337372
GPR85	31.364	14.4446	48.2833	3.34264	1.74099	7.14e-05	0.00338279
DHCR24	107095	132374	81816.3	0.618067	-0.694164	7.21e-05	0.00341098
ALDH3A2	11811.1	15664.8	7957.32	0.507973	-0.977177	7.24e-05	0.00341974
RN7SL585P	28.0434	8.16251	47.9242	5.87126	2.55367	7.35e-05	0.00346761
OSBPL1A	6625.4	4305.95	8944.85	2.07733	1.05473	7.36e-05	0.00346761
CD177	138.656	57.4428	219.869	3.82762	1.93645	7.38e-05	0.00347208
SLC26A4-AS1	4.01148	0	8.02295	Inf	Inf	7.39e-05	0.00347342
ZFP42	180.504	69.735	291.273	4.17686	2.06242	7.42e-05	0.00348665
AKAP2	9548.09	6430.88	12665.3	1.96945	0.977795	7.46e-05	0.00349868
LGALS14	31.5741	9.50144	53.6468	5.64618	2.49727	7.53e-05	0.00352845
CALCRL	133.078	56.055	210.101	3.74812	1.90617	7.54e-05	0.00353051
SATB2-AS1	51.2455	81.5375	20.9536	0.256981	-1.96027	7.57e-05	0.00354114
KRTAP13-4	31.7769	8.52686	55.027	6.45338	2.69005	7.67e-05	0.00358334
RP11-355I22.7	118.581	63.3325	173.83	2.74471	1.45666	7.69e-05	0.00358626
DNAH9	78.5467	34.9977	122.096	3.48867	1.80268	7.7e-05	0.00358663
PLK2	1231.33	1670.12	792.544	0.474543	-1.07539	7.72e-05	0.00359148
TMSB10	36244.5	45246.2	27242.7	0.602099	-0.731926	7.74e-05	0.00359874
KLF4	325.554	492.245	158.862	0.32273	-1.6316	7.92e-05	0.00367687
RP11-557L19.1	29.5738	8.00166	51.146	6.39192	2.67625	7.93e-05	0.0036772
MFNG	204.605	98.4436	310.766	3.15679	1.65846	8.18e-05	0.00378836
RP11-481J13.1	37.8203	11.4668	64.1738	5.59646	2.48451	8.22e-05	0.00380394
WNT5B	222.753	322.251	123.256	0.382483	-1.38653	8.4e-05	0.00388247
BCL2L10	81.2127	27.9152	134.51	4.81853	2.26859	8.46e-05	0.00390475
GDPD3	49.5401	79.2757	19.8045	0.249818	-2.00105	8.49e-05	0.00391356
RP11-713C5.1	169.49	77.9381	261.042	3.34935	1.74388	8.54e-05	0.00393344
NBL1	736.284	1040.3	432.27	0.415525	-1.26699	8.66e-05	0.00398304
PALM2-AKAP2	9624.54	6517.01	12732.1	1.95366	0.966183	8.71e-05	0.00400394
NUDT15	10113.5	13481.8	6745.29	0.500327	-0.999058	8.99e-05	0.00412669
CHMP4C	397.87	603.134	192.607	0.319343	-1.64682	9e-05	0.00412669
CLEC4E	7.06437	0.913781	13.215	14.4618	3.85418	9.14e-05	0.00418813
ZNF750	7.79605	14.2317	1.3604	0.0955893	-3.38701	9.19e-05	0.00420387
KCNJ2-AS1	35.094	11.7084	58.4796	4.99469	2.32039	9.24e-05	0.00422149
FAIM2	46.2468	26.0295	66.4641	2.55342	1.35243	9.61e-05	0.00438577
HLA-K	11.3869	21.6324	1.1415	0.052768	-4.24419	9.68e-05	0.00441452
ACSM1	44.7273	14.3361	75.1184	5.23981	2.38951	9.69e-05	0.00441578
COL4A2	13915.4	17562.4	10268.3	0.584678	-0.774285	9.74e-05	0.00442486
LINC00989	5.05391	10.1078	0	0		9.73e-05	0.00442486
GDF6	34.6795	16.2722	53.0868	3.26242	1.70594	9.78e-05	0.00444092
CCDC177	239.193	119.755	358.632	2.99472	1.58242	9.84e-05	0.0044573
MSX2	67.8599	109.491	26.2292	0.239557	-2.06156	9.84e-05	0.0044573
SPATA31C1	22.5673	4.97106	40.1635	8.07947	3.01426	0.000100238	0.00453522
FAT3	6726.68	4741.43	8711.94	1.83741	0.877672	0.00010133	0.00457954
NOVA2	2086.14	1396.19	2776.1	1.98833	0.991558	0.000102515	0.00462797
CYR61	5445.89	7239.02	3652.75	0.504592	-0.986811	0.000104159	0.00469696
SAMD14	430.941	267.071	594.811	2.22716	1.1552	0.000104938	0.00472688
SEMA6D	839.538	551.677	1127.4	2.04358	1.0311	0.000105692	0.00475555
FN1	16712	20493.6	12930.5	0.630951	-0.664399	0.000106695	0.00479536
DNAJC15	3075.63	4256.37	1894.89	0.44519	-1.16751	0.000106844	0.00479677
RP11-214O1.3	6.82439	0.392937	13.2558	33.7352	5.07618	0.000107674	0.00482871
RP11-727A23.10	696.622	1048.47	344.771	0.328831	-1.60458	0.000108249	0.00484916
H2AFY2	7981.91	10502.8	5461.06	0.519964	-0.943517	0.0001084	0.00485056
KLHL41	7.55782	13.6823	1.43337	0.104761	-3.25483	0.000110122	0.00492221
PCDHA12	3702.57	4902.97	2502.17	0.510338	-0.970476	0.000111197	0.00496481
RBM20	106.959	169.551	44.3669	0.261673	-1.93416	0.000112591	0.00501594
CYP4F30P	25.7534	8.18602	43.3209	5.29206	2.40383	0.000112712	0.00501594
MAGEB2	8.70217	16.7606	0.643716	0.0384064	-4.70251	0.00011248	0.00501594
PSD2	21.8704	10.7474	32.9935	3.06992	1.6182	0.000115643	0.00514076
OLFML3	10045.4	13345.7	6745.11	0.505416	-0.984457	0.000117119	0.00520068
TMEM51-AS1	54.9681	20.6703	89.2659	4.31855	2.11055	0.000117582	0.00521555
ADAMTS18	31.7502	51.2891	12.2113	0.238088	-2.07043	0.000118969	0.00527132
RP4-724E13.2	110.014	43.6375	176.39	4.04218	2.01513	0.000121495	0.00537737
FAR2P4	28.7017	8.90115	48.5023	5.44899	2.44599	0.000123288	0.00545082
WNT10B	104.796	44.3895	165.203	3.72166	1.89595	0.000125889	0.00555374
AGGF1P1	7.21791	13.3608	1.07502	0.0804611	-3.63556	0.000125808	0.00555374
HEBP2	6199.9	8322.08	4077.71	0.489987	-1.02918	0.00012626	0.00556405
PRKD1	576.595	353.681	799.509	2.26054	1.17666	0.000128279	0.00563474
NETO1	668.308	352.462	984.153	2.79223	1.48142	0.000128107	0.00563474
C9orf129	537.11	802.214	272.005	0.339068	-1.56035	0.000128151	0.00563474
C15orf61	267.275	401.263	133.288	0.332173	-1.59	0.000131642	0.00577618
GLIPR1L1	247.467	382.612	112.322	0.293566	-1.76824	0.000133071	0.00583263
RP11-54A9.1	6.28165	11.9926	0.570749	0.0475919	-4.39314	0.00013367	0.00585258
KIF26B	94.8912	139.834	49.9487	0.357201	-1.48519	0.000134478	0.0058807
SMPD1	612.317	854.614	370.02	0.432968	-1.20767	0.000134602	0.0058807
SRRM3	1032.2	609.5	1454.9	2.38704	1.25522	0.000137875	0.00601725
SYCP1	122.331	48.2844	196.377	4.0671	2.024	0.000139977	0.00609588
CTD-2245F17.3	20.3861	35.3762	5.396	0.152532	-2.71282	0.000139828	0.00609588
GDNF	55.3508	88.3818	22.3198	0.252538	-1.98543	0.000145791	0.00634229
C16orf74	138.762	218.318	59.2073	0.271198	-1.88258	0.000147697	0.00641835
PKM	87232.3	106733	67731.9	0.634593	-0.656095	0.000147897	0.00642019
PLAT	578.9	349.143	808.658	2.31612	1.21171	0.00015038	0.00652102
AF129408.17	4.82813	0	9.65626	Inf	Inf	0.000150958	0.00653908
RP1-78O14.1	68.6368	112.353	24.9204	0.221804	-2.17264	0.000152386	0.00658693
TNNI3	718.085	387.924	1048.25	2.7022	1.43413	0.000152226	0.00658693
NR5A2	1606.93	2313.27	900.583	0.389311	-1.361	0.000156496	0.00675739
TMEM62	448.455	650.29	246.619	0.379245	-1.3988	0.00016187	0.00698202
KCTD8	341.786	172.532	511.039	2.96199	1.56657	0.000165238	0.00711975
SLC16A3	200.49	288.803	112.178	0.388425	-1.36429	0.000166076	0.00714829
FAM135B	3.49729	0	6.99458	Inf	Inf	0.000166847	0.00717391
CEND1	304.108	169.554	438.662	2.58716	1.37137	0.000167569	0.00719735
TBC1D23	4304.03	5795.69	2812.36	0.48525	-1.0432	0.000169078	0.00725448
EGR3	44.6189	21.3043	67.9335	3.18873	1.67298	0.000170504	0.00730798
DTX1	554.313	345.297	763.329	2.21064	1.14447	0.000171442	0.00734043
FOXJ1	232.547	122.339	342.755	2.80169	1.4863	0.000178906	0.00763589
MYD88	3638.79	4937.43	2340.14	0.473958	-1.07717	0.000178801	0.00763589
CDH10	49.8586	26.9103	72.807	2.70554	1.43592	0.000178588	0.00763589
SORCS3	188.347	108.313	268.38	2.47782	1.30907	0.00018028	0.00768217
SST	15.448	25.9314	4.96469	0.191455	-2.38492	0.000180368	0.00768217
DNAH7	29.2723	11.3775	47.1671	4.14566	2.0516	0.000181128	0.00770649
FAM174B	3195.87	4402.49	1989.26	0.451847	-1.14609	0.000183149	0.00777618
LRRC3B	180.094	101.237	258.95	2.55784	1.35493	0.00018299	0.00777618
MT1F	1519.21	2164.24	874.176	0.403918	-1.30786	0.000183905	0.00780015
IQCA1	881.23	1277.42	485.04	0.379703	-1.39706	0.00018461	0.0078219
CYP2E1	7.77264	14.3308	1.21446	0.0847449	-3.56073	0.000187272	0.00792643
SLC5A2	104.503	44.6121	164.394	3.68496	1.88165	0.000187847	0.00794247
GPX3	5696.71	7659.92	3733.49	0.487406	-1.0368	0.000188649	0.00796813
PPP1R1B	753.527	445.032	1062.02	2.38639	1.25483	0.000189429	0.00799275
ZIC4	7.17978	1.17881	13.1808	11.1814	3.48303	0.000190721	0.00803894
ACOT1	68.3528	108.414	28.2911	0.260953	-1.93814	0.000191534	0.00806484
RP11-71N10.1	16.3717	4.441	28.3025	6.373	2.67197	0.000193316	0.00813145
RMST	2037.37	1268.87	2805.87	2.21132	1.14491	0.000194003	0.00815194
AC091493.2	114.072	48.0908	180.053	3.74402	1.90459	0.000194656	0.00817093
NANOGP1	681.207	1007.59	354.827	0.352155	-1.50572	0.000197466	0.00828032
RP11-416N2.4	18.7328	29.7994	7.6662	0.25726	-1.9587	0.000198844	0.00832953
C7	41.1625	13.9524	68.3727	4.90043	2.29291	0.000203067	0.00849769
FAM210B	3086.35	4148.87	2023.82	0.4878	-1.03564	0.000204205	0.00853654
LRRC37A11P	251.745	125.685	377.804	3.00596	1.58782	0.000205949	0.00860058
FA2H	369.1	556.672	181.528	0.326095	-1.61664	0.000206235	0.00860372
RP3-522D1.1	82.7252	130.613	34.8372	0.26672	-1.9066	0.000207752	0.00865205
AC092669.6	9.16633	17.4036	0.92909	0.053385	-4.22742	0.000207819	0.00865205
RP11-655M14.4	7.07139	13.8574	0.285374	0.0205936	-5.60166	0.000208677	0.00865588
SLC7A8	19481.3	13651.5	25311	1.85408	0.890704	0.000208598	0.00865588
RIMS4	5362.37	3617.55	7107.19	1.96464	0.974264	0.000208173	0.00865588
GDPD2	2629.17	1603.23	3655.11	2.27984	1.18893	0.000208763	0.00865588
CHRNE	21.8606	37.563	6.15828	0.163945	-2.60871	0.000209507	0.00867789
SMOC1	144.931	76.3384	213.524	2.79707	1.48392	0.000209943	0.00868713
RASL11B	6066.41	8169.59	3963.23	0.485119	-1.04359	0.00021064	0.0087071
SNAI2	63.8291	31.6699	95.9884	3.03091	1.59975	0.000213424	0.00881322
DPPA3	169.984	268.561	71.4073	0.265888	-1.91111	0.000218687	0.00901302
ESRRB	77.1649	33.4737	120.856	3.61048	1.85219	0.000218706	0.00901302
PKP1	146.258	221.394	71.1222	0.321247	-1.63824	0.000221039	0.00909997
RP11-343H19.2	3328.94	4574.29	2083.59	0.455501	-1.13447	0.000222813	0.00916374
C5	65.5166	32.0863	98.9469	3.08377	1.6247	0.000223072	0.00916512
CFLAR	496.355	711.005	281.706	0.396208	-1.33567	0.000224157	0.00920037
HOXB2	3.22174	6.44349	0	0		0.000227377	0.00932314
KCNH5	95.2382	42.6759	147.8	3.46332	1.79216	0.000230953	0.00945681
IRX5	21.9798	6.72788	37.2317	5.53394	2.46831	0.000231149	0.00945681
XPNPEP3	5220.21	3487.35	6953.06	1.9938	0.995517	0.000231334	0.00945681
HS3ST5	505.218	282.476	727.96	2.57706	1.36573	0.000236026	0.00963889
IDS	4072.21	2973.19	5171.23	1.73928	0.798492	0.000237424	0.00968626
GAP43	2355.37	2965.77	1744.96	0.588365	-0.765217	0.000239838	0.00977495
LURAP1L	42.1726	65.7091	18.6362	0.283617	-1.81798	0.000240384	0.00978739
RNF43	336.506	496.921	176.091	0.354364	-1.4967	0.00024254	0.00986531
ITM2B	15718.7	20079	11358.3	0.565683	-0.821934	0.000243111	0.00986879
LINC00605	4.75098	9.50196	0	0		0.000243093	0.00986879
CRTAM	10.8684	19.7391	1.99762	0.101201	-3.3047	0.000246701	0.0100045
SLITRK1	44.5919	23.8904	65.2935	2.73305	1.45051	0.000247158	0.0100131
SLC1A6	545.135	327.16	763.11	2.33253	1.22189	0.000248861	0.0100721
ELMO1	1730.19	1094.56	2365.83	2.16144	1.112	0.000253545	0.0102514
CORO2A	5114.05	6899.51	3328.59	0.482439	-1.05158	0.000253947	0.0102575
GS1-421I3.2	9.02556	17.195	0.856123	0.0497891	-4.32803	0.000256739	0.01036
ITK	25.0389	42.6118	7.46605	0.175211	-2.51284	0.0002599	0.0104771
AMOTL1	9508.05	12332.4	6683.71	0.541963	-0.883733	0.000263193	0.0105994
NUAK1	3485.12	4631.72	2338.53	0.504894	-0.985946	0.000263539	0.0106028
ZNF502	422.287	612.644	231.93	0.378572	-1.40136	0.000265149	0.010657
IFITM3	15727.2	20295.6	11158.8	0.549811	-0.862992	0.000265557	0.0106629
COL22A1	5.97947	1.22169	10.7373	8.78887	3.13568	0.00027117	0.0108776
TRPC6	122.851	60.8276	184.875	3.03933	1.60375	0.000274343	0.010994
HMCN2	851.597	471.759	1231.43	2.6103	1.38422	0.000278454	0.0111478
CDH9	71.2785	33.8654	108.692	3.20952	1.68236	0.000279345	0.0111724
NR2F1-AS1	131.58	71.154	192.006	2.69846	1.43214	0.000279804	0.0111798
GLS	8347.69	10876.1	5819.32	0.535058	-0.902234	0.000281166	0.0112232
HGSNAT	1084.08	1446.31	721.851	0.4991	-1.0026	0.000283001	0.0112854
LBX2	26.8466	45.842	7.85123	0.171267	-2.54568	0.000283563	0.0112967
FABP5	13509.3	17454.8	9563.83	0.54792	-0.867962	0.000284466	0.0113216
RP11-173A16.1	20.6355	4.88603	36.3851	7.44675	2.89661	0.000284991	0.0113314
RP11-10A14.4	19.2105	33.842	4.57898	0.135305	-2.88572	0.000286654	0.0113864
RBX1	5015.2	3415.84	6614.56	1.93644	0.953407	0.000287743	0.0114185
MEGF11	158.199	80.0155	236.384	2.95422	1.56278	0.000289556	0.0114776
AC002480.3	35.4871	57.8794	13.0948	0.226243	-2.14406	0.000289798	0.0114776
TMC1	83.3331	34.3148	132.351	3.85698	1.94747	0.000290409	0.0114906
KCTD12	1061.01	711.397	1410.62	1.98289	0.987601	0.000293751	0.0116109
LIPH	26.8753	10.8373	42.9134	3.9598	1.98543	0.000294018	0.0116109
HTR6	22.139	6.49072	37.7872	5.82173	2.54145	0.000297168	0.0117216
LINC01162	20.8595	37.1465	4.57248	0.123093	-3.02218	0.000297398	0.0117216
C1orf21	3595.87	2486.38	4705.35	1.89245	0.920257	0.000299736	0.0118023
CBLN2	2.97294	0	5.94587	Inf	Inf	0.000301166	0.0118471
SNORD113-3	5.28953	0	10.5791	Inf	Inf	0.000303556	0.0119296
CCDC85A	32.8418	16.613	49.0706	2.95374	1.56254	0.00031126	0.0122205
MMP16	3420.78	2315.57	4525.99	1.95459	0.966867	0.000315779	0.012386
LINC01158	2.86673	0	5.73346	Inf	Inf	0.000320252	0.0125494
ST13	22314.4	16385.9	28242.9	1.72361	0.785436	0.000326075	0.0127653
ABAT	1539.13	1071.27	2006.99	1.87347	0.905712	0.00032652	0.0127704
ANXA2	7097.66	9107.82	5087.5	0.558586	-0.840148	0.000329044	0.0128568
RGMB	4181.87	5460.92	2902.82	0.531562	-0.91169	0.000330775	0.012912
CD4	502.961	268.858	737.064	2.74146	1.45494	0.000331505	0.0129281
OVCH2	13.0881	23.1036	3.07264	0.132994	-2.91056	0.000332566	0.0129446
CTD-2195M15.1	47.7671	18.469	77.0651	4.17268	2.06097	0.00033252	0.0129446
RNF19A	1833.47	2471.57	1195.38	0.483652	-1.04796	0.000335573	0.0130492
RNVU1-19	8.57131	1.2074	15.9352	13.198	3.72225	0.000336443	0.013058
FGF18	114.905	177.245	52.5655	0.29657	-1.75355	0.000336157	0.013058
RP11-430C1.1	11.7235	21.5888	1.85818	0.0860716	-3.53832	0.000337994	0.0131057
PABPC4L	440.438	654.291	226.584	0.346305	-1.52988	0.000339556	0.0131538
KAZALD1	88.0873	137.122	39.0527	0.284803	-1.81197	0.000340703	0.0131856
ENPP7P4	7.49265	1.1931	13.7922	11.5599	3.53106	0.000341444	0.0132017
GPR115	3.05604	6.11207	0	0		0.000342113	0.0132151
VAMP8	3487.06	4774.13	2199.99	0.460814	-1.11774	0.000342509	0.0132178
PKP2	3414.33	4690.53	2138.13	0.455839	-1.1334	0.000344917	0.0132981
CALB1	6449.52	8623.59	4275.44	0.495785	-1.01221	0.000351312	0.0135318
RP11-34F13.2	9.27477	17.4745	1.07502	0.0615195	-4.02281	0.000351966	0.0135442
TXLNB	22.9617	7.23443	38.6889	5.34789	2.41897	0.000352908	0.0135669
ZBED6CL	1751.74	2488.03	1015.46	0.408136	-1.29288	0.000353222	0.0135669
MRS2	13652.2	17707.9	9596.46	0.541931	-0.883819	0.000356598	0.0136836
ZNF536	17.6594	8.24754	27.0712	3.28233	1.71472	0.000361824	0.013871
LINC00672	426.159	236.307	616.012	2.60684	1.3823	0.000364408	0.013957
GPR111	10.708	19.5579	1.85818	0.0950092	-3.39579	0.000366769	0.0140342
IL23A	200.835	302.567	99.1032	0.327541	-1.61025	0.000370641	0.0141616
CTD-3088G3.8	53.779	21.2818	86.2762	4.05399	2.01934	0.000370796	0.0141616
FAM90A27P	13.846	3.2336	24.4584	7.56382	2.91912	0.000371905	0.0141906
RBP1	3651.53	4874.21	2428.86	0.49831	-1.00489	0.000372292	0.0141921
PON1	142.081	221.07	63.0923	0.285396	-1.80896	0.00037773	0.0143859
RP11-486G15.2	234.306	128.391	340.221	2.64988	1.40593	0.000380807	0.0144896
CBR3	151.849	233.275	70.422	0.301884	-1.72794	0.00038138	0.0144978
RASGRP2	1282.84	777.359	1788.33	2.30051	1.20196	0.000391219	0.0148579
EVX1	17.6532	31.3646	3.94176	0.125675	-2.99223	0.000393765	0.0149407
PPFIA2	75.0197	48.1979	101.842	2.11299	1.07928	0.000396351	0.0150248
AC009518.4	10.1503	18.8205	1.48002	0.0786389	-3.66861	0.000397981	0.0150725
PAICSP7	37.0806	60.0498	14.1114	0.234996	-2.08929	0.000399421	0.015113
TRBV27	14.2103	2.74134	25.6792	9.36739	3.22765	0.000402017	0.015192
XIST	50679.6	39543	61816.2	1.56327	0.644563	0.000402258	0.015192
RP11-782C8.3	4.69168	0	9.38335	Inf	Inf	0.000405435	0.0152837
AF186192.1	4.42235	8.84471	0	0		0.000405393	0.0152837
MMRN1	4.46723	0.407229	8.52723	20.9396	4.38816	0.000405916	0.0152876
AC006050.2	8.29403	0.800166	15.7879	19.7308	4.30238	0.000411507	0.0154838
BHLHE22	23.1113	11.1781	35.0445	3.1351	1.64851	0.000413751	0.0155539
GDAP1L1	432.242	292.215	572.268	1.95838	0.969659	0.000415305	0.0155979
STEAP1B	446.947	649.614	244.28	0.376038	-1.41105	0.000417386	0.0156616
RHBDL2	27.9736	8.96195	46.9853	5.24275	2.39032	0.00041894	0.015691
ZNF788	2916.77	1831.01	4002.52	2.18596	1.12827	0.000418618	0.015691
PTN	3097	2225.15	3968.84	1.78362	0.834811	0.000421466	0.0157711
SOX21	662.331	420.653	904.008	2.14906	1.10371	0.000424051	0.0158532
SNORD114-10	4.56933	0	9.13867	Inf	Inf	0.000428507	0.0160051
TRPM1	23.1172	7.87811	38.3564	4.86873	2.28355	0.00043207	0.0161233
MACC1-AS1	91.7399	147.894	35.5859	0.240618	-2.05519	0.000437396	0.0163071
CA12	418.388	267.051	569.724	2.13339	1.09315	0.000444038	0.0165396
CCDC147	129.366	61.51	197.221	3.20633	1.68092	0.000445614	0.0165831
SRGAP1	1579.48	1061.91	2097.04	1.97477	0.981688	0.000446399	0.0165972
SEPHS1	69715.3	54621.1	84809.6	1.55269	0.63477	0.000449601	0.0167009
GABRA4	50.4408	25.6092	75.2723	2.93927	1.55546	0.000452055	0.0167768
ZIC1	39.6391	20.7847	58.4935	2.81426	1.49276	0.000457727	0.0169718
RP11-412B14.1	12.8171	2.71276	22.9214	8.44948	3.07886	0.000461089	0.0170809
RP11-318G21.4	42.2231	69.6392	14.807	0.212625	-2.23361	0.000462173	0.0171054
PYGM	612.631	334.036	891.226	2.66806	1.41579	0.000466408	0.0172465
PDZRN4	11.7665	3.62219	19.9108	5.49691	2.45862	0.000473541	0.0174944
RGAG4	264.245	170.427	358.062	2.10096	1.07105	0.000474662	0.0175199
BTG2	629.207	874.271	384.144	0.439388	-1.18643	0.000476221	0.0175615
ADAMTS16	2962.02	3960.38	1963.65	0.495822	-1.0121	0.000481445	0.017738
SLC24A4	38.4049	16.7645	60.0454	3.58171	1.84065	0.000482864	0.0177742
ZEB1-AS1	218.365	120.29	316.44	2.63064	1.39541	0.000486091	0.0178768
NTF3	48.6119	22.1851	75.0387	3.38239	1.75804	0.000490807	0.0180014
STXBP6	917.674	559.53	1275.82	2.28016	1.18913	0.000490368	0.0180014
RP11-621L6.3	12.7529	3.33293	22.173	6.6527	2.73394	0.000490236	0.0180014
MIR770	3.59412	0	7.18823	Inf	Inf	0.000493318	0.0180772
CTD-2165H16.4	16.4382	5.30755	27.5688	5.19425	2.37692	0.00049886	0.0182638
MAGEB1	10.7085	19.4591	1.95799	0.100621	-3.313	0.000503324	0.0184107
RP11-169F17.1	4.2684	8.5368	0	0		0.000509069	0.0186041
CDH23	421.941	266.176	577.706	2.17039	1.11796	0.000513132	0.0187358
TSPYL1	8434.51	10840.5	6028.55	0.556116	-0.846543	0.000514987	0.0187866
UTF1	328.303	481.854	174.751	0.362664	-1.4633	0.000517521	0.0188622
ASPG	23.6747	6.77998	40.5694	5.98371	2.58104	0.000534624	0.0194681
CCND1	16040.5	20479.4	11601.6	0.566498	-0.819856	0.000537373	0.0195507
RND1	1286.26	770.706	1801.81	2.33787	1.2252	0.000538681	0.0195807
EBF2	34.7724	50.4123	19.1326	0.379523	-1.39774	0.000541357	0.0196604
PTPRN2	206.655	284.156	129.155	0.45452	-1.13758	0.000542978	0.0197017
TTC9	4493.17	3106.61	5879.73	1.89265	0.920409	0.00055228	0.0200214
DCX	699.291	861.557	537.024	0.623318	-0.68196	0.00056083	0.0203132
PRX	953.034	557.809	1348.26	2.41706	1.27325	0.000564761	0.0204374
RP1-288L1.4	16.2604	29.2357	3.28505	0.112364	-3.15374	0.00056596	0.0204626
TENM2	152.912	99.615	206.21	2.07007	1.04968	0.000571387	0.0206405
MIR935	18.4616	4.7489	32.1743	6.7751	2.76024	0.000571955	0.0206427
CTC-454I21.3	547.148	790.487	303.81	0.384333	-1.37957	0.000574714	0.0207238
CRYGEP	61.887	23.833	99.9411	4.19339	2.06812	0.000575432	0.0207314
MAPK4	901.439	591.113	1211.77	2.04997	1.03561	0.000577302	0.0207616
SH3RF3	224.83	134.023	315.636	2.35509	1.23578	0.000576884	0.0207616
ZNF454	105.615	155.339	55.8906	0.359798	-1.47474	0.000577803	0.0207616
GABRG1	34.7474	18.0853	51.4096	2.84262	1.50722	0.000579957	0.0208206
S100A11	5912.05	7629.01	4195.09	0.549886	-0.862794	0.000586326	0.0210307
CD81	20988	26241.5	15734.4	0.599599	-0.737931	0.000586925	0.0210336
NOS1	835.158	493.812	1176.5	2.38249	1.25247	0.000592579	0.0212176
SYT1	3807.32	4862.8	2751.85	0.565899	-0.821384	0.000594774	0.0212774
RP11-497K15.1	52.4258	85.8645	18.987	0.221127	-2.17705	0.000598831	0.0214037
LRRC4C	54.2203	29.0177	79.4229	2.73705	1.45262	0.00060329	0.0215397
C15orf59	354.774	211.794	497.754	2.35018	1.23277	0.00060449	0.0215397
CDH2	5660.93	7107.36	4214.51	0.592978	-0.753948	0.000604361	0.0215397
SOBP	446.074	291.067	601.081	2.06509	1.04621	0.000604754	0.0215397
DHTKD1	7662.41	5500.24	9824.58	1.78621	0.8369	0.000605613	0.0215514
RP11-755O11.2	10.2039	1.91259	18.4952	9.67021	3.27355	0.000607578	0.0216025
GABRG2	220.84	297.337	144.343	0.485453	-1.0426	0.000608413	0.0216133
SLC15A2	514.915	307.816	722.014	2.34561	1.22996	0.000611059	0.0216883
DRD4	117.406	55.8975	178.914	3.20075	1.67841	0.000612687	0.0216955
CDH11	404.831	270.683	538.978	1.99118	0.993622	0.000612112	0.0216955
SGPP2	17.059	6.52924	27.5888	4.22542	2.07909	0.000612861	0.0216955
BMPR2	2904.45	3715.07	2093.83	0.563605	-0.827243	0.000614803	0.0217453
RP11-119D9.4	8.67221	16.2957	1.04871	0.0643552	-3.9578	0.000616831	0.0217792
ACP5	439.486	624.3	254.671	0.407931	-1.2936	0.000616634	0.0217792
PHC2	2393.26	1731.5	3055.03	1.76438	0.819162	0.000618998	0.0218367
NR6A1	24718.3	17962.1	31474.4	1.75227	0.809224	0.00062281	0.0219522
PRKCB	1196.12	807.573	1584.66	1.96225	0.972508	0.000624366	0.0219879
AC079949.1	8357.77	5754.37	10961.2	1.90484	0.92967	0.000627201	0.0220687
ZNF251	1449.34	962.323	1936.35	2.01216	1.00875	0.000636855	0.022389
CTD-2521M24.9	110.281	49.8542	170.707	3.42412	1.77573	0.00063864	0.0224324
RYR2	1108.75	1508.81	708.694	0.469702	-1.09018	0.000640598	0.0224817
CD69	6.85023	0.800166	12.9003	16.122	4.01096	0.000656673	0.023026
TSPAN18	2662.4	3477.17	1847.63	0.531361	-0.912236	0.000657739	0.0230435
COL9A1	1455.07	931.883	1978.26	2.12287	1.08601	0.000661253	0.0231467
IGKC	4.66914	0	9.33828	Inf	Inf	0.00066454	0.0232417
RP11-266L9.2	6.51386	12.6694	0.358341	0.0282841	-5.14387	0.000668451	0.0233585
HAPLN1	257.786	355.95	159.622	0.44844	-1.15701	0.000669063	0.0233598
NRXN1	801.254	582.601	1019.91	1.75061	0.807855	0.000670987	0.0234069
MAPK13	1471.55	2033.43	909.673	0.447359	-1.1605	0.000674879	0.0235224
GPR61	25.1446	11.4625	38.8268	3.38729	1.76013	0.000677026	0.0235771
MIR363	25.3044	8.54551	42.0633	4.92227	2.29932	0.000680524	0.0236786
CST3	3160.59	4141.66	2179.52	0.526242	-0.926201	0.000688286	0.0239283
AC156455.1	204.481	101.944	307.018	3.01164	1.59055	0.000690914	0.0239991
AMER2	118.559	158.066	79.0526	0.500124	-0.999641	0.000698836	0.0242535
SH3BP5	1429.07	991.918	1866.22	1.88142	0.911823	0.000700398	0.024287
AC092669.2	7.77676	14.6244	0.92909	0.06353	-3.97642	0.000708204	0.0245368
CT45A5	10.0953	18.7572	1.43337	0.0764168	-3.70997	0.000715629	0.024773
ANKRD24	847.948	494.414	1201.48	2.43011	1.28102	0.000718671	0.0248571
RP11-363G15.2	7.16411	13.6115	0.716683	0.0526526	-4.24735	0.000726513	0.025107
ETFA	5239.3	6867.07	3611.54	0.52592	-0.927083	0.00072905	0.0251733
DAZL	385.772	207.997	563.546	2.70939	1.43797	0.000731293	0.0252101
TRIM26	5028.51	6556.82	3500.2	0.533826	-0.905558	0.000731356	0.0252101
ATCAY	2919.12	2147.93	3690.31	1.71808	0.780795	0.000733111	0.0252492
CHRNA9	332.695	173.919	491.471	2.82586	1.49869	0.000736211	0.0253345
RP11-547D24.1	7.07364	0.785875	13.3614	17.002	4.08763	0.00073849	0.0253914
PPP2R2C	808.62	1074.54	542.704	0.505059	-0.985476	0.000748109	0.0257005
TRPM2	65.9682	102.608	29.3287	0.285834	-1.80675	0.000753393	0.0258601
SNX25P1	33.2206	53.42	13.0213	0.243753	-2.03651	0.000758819	0.0260244
FAAH	2418.73	1630.79	3206.67	1.96633	0.975503	0.000768145	0.0263219
PIM1	5654.72	7429.07	3880.38	0.522324	-0.936982	0.000768787	0.0263219
DLG2	842.473	1125.62	559.322	0.4969	-1.00897	0.000780149	0.0266884
RP11-380O24.1	37.5219	60.8813	14.1625	0.232624	-2.10393	0.000784773	0.0268241
RP11-111F5.3	5.36766	0.800166	9.93514	12.4163	3.63417	0.000787862	0.026907
C14orf182	2.70344	5.40687	0	0		0.000799626	0.0271946
APOOP5	25.1004	39.6744	10.5264	0.26532	-1.91419	0.000799357	0.0271946
LINC00205	426.304	274.928	577.681	2.10121	1.07122	0.000797502	0.0271946
ALG1L2	26.4256	44.2904	8.5609	0.19329	-2.37116	0.00079792	0.0271946
SLC35D3	47.7452	76.7212	18.7691	0.244641	-2.03126	0.000799059	0.0271946
SIM2	6.7071	2.02621	11.388	5.62035	2.49066	0.00081665	0.0277504
LEPREL1-AS1	623.728	892.264	355.192	0.398079	-1.32887	0.000819877	0.0278368
ASMTL	2308.91	1537.07	3080.75	2.0043	1.0031	0.000824483	0.0279698
FBLN1	18759.5	23364.8	14154.3	0.605797	-0.723094	0.000826319	0.0280088
RNASE1	91.4534	45.7301	137.177	2.99971	1.58482	0.000829248	0.0280846
FRMD1	53.9865	22.1948	85.7782	3.86478	1.95039	0.000841472	0.0284749
RN7SL2	2872.22	1955.3	3789.14	1.93788	0.954477	0.000842468	0.0284849
LRRK1	227.979	333.829	122.129	0.365843	-1.4507	0.000845511	0.0285262
SEC14L5	633.386	359.349	907.424	2.52519	1.33639	0.000845792	0.0285262
CLIP2	4207.3	3027.9	5386.7	1.77902	0.831084	0.000845725	0.0285262
ZNF665	175.375	258.929	91.8204	0.354616	-1.49567	0.000850091	0.0286474
SAMD4A	754.069	1020.28	487.857	0.478159	-1.06444	0.000853798	0.0287485
C6orf141	879.295	544.72	1213.87	2.22843	1.15602	0.000855973	0.0287979
MMP10	20.288	30.594	9.982	0.326273	-1.61585	0.000860349	0.0289212
SFMBT2	640.233	401.937	878.529	2.18574	1.12812	0.000866256	0.0290795
CRYBA4	64.4632	26.3628	102.563	3.89046	1.95994	0.000866486	0.0290795
RN7SKP276	3.67863	7.35727	0	0		0.00087283	0.0292682
P4HA2	563.227	769.316	357.137	0.464227	-1.1071	0.000889883	0.0298155
MAP3K13	1205.83	1650.54	761.124	0.461137	-1.11673	0.000892441	0.0298766
OR2W3	3.11284	6.22568	0	0		0.000898776	0.0300478
KIRREL3	34.3312	18.8576	49.8049	2.64111	1.40114	0.000899772	0.0300478
C21orf90	351.141	194.062	508.219	2.61885	1.38894	0.000899522	0.0300478
NANOGP4	31.4563	51.0854	11.8272	0.231518	-2.1108	0.000902412	0.0301113
SRRM4	235.272	161.985	308.558	1.90486	0.929685	0.000910073	0.0303278
FAAH2	601.613	843.35	359.875	0.426721	-1.22864	0.000910392	0.0303278
TSPAN11	1255.13	840.019	1670.25	1.98834	0.991567	0.000924252	0.0307643
CCM2L	626.85	356.823	896.877	2.5135	1.3297	0.000928939	0.030895
TTLL6	381.151	211.543	550.758	2.60353	1.38047	0.000930603	0.0309251
TUBB2BP1	591.963	790.958	392.968	0.496825	-1.00919	0.000934924	0.0310433
SRP9P1	833.617	1123.52	543.715	0.483939	-1.0471	0.000945342	0.031338
GSTT2B	79.6805	123.354	36.0074	0.291904	-1.77643	0.000944573	0.031338
PDGFC	280.445	376.611	184.278	0.489306	-1.03119	0.000951772	0.0315255
ERRFI1	7983.54	10318.4	5648.65	0.547432	-0.869247	0.000957796	0.0316992
PCED1A	1212.15	809.148	1615.14	1.9961	0.997187	0.00096523	0.0318947
RGS20	26.3709	12.4184	40.3233	3.24705	1.69913	0.000965272	0.0318947
GPR12	5.65191	1.69966	9.60417	5.65066	2.49842	0.000967046	0.0319274
FXYD6P1	22.5222	10.9031	34.1412	3.13132	1.64677	0.000973089	0.0321009
CDKN1A	1245.23	1617.01	873.444	0.54016	-0.888541	0.000978098	0.03224
PLXNC1	211.495	139.369	283.621	2.03504	1.02505	0.000979142	0.0322482
HRH1	16.3956	5.96552	26.8256	4.49678	2.16889	0.000986756	0.0324727
LRRC34	631.355	906.789	355.921	0.392507	-1.34921	0.000989722	0.032544
MANSC4	3.43503	0	6.87005	Inf	Inf	0.000995287	0.032677
DMRT3	3.95798	7.27224	0.643716	0.0885169	-3.4979	0.000995374	0.032677
RP3-402G11.27	6.02542	0.800166	11.2507	14.0604	3.81357	0.00100203	0.0328689
POU3F1	1141.53	681.854	1601.21	2.34832	1.23163	0.00100705	0.0330071
AFP	223.321	117.19	329.452	2.81126	1.49122	0.00101043	0.0330912
ALDH8A1	13.8115	5.184	22.439	4.32852	2.11387	0.00101937	0.0333572
PINLYP	276.397	148.859	403.935	2.71353	1.44017	0.00102352	0.0334658
LGI1	18.5356	8.40331	28.6678	3.41149	1.7704	0.00103349	0.0337647
FSCN1	33591.6	40738.5	26444.7	0.649133	-0.623414	0.00103529	0.0337966
XKR7	864.839	599.485	1130.19	1.88527	0.914773	0.00104249	0.0339988
SLC28A3	15.7049	25.4633	5.9464	0.233528	-2.09833	0.00104316	0.0339988
MIR181A2HG	5.87556	10.4637	1.28743	0.123038	-3.02282	0.00104591	0.0340612
AGGF1P4	3.11067	6.22133	0	0		0.00104826	0.0341103
RP5-1065P14.2	12.8869	22.7676	3.00617	0.132037	-2.92098	0.00105505	0.034304
PALMD	7.39165	12.1355	2.64783	0.218189	-2.19635	0.00105678	0.0343327
CSH2	7.75214	14.6482	0.856123	0.0584458	-4.09676	0.00105985	0.0343776
GABRA3	682.025	452.462	911.587	2.01473	1.01059	0.00105958	0.0343776
AKR1C3	634.382	369.876	898.887	2.43024	1.2811	0.00106551	0.0345334
RP11-634B7.4	3.68578	7.37156	0	0		0.00106829	0.0345962
MYL9	10959	13740.3	8177.62	0.595156	-0.748659	0.00107255	0.034686
C9orf64	123.289	183.444	63.1346	0.344162	-1.53884	0.00107277	0.034686
PRSS3P1	3.67185	7.3437	0	0		0.00107688	0.0347913
ZMAT1	592.257	402.134	782.381	1.94557	0.960196	0.00107896	0.0348307
GPR116	11.8205	2.99208	20.6489	6.90119	2.78684	0.00108313	0.0349376
CACNA1E	123.148	85.162	161.135	1.8921	0.919989	0.00109104	0.0351649
FMO5	150.846	226.43	75.2622	0.332386	-1.58907	0.00109585	0.0352919
KIF19	44.6588	21.3334	67.9843	3.18676	1.67209	0.00110091	0.0354268
SLC6A6	22103.6	27570.1	16637.2	0.60345	-0.728693	0.00110377	0.0354907
CTD-2587H24.4	413.873	234.427	593.318	2.53092	1.33966	0.00110662	0.0355542
WNT8A	33.2507	53.0878	13.4135	0.252666	-1.98469	0.00111059	0.0356363
GPRASP2	2276.58	2955.5	1597.65	0.540567	-0.887454	0.00111092	0.0356363
C21orf58	1642.39	1085.41	2199.38	2.02631	1.01886	0.00111386	0.0357023
NAP1L6	68.6019	108.738	28.4656	0.261781	-1.93357	0.00111516	0.035716
BCHE	233.238	144.23	322.246	2.23425	1.15979	0.00111823	0.035786
KIF21B	4621.05	3531.97	5710.13	1.6167	0.693049	0.00112131	0.0358564
RGS4	73.4045	105.588	41.2208	0.390392	-1.357	0.0011242	0.0359206
HCK	67.8954	30.9291	104.862	3.3904	1.76145	0.0011295	0.0360615
AC007250.4	516.257	743.215	289.299	0.389253	-1.36122	0.00113548	0.0362241
KCND3	42.8192	26.9253	58.7131	2.18059	1.12472	0.00113685	0.0362395
RSPO2	26.4238	13.3845	39.4631	2.94842	1.55994	0.00114373	0.03643
ABCB1	107.763	57.444	158.081	2.75192	1.46044	0.00115905	0.036889
PEX5L	199.776	132.02	267.532	2.02645	1.01895	0.00116731	0.0371232
SLC16A9	3390.95	2352.93	4428.96	1.88231	0.912508	0.00116924	0.0371553
LINC00649	1102.45	686.086	1518.82	2.21374	1.14649	0.00119103	0.0377887
BX322557.10	524.899	333.421	716.377	2.14856	1.10337	0.0011908	0.0377887
ECHDC3	663.961	418.569	909.353	2.17253	1.11938	0.00119776	0.0379726
C14orf80	1047	650.364	1443.63	2.21973	1.15038	0.00120816	0.0382727
MIR429	5.43654	10.3023	0.570749	0.0554	-4.17397	0.00121481	0.0384531
ANKRD34B	259.797	142.662	376.932	2.64214	1.40171	0.00121706	0.0384946
STEAP2	1672.5	1066.79	2278.2	2.13557	1.09462	0.0012195	0.0385416
RP11-119D9.1	35.0177	57.306	12.7294	0.222131	-2.17052	0.00122742	0.0387619
CPT1C	2861.39	2014.25	3708.54	1.84115	0.880608	0.00123089	0.0388412
CTD-2540L5.6	12.0526	4.04806	20.0571	4.95474	2.30881	0.0012369	0.038999
CTC-297N7.9	88.027	39.6379	136.416	3.44156	1.78306	0.00123781	0.038999
ABCA3	1083.57	763.036	1404.09	1.84014	0.879817	0.00124446	0.0391783
ABCG1	522.999	309.967	736.032	2.37455	1.24765	0.00124946	0.0392751
COL6A1	31377.2	38217.9	24536.6	0.642018	-0.639313	0.00124929	0.0392751
EVPLL	12.9472	22.8678	3.02652	0.132348	-2.91759	0.00125681	0.0394449
SPRY4	11988.7	8531.63	15445.8	1.81042	0.856326	0.00125603	0.0394449
FER1L4	159.002	83.3737	234.631	2.81421	1.49273	0.00125998	0.039514
AXIN2	4660.66	6032.13	3289.19	0.545279	-0.874935	0.00126961	0.0397853
DRP2	73.8501	43.6753	104.025	2.38178	1.25204	0.00127351	0.0398768
TTC39B	1594.55	2154.7	1034.4	0.480066	-1.0587	0.00127901	0.0400183
DLEC1	183.292	265.844	100.74	0.378943	-1.39995	0.00128114	0.0400541
TNIK	9335.62	6834.61	11836.6	1.73187	0.792328	0.00129101	0.0403316
HEYL	315.677	168.241	463.112	2.75267	1.46083	0.00130142	0.0405945
SAMD5	22.0743	33.0992	11.0495	0.333829	-1.58282	0.00130136	0.0405945
SERINC5	2313.69	3098.96	1528.41	0.493202	-1.01975	0.00130317	0.040618
LINC00305	9.11503	1.79898	16.4311	9.13356	3.19118	0.00131302	0.0408936
EPSTI1	88.3664	134.263	42.4702	0.316322	-1.66054	0.00131521	0.0409176
RXFP1	24.0495	9.40284	38.6961	4.11536	2.04102	0.0013158	0.0409176
C10orf10	56.9198	30.2108	83.6287	2.76817	1.46893	0.00132049	0.041032
VSIG2	35.2127	57.078	13.3474	0.233844	-2.09638	0.00132707	0.0412051
INSM1	103.825	145.406	62.2435	0.428066	-1.2241	0.00133122	0.0412879
CTNND2	1319.62	962.354	1676.88	1.74248	0.801139	0.00133177	0.0412879
ID3	8839.85	6162.56	11517.1	1.86889	0.902182	0.00133375	0.0413178
SNTG1	10.6552	4.31309	16.9973	3.94085	1.97851	0.00133541	0.0413377
ETS1	6734.61	8735.74	4733.48	0.541853	-0.884028	0.00133962	0.0414049
CCPG1	1773.29	2311.07	1235.51	0.534603	-0.90346	0.00133893	0.0414049
CHODL	672.6	454.52	890.681	1.95961	0.970565	0.00135437	0.0417974
LRIG1	14257	10582.7	17931.2	1.69438	0.760757	0.00135425	0.0417974
RAB17	4330.89	5751.22	2910.56	0.506078	-0.98257	0.00135907	0.0419107
ACTC1	4847.66	6346.63	3348.68	0.527631	-0.922399	0.00136036	0.0419187
HIST1H1C	1320.1	1793.97	846.223	0.471704	-1.08405	0.00136697	0.0420904
MIR7-3HG	4.13577	0.392937	7.8786	20.0505	4.32557	0.00137259	0.0422279
MCTP1	306.258	422.027	190.49	0.451369	-1.14762	0.00137351	0.0422279
CAMK2D	977.859	699.009	1256.71	1.79784	0.846268	0.00138398	0.0425177
SVIL	3224.33	4122.63	2326.04	0.564212	-0.825691	0.00139378	0.0427865
RP11-465B22.8	81.6683	121.115	42.222	0.348612	-1.5203	0.00139689	0.0428495
MRPL39	3829.33	2624.03	5034.64	1.91866	0.940103	0.00139953	0.0428981
ZNF626	1876.7	1244.05	2509.35	2.01708	1.01227	0.00140069	0.0429015
GGT8P	45.2633	18.4554	72.0711	3.90515	1.96538	0.00140273	0.0429317
CTD-2336O2.1	507.222	709.108	305.336	0.430591	-1.21561	0.00142093	0.0434559
OVCH1	4.8868	0.800166	8.97344	11.2145	3.48729	0.00142236	0.043467
ZFHX2	3788.15	2611.55	4964.75	1.90107	0.926813	0.00142758	0.0435455
CPNE7	326.122	192.267	459.978	2.39239	1.25846	0.00142814	0.0435455
FAM182A	17.5599	6.76569	28.354	4.19086	2.06725	0.00142788	0.0435455
EDIL3	6965.56	8722.76	5208.35	0.597098	-0.74396	0.00143585	0.0437186
ANXA2P2	361.849	475.99	247.707	0.520405	-0.942294	0.00143597	0.0437186
LRRN4	39.1675	56.2786	22.0565	0.391917	-1.35138	0.00144191	0.0438666
ITIH5	651.058	399.625	902.492	2.25835	1.17527	0.00145351	0.0441865
MAML2	888.218	1203.6	572.833	0.475932	-1.07117	0.00145742	0.0442721
ISM1-AS1	7.97382	14.7332	1.21446	0.0824306	-3.60068	0.0014593	0.0442964
ELF1	1198.41	1636.23	760.583	0.464839	-1.1052	0.00146716	0.0445017
ARC	1116.19	677.489	1554.9	2.29509	1.19855	0.00147212	0.0446189
ANP32BP1	254.791	359.973	149.608	0.41561	-1.2667	0.00147683	0.0447283
GAS6-AS2	49.1806	23.8189	74.5423	3.12955	1.64595	0.00148334	0.0448921
OTX1	71.6303	45.0238	98.2367	2.18188	1.12557	0.001487	0.0449693
PCDH7	510.029	351.649	668.408	1.90078	0.926594	0.0014955	0.0451928
AP000221.1	10.0576	2.4005	17.7147	7.37957	2.88354	0.00149731	0.0452137
HGF	27.4764	10.9509	44.002	4.01812	2.00652	0.00149941	0.0452437
CTC-550B14.7	374.324	534.269	214.38	0.401258	-1.3174	0.00150567	0.0453653
RP11-480D4.2	4.31182	0.407229	8.2164	20.1764	4.33459	0.00150548	0.0453653
ELTD1	110.925	60.6036	161.246	2.66066	1.41179	0.00151553	0.0456285
LINGO3	21.0143	7.91105	34.1175	4.31264	2.10857	0.00151918	0.0457045
EPHX1	6552.06	8462.19	4641.93	0.54855	-0.866306	0.00152157	0.0457426
LPHN3	1680.45	2128.16	1232.73	0.579248	-0.787747	0.00152765	0.0458914
AC003665.1	11.8673	3.95796	19.7766	4.99668	2.32097	0.00154142	0.0462711
SPRR2F	11.8307	2.9257	20.7357	7.08746	2.82527	0.0015426	0.0462723
RP11-480D4.6	2.93022	0	5.86044	Inf	Inf	0.00155027	0.046468
RP11-676J15.1	26.791	10.681	42.901	4.01658	2.00597	0.00155142	0.0464683
AC159540.1	501.717	355.496	647.938	1.82263	0.866022	0.00155441	0.0464897
CXCL14	79.9294	115.439	44.4199	0.384791	-1.37785	0.00155442	0.0464897
SPATA31C2	23.3156	8.44618	38.185	4.52098	2.17663	0.00155695	0.0465313
CNTNAP1	1116.84	770.56	1463.11	1.89877	0.925062	0.0015619	0.0466449
S1PR1	131.683	80.9577	182.408	2.25312	1.17193	0.00156342	0.0466558
RP11-419C23.1	3.24867	0	6.49733	Inf	Inf	0.00157149	0.0468625
ZYG11A	275.133	395.958	154.309	0.38971	-1.35953	0.00157529	0.0469414
EP300	17367.1	13010.6	21723.6	1.66969	0.73958	0.00158402	0.0471669
RP11-486P11.1	83.6757	130.757	36.595	0.279871	-1.83717	0.00158939	0.0472921
SLITRK6	40.1239	21.1304	59.1174	2.79775	1.48426	0.00160774	0.0478031
SHFM1	7780.65	10049.1	5512.2	0.548527	-0.866367	0.00161975	0.0481253
GARNL3	478.963	315.789	642.138	2.03344	1.02392	0.00162491	0.0482431
PROKR2	75.8992	39.5138	112.285	2.84166	1.50673	0.00162625	0.0482478
CADPS	1263.9	1611.53	916.276	0.568576	-0.814575	0.00163457	0.0484593
GART	28730	21970.6	35489.3	1.61531	0.691812	0.00164495	0.0487316
ZNF619	296.266	425.866	166.665	0.391356	-1.35345	0.0016503	0.0488544
AL035610.2	10.8956	19.0233	2.76798	0.145505	-2.78086	0.00166851	0.0493577
NTN4	68.9205	94.5967	43.2444	0.457145	-1.12928	0.00169711	0.050167
PIANP	842.328	581.152	1103.51	1.89882	0.925106	0.00170312	0.0503081
ZNF503-AS2	6.88584	11.6946	2.07708	0.17761	-2.49321	0.0017056	0.0503448
KNG1	4.6072	8.92902	0.285374	0.0319603	-4.96757	0.00170815	0.0503837
AC007277.3	28.4423	46.3658	10.5189	0.226867	-2.14008	0.00171594	0.0505767
CTD-2368P22.1	1534.92	1066.63	2003.21	1.87808	0.909257	0.00172154	0.050705
SLC22A2	82.4984	125.334	39.6628	0.316456	-1.65992	0.00172465	0.0507127
CALD1	25221.8	30805.8	19637.9	0.637474	-0.649562	0.00172312	0.0507127
RP11-445L6.3	30.2615	49.1679	11.3552	0.230947	-2.11437	0.00172554	0.0507127
CRB1	12.3944	5.33613	19.4527	3.64547	1.8661	0.00175042	0.0514067
CLIC3	3.46629	6.64721	0.285374	0.0429315	-4.54182	0.00175993	0.0516488
ST8SIA1	169.429	112.42	226.438	2.01421	1.01021	0.00176854	0.0518468
CHRNA4	208.158	134.082	282.233	2.10493	1.07377	0.00176923	0.0518468
TMEM63A	4891.91	6405.56	3378.25	0.527393	-0.923048	0.0017713	0.0518702
HGD	15.3414	5.46839	25.2144	4.61093	2.20506	0.00180565	0.0528001
AC004870.5	22.9137	38.6993	7.12806	0.184191	-2.44073	0.00180502	0.0528001
RBMS2	793.372	1068.66	518.085	0.4848	-1.04454	0.00181935	0.0531625
DUSP26	272.909	370.783	175.036	0.472071	-1.08292	0.00183717	0.0536447
MOB3B	4516.3	3211.5	5821.1	1.81258	0.858046	0.00184491	0.053832
SERHL	29.2085	10.8324	47.5847	4.39281	2.13515	0.00186447	0.0543638
STOM	3673.67	4864.65	2482.69	0.510354	-0.97043	0.00187647	0.0546744
PHLDA3	2797.24	3653.15	1941.34	0.531414	-0.912091	0.00188079	0.0547217
RP11-1113L8.1	3.44897	6.89794	0	0		0.00188073	0.0547217
POMC	400.279	569.601	230.956	0.40547	-1.30233	0.00188386	0.0547719
RP11-421L21.3	334.171	201.995	466.347	2.30871	1.20708	0.00191058	0.0555091
GPC3	4910.22	3490.05	6330.38	1.81384	0.859047	0.00191246	0.0555243
F2RL1	4198.5	5482.62	2914.37	0.531564	-0.911685	0.00191588	0.0555838
BNIP3	2695.53	3531	1860.07	0.526782	-0.924722	0.00192572	0.0558294
CCDC92	127.15	170.127	84.1729	0.494764	-1.01519	0.00193086	0.0559386
KLK11	5.83949	0.800166	10.8788	13.5957	3.76508	0.00193634	0.0560575
RPL7P20	187.567	98.3275	276.806	2.81515	1.49321	0.00195272	0.0564913
ENOX1	41.8468	25.1634	58.5301	2.326	1.21785	0.00196727	0.0568362
RP11-95G17.2	10.705	18.9811	2.42893	0.127966	-2.96617	0.00196744	0.0568362
ZNF808	1219.56	1639.44	799.667	0.487767	-1.03574	0.00197573	0.0570355
ICAM5	62.7055	34.4132	90.9978	2.64427	1.40287	0.00197872	0.0570684
ARMC12	72.3875	37.0654	107.71	2.90594	1.539	0.00197968	0.0570684
PTPN5	662.919	470.014	855.824	1.82085	0.864611	0.00198153	0.0570814
RP11-74E22.6	33.6255	14.3647	52.8863	3.68169	1.88037	0.00198495	0.0571288
TCTE1	11.8917	4.55461	19.2289	4.22185	2.07787	0.00198599	0.0571288
RP4-598G3.1	5.75589	10.7951	0.716683	0.0663896	-3.9129	0.00198839	0.057148
MAS1	7.6657	13.7586	1.57281	0.114314	-3.12892	0.00198947	0.057148
CTD-3220F14.1	9.16591	16.7124	1.61946	0.096902	-3.36733	0.00199122	0.057158
FOXP4	2132.94	1472.2	2793.69	1.89762	0.924194	0.00199435	0.0572075
RP11-166D19.1	62.5546	83.0645	42.0446	0.506169	-0.98231	0.0019972	0.0572467
WDPCP	1343.75	880.224	1807.27	2.0532	1.03787	0.00199853	0.0572467
RCN1P1	4.67151	9.05764	0.285374	0.0315065	-4.98821	0.00200349	0.0573482
ENKUR	14.1474	6.23998	22.0549	3.53446	1.82149	0.0020149	0.0576344
CCBE1	519.973	306.175	733.771	2.39657	1.26097	0.00202102	0.0576472
HTATSF1P2	20.4855	34.8456	6.12547	0.175789	-2.50808	0.0020176	0.0576472
CLN8	5826.73	7466.8	4186.66	0.560704	-0.834688	0.00201993	0.0576472
NR0B1	28.2327	45.5877	10.8778	0.238612	-2.06726	0.00202008	0.0576472
RET	1550.45	2091.63	1009.27	0.482526	-1.05132	0.00203572	0.0579931
PMEL	7919.14	5693.79	10144.5	1.78168	0.833235	0.002036	0.0579931
GOLGA6A	211.394	118.045	304.744	2.58158	1.36825	0.00204053	0.0580816
RP11-396O20.1	4.45727	0.392937	8.5216	21.6869	4.43875	0.00204969	0.0583014
PLEK2	27.457	11.3438	43.5703	3.84088	1.94144	0.0020598	0.0585072
FTCD	124.118	66.0697	182.166	2.75718	1.46319	0.00205898	0.0585072
SEMA3A	3514.04	2560.91	4467.17	1.74437	0.802704	0.00206399	0.0585853
P2RY1	2166.09	2882.21	1449.97	0.503074	-0.991157	0.00207985	0.0589533
RP3-428L16.2	668.233	914.751	421.714	0.461015	-1.11711	0.00207851	0.0589533
C3orf72	166.59	93.0103	240.171	2.58219	1.3686	0.00208209	0.0589756
RP11-363E6.4	14.1085	5.90349	22.3135	3.77971	1.91827	0.00208644	0.0590578
LINC01090	13.7483	24.2116	3.28505	0.135681	-2.88171	0.00209449	0.0592443
NFKB2	1740.64	1158.4	2322.88	2.00524	1.00378	0.00209769	0.0592525
LAPTM4B	72751.3	87080.5	58422.2	0.670898	-0.575834	0.00209664	0.0592525
AC007319.1	41.5137	66.0966	16.9308	0.256152	-1.96493	0.00210113	0.0593083
KCNN4	39.1485	17.6969	60.6	3.42433	1.77582	0.00210421	0.0593541
RP11-782C8.2	11.5158	4.15732	18.8742	4.53999	2.18269	0.002107	0.0593755
NLGN4X	11662	8630.95	14693.1	1.70238	0.767551	0.00210788	0.0593755
MT1A	26.6599	43.8833	9.4365	0.215036	-2.21735	0.0021103	0.0594025
PCDHB13	339.953	469.207	210.699	0.449054	-1.15504	0.0021431	0.060284
PCDHB3	363.853	494.469	233.236	0.47169	-1.08409	0.00215075	0.0604573
USP53	3158.03	4169.23	2146.84	0.514925	-0.957567	0.00216148	0.060717
CASC14	39.3223	17.6453	60.9994	3.45697	1.78951	0.00216805	0.0608595
SOX14	9.72042	17.4367	2.00411	0.114936	-3.12109	0.00217256	0.0609019
RP11-775H9.3	12.2333	3.21496	21.2516	6.61022	2.7247	0.00217249	0.0609019
HIST1H2AK	29.4128	12.5042	46.3215	3.70448	1.88927	0.00218458	0.0611969
CCR1	8.81297	15.6283	1.99762	0.127821	-2.96781	0.00219898	0.0615467
LRPAP1	8392.95	10536	6249.87	0.59319	-0.753435	0.00220009	0.0615467
U2AF1	28182.6	21927.2	34438	1.57056	0.651282	0.00221753	0.0619918
RP11-532F6.5	9.36959	2.97779	15.7614	5.29298	2.40408	0.0022234	0.0621132
TRIM54	686.164	962.654	409.674	0.425568	-1.23254	0.00222752	0.0621856
AC108463.2	8.37685	14.6101	2.14355	0.146717	-2.76889	0.00223065	0.0622304
ZNF630	176.515	101.607	251.424	2.47448	1.30713	0.00224276	0.0625253
DDAH1	6496.91	8096.74	4897.07	0.604821	-0.725421	0.00225791	0.0628218
C16orf45	2083.62	1536.63	2630.61	1.71193	0.775623	0.00225803	0.0628218
NAP1L3	7646.13	9594.44	5697.82	0.593867	-0.751788	0.00225685	0.0628218
DPY19L2P2	86.6544	52.2837	121.025	2.31477	1.21087	0.00226215	0.0628933
RN7SL1	1884.84	1307.29	2462.39	1.88359	0.913486	0.00226398	0.0629013
C11orf63	60.4564	88.0984	32.8144	0.372475	-1.42479	0.00227649	0.0632057
GALE	2021.39	2650.04	1392.73	0.52555	-0.928099	0.0023038	0.063896
AC096579.7	5.24427	0.506552	9.982	19.7058	4.30055	0.0023045	0.063896
RYR1	3440.04	2349.46	4530.62	1.92836	0.947377	0.00231319	0.0640933
DNAJB5	4283.13	3158.53	5407.73	1.71211	0.775772	0.00232356	0.0643369
DIRAS2	37.0919	49.5093	24.6745	0.498382	-1.00468	0.00232724	0.064395
CBS	55114.8	43566.7	66662.9	1.53014	0.613659	0.00233639	0.0645603
AKAP14	15.1126	6.88365	23.3416	3.39088	1.76166	0.0023358	0.0645603
KDM6B	952.332	1212.12	692.543	0.571348	-0.807557	0.00235433	0.0650117
FAM129A	3688.76	2580.46	4797.06	1.859	0.894524	0.00235645	0.0650262
IGFBP7	30.7954	42.6242	18.9666	0.444974	-1.16821	0.00236327	0.0651702
CACNB2	352.255	219.496	485.015	2.20968	1.14384	0.00237538	0.0654542
C5AR1	32.3783	50.6856	14.0711	0.277615	-1.84884	0.00238001	0.0654542
SPAG1	256.867	366.478	147.256	0.401814	-1.3154	0.00237975	0.0654542
ZFPM2	18.8947	9.64923	28.1402	2.91632	1.54415	0.00237717	0.0654542
RP11-627G23.1	74.2698	44.8863	103.653	2.30924	1.20742	0.00238271	0.0654841
TMCC1-AS1	125.143	71.4485	178.838	2.50303	1.32368	0.00238498	0.0655024
RP11-269F21.3	3.29479	0	6.58959	Inf	Inf	0.00239437	0.065716
RTN4RL2	816.43	527.869	1104.99	2.09331	1.06579	0.00239714	0.0657476
MEIS2	33.3108	21.8741	44.7474	2.04568	1.03258	0.00240109	0.0658116
NEGR1	328.785	238.215	419.354	1.7604	0.815901	0.00240677	0.0658864
MIR302B	25533.4	19849.2	31217.6	1.57274	0.653284	0.00240706	0.0658864
TP53INP2	754.938	969.951	539.926	0.556653	-0.84515	0.00241836	0.0661066
UBD	23.832	11.0974	36.5666	3.29505	1.7203	0.00241702	0.0661066
RP11-62F24.2	76.5899	38.2778	114.902	3.00179	1.58582	0.00243377	0.0664834
REEP4	2194.35	2882	1506.71	0.5228	-0.935668	0.00245895	0.067126
CYP1B1	859.194	1104.02	614.371	0.556487	-0.845581	0.00246762	0.0673174
WFIKKN2	47.2333	23.3775	71.0891	3.04092	1.60451	0.00247762	0.0674997
PTX3	109.973	68.5269	151.419	2.20963	1.14381	0.00247624	0.0674997
C18orf64	4.42649	8.49464	0.358341	0.0421844	-4.56715	0.00249263	0.0678179
RUNX2	62.7174	37.2083	88.2266	2.37116	1.24559	0.00249164	0.0678179
RP11-404P21.5	3.30217	6.60433	0	0		0.00249496	0.0678223
SLC22A23	4480.53	3342.07	5619	1.68129	0.74957	0.00249613	0.0678223
FRG1B	650.575	880.63	420.519	0.47752	-1.06637	0.00252693	0.0686134
CCDC136	2120.09	1507.26	2732.92	1.81317	0.858517	0.0025391	0.0688978
TIMP4	1328.6	1789.02	868.182	0.485284	-1.0431	0.00254955	0.0691352
TCL1B	288.824	160.425	417.223	2.60073	1.37892	0.00255259	0.0691714
RYR3	171.94	236.889	106.99	0.451647	-1.14673	0.00255428	0.0691714
AL161626.1	7804.37	5537.81	10070.9	1.81858	0.86281	0.00256318	0.0693662
RP11-710C12.1	13.1987	5.57258	20.8248	3.73702	1.90189	0.00257881	0.0697426
GPR26	31.1193	17.484	44.7546	2.55975	1.35601	0.00259034	0.0699616
LAMB1	12343.3	15219	9467.63	0.622092	-0.684801	0.00258989	0.0699616
RP11-444E17.6	100.946	61.6494	140.243	2.27484	1.18576	0.00260071	0.0701485
TRAF1	332.302	202.597	462.006	2.28043	1.1893	0.00260044	0.0701485
CTSB	4765.68	6003.8	3527.57	0.587556	-0.767201	0.00260852	0.0703124
UBASH3B	1166.43	1517.8	815.052	0.536995	-0.897021	0.00263286	0.0709215
NME8	56.3291	27.3745	85.2838	3.11545	1.63944	0.00264409	0.071177
AGMO	92.4712	139.215	45.7275	0.328467	-1.60618	0.0026495	0.0712753
C1orf63	2670.82	1927.22	3414.43	1.77169	0.825125	0.00265848	0.0714225
MAATS1	286.952	180.839	393.066	2.17357	1.12007	0.00265751	0.0714225
FUT9	940.562	705.189	1175.93	1.66754	0.737725	0.00266099	0.0714426
MIR302D	379.742	224.577	534.907	2.38185	1.25208	0.00267021	0.071643
RP11-431N15.2	24.0366	10.4252	37.6481	3.61127	1.85251	0.00267254	0.0716581
FGF14	23.2851	13.8053	32.7648	2.37335	1.24692	0.0027063	0.0724679
AMOTL2	7717.86	9682.01	5753.71	0.594268	-0.750816	0.00270595	0.0724679
OLIG2	7.99315	2.49982	13.4865	5.39497	2.43162	0.0027191	0.0727149
SSTR3	107.297	58.2083	156.386	2.68666	1.42581	0.00271736	0.0727149
LRRN3	95.107	61.3274	128.887	2.10162	1.0715	0.00272159	0.0727337
ERP27	3.19984	6.04133	0.358341	0.059315	-4.07546	0.00272942	0.0728471
AC005481.5	2.85739	5.71478	0	0		0.00272765	0.0728471
DNAI2	7.83687	2.41914	13.2546	5.47904	2.45392	0.00273784	0.0730241
PPP1R17	501.325	301.136	701.514	2.32956	1.22006	0.0027609	0.0735908
CTD-2277K2.1	6.22162	1.1931	11.2501	9.4293	3.23715	0.00277245	0.0738503
CRH	10.9097	17.6448	4.17451	0.236586	-2.07956	0.00278508	0.0741382
CCDC68	56.687	87.5502	25.8237	0.294959	-1.76141	0.0027881	0.07417
CLEC2L	28.0921	14.151	42.0331	2.97032	1.57062	0.00279351	0.0742655
RNF10	18570.2	22517.7	14622.6	0.649383	-0.622859	0.00281527	0.0746975
LINC01116	54.8716	25.3013	84.4419	3.33746	1.73875	0.00281527	0.0746975
C3orf55	32.2627	49.8305	14.695	0.294899	-1.76171	0.00281503	0.0746975
RPSAP43	5.80298	0.913781	10.6922	11.701	3.54856	0.00283206	0.0750939
NAB1	4272.19	3174.15	5370.22	1.69186	0.758611	0.00284328	0.0753422
XG	32.8773	14.7761	50.9784	3.45007	1.78663	0.0028497	0.0754632
AL354898.1	139.783	73.6256	205.941	2.79714	1.48395	0.00286612	0.0758488
MAP3K7CL	8.83402	13.6593	4.00876	0.293482	-1.76865	0.00289372	0.0765294
CTD-2535L24.2	1474.24	1953.82	994.663	0.509085	-0.97402	0.00289973	0.0766383
RP11-101O21.1	3.17543	0	6.35087	Inf	Inf	0.00291529	0.0769997
PNMT	185.774	103.947	267.601	2.5744	1.36424	0.00293116	0.0773183
C5orf17	6.48987	11.188	1.79171	0.160145	-2.64255	0.00293069	0.0773183
CEL	224.703	130.95	318.456	2.4319	1.28208	0.00294107	0.0775296
CRNDE	187.157	114.864	259.449	2.25875	1.17552	0.00294622	0.0776149
ADAM19	3608.22	4547.79	2668.65	0.586801	-0.769057	0.00295485	0.077792
CTC-458G6.4	15.468	26.5557	4.38042	0.164952	-2.59988	0.00296004	0.0778782
POU5F1P5	12.1172	3.72151	20.5128	5.51196	2.46257	0.00296457	0.0779469
LY6K	15.814	26.4043	5.22375	0.197837	-2.33761	0.00297439	0.0781547
ATP1A3	2402.14	1842.05	2962.24	1.60812	0.685376	0.00298119	0.0782828
GRIK1	15.1982	7.92534	22.4711	2.83535	1.50353	0.00298954	0.0784514
EFEMP2	581.739	772.767	390.711	0.5056	-0.983933	0.003004	0.0787291
CRYGD	28.9891	45.1817	12.7966	0.283226	-1.81997	0.00300349	0.0787291
PITPNM3	440.348	285.345	595.351	2.08643	1.06103	0.00303035	0.0793687
TRIM9	333.949	231.317	436.58	1.88737	0.916374	0.00305434	0.0798967
CDH5	22.8355	8.24318	37.4278	4.54045	2.18284	0.00305444	0.0798967
CDH19	2.23985	0	4.4797	Inf	Inf	0.0030661	0.0801502
RP11-274K13.5	4.12923	7.97308	0.285374	0.0357922	-4.80421	0.00307381	0.0803001
BMP6	90.3965	52.7125	128.081	2.42979	1.28083	0.00307739	0.0803419
CDH26	254.893	362.942	146.844	0.404593	-1.30546	0.0030829	0.0804343
PVRL4	29.05	42.4299	15.6702	0.36932	-1.43706	0.00311275	0.081161
NT5C2	6298.29	7880.71	4715.86	0.598406	-0.740804	0.00313305	0.0816379
AC093850.2	3.63529	6.91224	0.358341	0.0518416	-4.26975	0.0031466	0.0819385
GSTT2	106.015	157.951	54.0792	0.342379	-1.54633	0.00314875	0.081942
RP11-266O8.1	2.53198	0	5.06396	Inf	Inf	0.00315385	0.08197
TNFRSF13B	11.2143	19.7808	2.64783	0.133859	-2.90122	0.00315315	0.08197
DKK2	12.8746	6.12636	19.6228	3.20301	1.67943	0.00315881	0.0820464
NUDT5	8592.72	6555.23	10630.2	1.62164	0.69745	0.00317013	0.0822354
NTNG2	87.182	53.4742	120.89	2.26072	1.17678	0.00316842	0.0822354
AC091493.1	34.8417	14.724	54.9594	3.73265	1.9002	0.00317614	0.0822863
DOK7	42.1015	64.2526	19.9505	0.310501	-1.68733	0.00317447	0.0822863
TTLL10	50.3086	24.534	76.0832	3.10113	1.63279	0.0031851	0.0824659
NRCAM	277.693	208.75	346.636	1.66053	0.731645	0.0031914	0.0825765
TMEM200A	2451.3	1697.15	3205.45	1.88872	0.91741	0.00320145	0.0827838
RP4-630C24.3	6.05142	11.1737	0.92909	0.0831494	-3.58815	0.00321471	0.0830738
PHF10	7379.95	9227.78	5532.12	0.599507	-0.738151	0.00323593	0.0835691
CPNE4	132.132	90.5088	173.755	1.91976	0.940925	0.00324627	0.0837831
RP11-1070N10.6	262.8	147.699	377.901	2.55859	1.35535	0.00325308	0.0838524
WASF5P	7.28327	1.17881	13.3877	11.357	3.50551	0.00325137	0.0838524
FAM172A	923.855	1225.9	621.814	0.507232	-0.979282	0.00326497	0.0841057
RP11-436K8.1	3.73228	0.814458	6.65009	8.16505	3.02946	0.00327944	0.0844249
RASIP1	452.816	628.824	276.808	0.440199	-1.18377	0.00328172	0.0844301
RARRES2	7838.16	5803.74	9872.58	1.70107	0.766443	0.00328682	0.0845079
SERPINI2	14.0892	4.82958	23.3488	4.83455	2.27338	0.00329579	0.0846848
SVOP	15.3172	8.3946	22.2398	2.64929	1.40561	0.00330777	0.0848854
PSMB9	72.7974	35.9571	109.638	3.04913	1.6084	0.00330597	0.0848854
ZNF280A	96.739	49.1355	144.343	2.93764	1.55466	0.00332725	0.0853315
KLRF1	12.7932	3.90586	21.6806	5.55079	2.47269	0.00336451	0.0862329
MANEA-AS1	20.0089	9.81493	30.2029	3.07724	1.62164	0.00338502	0.0867038
FYB	4.6236	0.407229	8.83997	21.7076	4.44013	0.00341693	0.0874661
TMEM132E	47.1483	28.5685	65.728	2.30072	1.20208	0.00342477	0.0876116
RP11-390F4.3	20.9149	33.653	8.17677	0.242973	-2.04113	0.00344791	0.0881483
DPY19L2	378.928	252.356	505.499	2.00312	1.00225	0.00345639	0.0882541
GALNT3	2308.22	3032.96	1583.49	0.522094	-0.937619	0.00345564	0.0882541
VGLL3	1554.84	1065.62	2044.05	1.91817	0.939732	0.0034657	0.0884362
CHD9	3762.81	2826.93	4698.69	1.66212	0.733023	0.00347134	0.0885247
TRANK1	1104.64	751.262	1458.03	1.94077	0.95663	0.00347767	0.0886305
SPTBN2	6389.85	4872.62	7907.07	1.62275	0.698445	0.00351783	0.0895979
ZNF132	338.953	208.945	468.962	2.24443	1.16635	0.00352811	0.0898035
ST8SIA2	441.315	552.246	330.384	0.598255	-0.741168	0.00354814	0.0902566
APLN	153.396	89.6317	217.16	2.4228	1.27667	0.00356178	0.0905471
FAM50B	231.153	323.255	139.052	0.430161	-1.21705	0.00356454	0.0905607
LINC00304	35.2289	19.1928	51.2649	2.67104	1.4174	0.00357979	0.0908913
EBI3	56.5548	27.3358	85.7739	3.13779	1.64975	0.00359608	0.091191
AL022393.7	7.06333	2.10688	12.0198	5.705	2.51223	0.0035951	0.091191
MAP1LC3A	306.839	403.441	210.237	0.521111	-0.940337	0.00361159	0.0915274
NANOGP7	28.3311	45.8097	10.8525	0.236904	-2.07763	0.00361937	0.0916675
PRSS33	6.40506	1.60033	11.2098	7.00466	2.80831	0.00363079	0.0918995
CD151	7638.14	9487.14	5789.13	0.610208	-0.712626	0.00365283	0.0923085
MIR367	504.192	307.251	701.133	2.28196	1.19027	0.00365376	0.0923085
RP11-3B12.2	8.00843	13.6544	2.36246	0.173018	-2.53101	0.00364936	0.0923085
KLHL34	118.402	172.705	64.0991	0.371147	-1.42994	0.00366212	0.0924622
RP11-830F9.5	20.6281	33.5444	7.71179	0.229898	-2.12094	0.00366766	0.0925448
SYP	575.463	439.772	711.153	1.61709	0.693403	0.00368502	0.0929252
RIMS3	3078.78	2337.6	3819.97	1.63414	0.708535	0.00370449	0.0933581
KLK14	22.9821	9.37912	36.585	3.90069	1.96373	0.00372259	0.0937563
AP001604.3	2.58268	5.16535	0	0		0.00372837	0.0937858
MIR302A	147.495	81.4242	213.567	2.62289	1.39116	0.00372825	0.0937858
BCAN	324.885	211.51	438.26	2.07206	1.05106	0.00374717	0.0942003
RP11-37C7.3	143.292	86.7584	199.826	2.30325	1.20367	0.00375	0.0942134
PDZRN3	1068.43	727.355	1409.51	1.93786	0.954461	0.00378538	0.0950433
HSFX2	14.058	5.53478	22.5811	4.07986	2.02852	0.00381393	0.0957012
AC007283.5	12.4981	20.3443	4.65194	0.228661	-2.12872	0.00384006	0.0962975
RP3-467L1.4	3.91132	7.53727	0.285374	0.0378618	-4.72311	0.0038461	0.0963896
RP11-640N20.6	314.955	184.835	445.074	2.40795	1.26781	0.00385667	0.0965949
RHD	26.0672	10.3115	41.8228	4.05592	2.02003	0.00387249	0.09688
GBP1P1	15.3109	25.1068	5.51509	0.219666	-2.18662	0.0038752	0.09688
CRIP3	997.574	656.42	1338.73	2.03944	1.02817	0.00387423	0.09688
CTD-2545M3.6	1918.23	1273.21	2563.25	2.01322	1.0095	0.00388512	0.0970682
AC007375.1	63.5229	33.4911	93.5546	2.79341	1.48203	0.00389299	0.0972053
RP9P	64.8639	39.8113	89.9165	2.25857	1.17541	0.00391248	0.097632
SULT1E1	3.08352	0.506552	5.6605	11.1746	3.48215	0.00392323	0.0978403
TESC	586.373	364.408	808.339	2.21823	1.14941	0.00392898	0.0979237
GALNT9	57.5319	33.5376	81.5262	2.43089	1.28148	0.00393397	0.0979878
FAM71F1	306.678	179.449	433.907	2.418	1.27381	0.00394108	0.0981049
GLRA1	4.20794	0.392937	8.02295	20.4179	4.35176	0.00396835	0.0987234
C21orf59	9538.22	7188.77	11887.7	1.65364	0.725648	0.00397618	0.0988577
STYK1	273.673	386.994	160.352	0.414352	-1.27107	0.00398729	0.0990734
KLF2P1	4.35479	0.407229	8.30236	20.3874	4.34961	0.00398992	0.0990781
RP11-503C24.6	4.24587	7.92099	0.570749	0.0720552	-3.79475	0.00400389	0.0993644
CMTM5	12.4108	4.03377	20.7878	5.15345	2.36554	0.00401786	0.0995852
EGFLAM	194.34	107.786	280.894	2.60604	1.38186	0.00402013	0.0995852
RP11-420G6.4	12.8754	22.2469	3.50395	0.157503	-2.66655	0.00401938	0.0995852
ZNF732	733.717	1008.04	459.395	0.455731	-1.13374	0.00402912	0.0997472
FHL1	3659.54	2787.4	4531.68	1.62577	0.701124	0.00403783	0.0999019
RP1-288L1.5	12.8647	22.0861	3.64339	0.164963	-2.59978	0.00405171	0.100184
SUCNR1	2.86673	0	5.73346	Inf	Inf	0.00405537	0.100214
CTC-260E6.8	2.96031	0	5.92062	Inf	Inf	0.00406381	0.100362
AP000251.3	154.641	86.7865	222.496	2.56372	1.35824	0.00407282	0.100401
EDEM1	2907.74	2084.26	3731.21	1.79018	0.840108	0.00406881	0.100401
ATXN1	316.549	411.299	221.798	0.539263	-0.89094	0.00407218	0.100401
MCM3AP-AS1	595.969	399.299	792.639	1.98508	0.989197	0.0040783	0.100475
UNC93A	65.2216	97.3724	33.0707	0.339631	-1.55796	0.00408094	0.100479
TMEM158	1554.72	2011.7	1097.74	0.545677	-0.873882	0.00409201	0.100691
OLFML2A	959.444	655.433	1263.46	1.92767	0.946855	0.004101	0.100851
SLC1A1	1038.5	1382.47	694.529	0.502382	-0.993144	0.0041408	0.101769
SDK2	952.399	667.87	1236.93	1.85205	0.889122	0.00416052	0.102191
AC026150.5	113.604	162.213	64.9947	0.400676	-1.31949	0.00417626	0.102454
MT2A	2439.72	3122.22	1757.22	0.562812	-0.829276	0.00417401	0.102454
LPPR5	318.958	210.856	427.059	2.02536	1.01818	0.0041994	0.10296
PDXK	10412.2	7936.92	12887.5	1.62375	0.699326	0.00422207	0.103453
TMEM59L	369.008	260.652	477.363	1.83142	0.872961	0.00422481	0.103458
RP11-536I6.2	1024.38	1397.1	651.664	0.46644	-1.10024	0.00422857	0.103488
RAB3C	1333.68	994.237	1673.13	1.68283	0.750886	0.0042411	0.103732
FOS	713.952	941.109	486.794	0.517256	-0.951051	0.00428298	0.104682
RFX3	1891.95	1392.91	2390.99	1.71654	0.779505	0.00428507	0.104682
MFGE8	64780.5	52688.3	76872.6	1.45901	0.544987	0.00431342	0.105311
REG1A	62.9396	92.5507	33.3285	0.360111	-1.47349	0.00434097	0.10592
RP11-488L18.6	2.30335	4.60671	0	0		0.00435978	0.106315
RP11-124N14.3	12.5449	4.74383	20.346	4.28894	2.10062	0.00436952	0.106484
RP11-8P11.3	47.5626	22.6542	72.471	3.19902	1.67763	0.00437359	0.106484
TMEM2	13993.6	17100.3	10886.8	0.636646	-0.651437	0.00437453	0.106484
PPP4R4	627.146	420.746	833.546	1.98111	0.986311	0.0043848	0.10667
GRIP2	368.593	265.029	472.158	1.78153	0.83312	0.00438902	0.106709
SH2D5	1533.34	1043.43	2023.26	1.93905	0.955354	0.00439558	0.106804
ANK2	7666.65	5995.02	9338.29	1.55768	0.639394	0.00439946	0.106835
GSDMB	690.073	464.417	915.73	1.97179	0.979502	0.00440594	0.106922
NAT8L	2025.22	1446.22	2604.23	1.80072	0.848572	0.00440929	0.106922
RP11-141E13.1	4.86922	9.09473	0.643716	0.070779	-3.82053	0.00441095	0.106922
AC097374.2	36.5776	16.7465	56.4086	3.36838	1.75205	0.00444183	0.107607
ZNF542	3385.07	4400.35	2369.79	0.538546	-0.892857	0.00445704	0.107911
KCNMA1	625.257	453.605	796.91	1.75684	0.81298	0.00448351	0.108397
SPARCL1	93.6996	61.7656	125.634	2.03404	1.02435	0.00448817	0.108397
RP11-138I17.1	3.73704	7.11575	0.358341	0.0503589	-4.31161	0.00449044	0.108397
TNRC18P1	7.06177	11.907	2.21652	0.186153	-2.42544	0.00448837	0.108397
AC009014.3	20.0055	31.7021	8.30885	0.262092	-1.93186	0.00449021	0.108397
RP11-766N7.4	17.215	5.78552	28.6445	4.95107	2.30774	0.00449566	0.108458
DDX25	1113.02	784.571	1441.47	1.83727	0.877563	0.00450788	0.108624
USP9X	43761.9	35058	52465.9	1.49655	0.581637	0.00450658	0.108624
NFATC4	1846.25	1316.28	2376.22	1.80526	0.852205	0.00451751	0.108777
LARGE	5910.82	4389.83	7431.81	1.69296	0.759549	0.00451957	0.108777
MAPK8IP2	379.535	274.774	484.296	1.76252	0.81764	0.00453077	0.108982
FURIN	5087.34	6379.74	3794.94	0.594842	-0.749422	0.00454266	0.109075
RP11-66B24.8	27.1012	43.2586	10.9437	0.252983	-1.98289	0.00454079	0.109075
NOL4	52.0229	34.6147	69.431	2.00582	1.00419	0.00454127	0.109075
DYX1C1-CCPG1	1698.42	2166.2	1230.63	0.568103	-0.815776	0.00455455	0.10919
STX1B	888.967	638.602	1139.33	1.78411	0.835202	0.00455189	0.10919
TRIL	1158.1	791.054	1525.15	1.92799	0.947099	0.00455551	0.10919
CCDC141	1129.65	1531.13	728.157	0.475567	-1.07228	0.00458337	0.109728
RP11-134F2.2	18.0858	30.1922	5.97954	0.198049	-2.33607	0.00458217	0.109728
IGDCC4	3126.3	2286.37	3966.24	1.73474	0.794716	0.00459332	0.109902
CRHR2	43.12	22.6345	63.6055	2.81011	1.49063	0.00461312	0.110311
PAG1	70.6951	94.1012	47.2889	0.502533	-0.99271	0.00461693	0.110337
RP11-554I8.2	46.174	23.1181	69.23	2.99463	1.58238	0.00462068	0.110362
AC005013.1	1161.52	794.287	1528.75	1.92468	0.94462	0.00464555	0.110891
LINC01132	2.92707	0	5.85414	Inf	Inf	0.00466743	0.111265
SCN2A	142.973	97.5589	188.386	1.931	0.949348	0.00466716	0.111265
WFDC2	2689.42	3483.38	1895.46	0.544144	-0.877939	0.00466944	0.111265
MYRIP	315.437	427.988	202.886	0.474047	-1.0769	0.00469724	0.111862
NUDT19	432.146	586.09	278.202	0.474674	-1.07499	0.00471781	0.11222
KLHL6-AS1	9.052	15.9605	2.14355	0.134304	-2.89642	0.00471729	0.11222
RP11-632K5.2	6.14183	1.32101	10.9627	8.29869	3.05288	0.00472824	0.112403
SNORD113	2.78087	0	5.56175	Inf	Inf	0.00473955	0.112606
AC104667.3	62.5733	94.1578	30.9889	0.329116	-1.60333	0.00474613	0.112696
CCDC33	54.2996	27.0629	81.5362	3.01284	1.59112	0.00476007	0.112961
SPANXD	6.53098	1.42033	11.6416	8.1964	3.03499	0.00479647	0.113759
LINC00189	3.71561	7.07287	0.358341	0.0506642	-4.30289	0.0048131	0.11402
EOGT	3619.69	4649.92	2589.46	0.556882	-0.844556	0.00481258	0.11402
ESX1	4.3174	0.392937	8.24185	20.975	4.3906	0.00481806	0.114071
RP11-834C11.11	2.22669	0	4.45339	Inf	Inf	0.00483709	0.114455
AL512428.1	53.6547	27.7807	79.5286	2.86273	1.51739	0.00484883	0.114666
HERC2P10	80.5309	43.1694	117.892	2.73092	1.44939	0.0048662	0.11501
VSIG10L	618	398.696	837.304	2.1001	1.07046	0.00487441	0.115138
MIR302C	309.589	187.946	431.233	2.29446	1.19815	0.00488679	0.115363
RP11-25K21.6	9.05419	1.97898	16.1294	8.15036	3.02686	0.00489584	0.115471
PKNOX2	286.821	200.012	373.631	1.86805	0.901532	0.00489706	0.115471
CYP4X1	243.026	156.023	330.03	2.11527	1.08084	0.00491768	0.115708
ANKRD13B	1569.62	1149.01	1990.24	1.73213	0.792549	0.00492021	0.115708
BAI3	88.6642	62.816	114.512	1.82298	0.866299	0.00492132	0.115708
RGN	87.1621	125.742	48.5822	0.386364	-1.37197	0.00491717	0.115708
IL1RAPL2	30.1408	15.4199	44.8616	2.90932	1.54068	0.00491468	0.115708
DPPA3P2	43.6019	66.9066	20.2971	0.303364	-1.72088	0.00493084	0.115798
HS6ST2	753.278	547.912	958.644	1.74963	0.807052	0.00493083	0.115798
PRTG	1508.95	1019.49	1998.4	1.96019	0.970997	0.00493745	0.115819
CTD-2560K21.6	2.26669	0	4.53338	Inf	Inf	0.00493495	0.115819
SGK1	1972.11	1411.4	2532.81	1.79453	0.843609	0.00494435	0.115914
FAS	314.996	200.626	429.365	2.14013	1.0977	0.00494994	0.115979
HDAC9	1253.77	921.216	1586.32	1.72198	0.784072	0.00497574	0.116516
RP11-218E20.5	8.59041	15.2497	1.93115	0.126635	-2.98125	0.00499617	0.116927
CNTN2	287.459	216.07	358.848	1.66079	0.731872	0.00501751	0.117359
ABI3BP	34.1765	16.7708	51.5822	3.07572	1.62093	0.00502369	0.117436
RAB3A	400.439	294.137	506.742	1.72281	0.784762	0.00502856	0.117482
NAV1	7848.51	6252.4	9444.62	1.51056	0.595081	0.00503723	0.117482
PDIA4	39654.3	47310.6	31998	0.67634	-0.564179	0.00503586	0.117482
CTHRC1	292.688	396.959	188.417	0.47465	-1.07506	0.00503687	0.117482
RP11-214O1.2	223.888	139.268	308.507	2.21519	1.14743	0.00504662	0.117634
FAM219A	1722.76	2129.91	1315.62	0.617689	-0.695048	0.00505358	0.117729
FGF10	41.1993	62.7887	19.61	0.312318	-1.67891	0.00507957	0.118267
ADORA2A-AS1	15.4446	4.87174	26.0176	5.34051	2.41698	0.00509833	0.118635
AL773604.8	51.5322	26.6317	76.4328	2.86999	1.52105	0.00512658	0.119224
TTC3	7727.63	6280.58	9174.68	1.4608	0.546761	0.00513665	0.11939
TNFRSF11A	1695.75	1156.08	2235.43	1.93363	0.951313	0.00514236	0.119455
RP11-344E13.3	1781.09	2250.76	1311.41	0.582651	-0.779296	0.00516693	0.119957
SLC25A17	3396.57	2473.78	4319.36	1.74606	0.8041	0.00518188	0.120236
RNU6-101P	2.53058	5.06116	0	0		0.00519659	0.120385
RP11-540B6.3	16.5887	6.74217	26.4351	3.92086	1.97117	0.00519696	0.120385
GNA15	33.3199	16.5001	50.1397	3.03874	1.60347	0.0051972	0.120385
FGFBP1	23.8465	37.5594	10.1337	0.269805	-1.89001	0.00520019	0.120386
SLC6A2	40.7441	61.4165	20.0717	0.326813	-1.61346	0.00521616	0.120687
ASMT	36.0561	16.6608	55.4515	3.32827	1.73477	0.0052245	0.120811
RNF152	248.348	319.151	177.545	0.556304	-0.846055	0.00523772	0.12104
NAPSA	6.00386	1.22169	10.786	8.82879	3.14222	0.00524037	0.12104
SLC24A2	1114.07	1435.87	792.283	0.55178	-0.857834	0.00526146	0.121458
ACAN	196.607	277.247	115.967	0.418282	-1.25745	0.00526599	0.121494
C10orf105	194.898	112.259	277.537	2.4723	1.30585	0.00528194	0.121655
RP11-164C12.1	15.8911	6.32501	25.4573	4.02486	2.00894	0.00527952	0.121655
SETD7	871.721	1090.66	652.777	0.598513	-0.740546	0.00527883	0.121655
BNC2	3583.07	2541.58	4624.55	1.81956	0.86359	0.00528662	0.121694
ZNF90	8307.98	10309	6306.96	0.611792	-0.708888	0.0052982	0.121892
NKAIN4	537.493	373.714	701.272	1.87649	0.90804	0.00530513	0.121982
FBXL8	4.36513	7.65524	1.07502	0.14043	-2.83208	0.00532765	0.122431
LPHN1	8757.02	6757.15	10756.9	1.59193	0.670776	0.00533871	0.122616
ZNF343	422.002	280.229	563.775	2.01183	1.00851	0.00534887	0.12278
ZNF594	1038.94	710.239	1367.64	1.92561	0.945314	0.00536309	0.123037
GPR162	533.723	369.62	697.825	1.88795	0.916823	0.00536702	0.123057
CHL1	1.67143	3.34286	0	0		0.005374	0.123148
AIF1	178.909	101.824	255.995	2.51409	1.33004	0.00537854	0.123183
FAM20A	322.422	460.885	183.959	0.399143	-1.32502	0.00540785	0.123784
AL591069.1	2.51411	5.02823	0	0		0.00543048	0.124232
RHOJ	4.72942	1.61462	7.84421	4.85823	2.28043	0.005445	0.124494
C20orf166-AS1	21.5382	10.1601	32.9162	3.23974	1.69588	0.00546091	0.124788
C12orf68	65.813	48.0103	83.6158	1.74162	0.80043	0.00546481	0.124807
MATK	1134.58	754.114	1515.05	2.00904	1.00651	0.00546876	0.124827
MTUS1	787.665	1012.63	562.702	0.555684	-0.847662	0.00547463	0.124891
GFY	106.437	66.6654	146.209	2.19317	1.13302	0.00548413	0.125037
PLXDC1	188.936	123.862	254.009	2.05073	1.03614	0.00551854	0.125752
RP11-440G5.2	2.38605	0	4.7721	Inf	Inf	0.00553314	0.126014
TRPM3	809.221	540.655	1077.79	1.99348	0.995292	0.00554198	0.126144
S100A14	38.1014	21.0168	55.1861	2.62581	1.39277	0.00559549	0.12722
RP11-527L4.5	6.20305	10.8794	1.52668	0.140327	-2.83313	0.00559267	0.12722
AP000275.65	6731.52	5061.18	8401.86	1.66006	0.731235	0.00560639	0.127397
CCDC167	741.253	966.12	516.386	0.534495	-0.903752	0.00562098	0.127657
NXPH2	183.657	110.827	256.486	2.31429	1.21057	0.00562431	0.127661
CADM3	913.308	699.618	1127	1.61088	0.687846	0.00563501	0.127693
SEPT4	481.52	323.399	639.64	1.97787	0.983944	0.00563512	0.127693
RP11-909N17.3	17.4167	7.22936	27.604	3.81832	1.93294	0.00562999	0.127693
KIAA1407	125.502	81.7012	169.303	2.07222	1.05118	0.00564591	0.127866
CAPG	3430.88	4392.82	2468.94	0.56204	-0.831254	0.00565479	0.127996
TMEM55A	2300.28	1668.72	2931.84	1.75694	0.813066	0.00566595	0.128177
NXPH4	49.1501	65.9448	32.3554	0.490644	-1.02725	0.00567092	0.128218
LMO4	8866.56	10927.1	6806.06	0.622862	-0.683015	0.00568459	0.128313
HERC2P2	4487.29	3448	5526.58	1.60284	0.680628	0.00567927	0.128313
RP11-37C7.1	1595.28	1095.5	2095.06	1.91243	0.935405	0.00568403	0.128313
ATP8A1	1822.66	1376.76	2268.56	1.64776	0.720503	0.00574413	0.129585
AL117190.3	2.78087	0	5.56175	Inf	Inf	0.00576532	0.129991
RP11-181B11.1	10.851	4.19948	17.5026	4.1678	2.05929	0.00577077	0.130042
CHST9	1405.31	1859.21	951.413	0.511731	-0.966543	0.00578253	0.130235
RP11-108M9.6	4.96253	0.785875	9.13919	11.6293	3.5397	0.0058026	0.130615
SAMD11	32.0773	17.4367	46.7179	2.67928	1.42185	0.00581115	0.130663
AP000673.1	8.67047	2.62773	14.7132	5.59921	2.48522	0.00580952	0.130663
PSKH2	9.62822	16.4621	2.79429	0.169741	-2.5586	0.00588396	0.132227
RPS24P13	2.6631	5.3262	0	0		0.00589715	0.13245
SOX21-AS1	477.769	319.222	636.317	1.99334	0.995185	0.00590067	0.132456
Z99756.1	7.43349	1.68536	13.1816	7.82123	2.9674	0.00591232	0.132644
RP11-315I14.2	5.57439	1.1931	9.95568	8.34436	3.0608	0.00592087	0.132763
SCML2P2	6.02365	1.60033	10.447	6.528	2.70664	0.00593136	0.132925
NOXO1	44.2557	65.4023	23.1091	0.353337	-1.50088	0.0059457	0.133173
MCM3AP	13049.5	10077	16022.1	1.58998	0.669007	0.00595602	0.133257
RP11-38P22.2	1768.16	2351.6	1184.73	0.503797	-0.989085	0.00595409	0.133257
BMPR1A	13865.8	17026.1	10705.6	0.628777	-0.669379	0.00597078	0.133514
FGF12	1464.57	1876.95	1052.18	0.56058	-0.835008	0.00600308	0.134162
AC006023.8	8.07425	13.6401	2.50839	0.183898	-2.44302	0.00601638	0.134386
AP001412.1	33.4315	17.8621	49.0008	2.74329	1.45591	0.00602144	0.134425
RLN2	136.625	77.6796	195.571	2.51767	1.33209	0.00602503	0.134431
PRKRIRP2	3.82116	0.800166	6.84215	8.55092	3.09608	0.00603319	0.134466
UNC5D	6900.72	5235.64	8565.8	1.63606	0.710221	0.00603276	0.134466
AC010170.1	432.142	580.162	284.122	0.489729	-1.02994	0.0060698	0.135208
LINC00086	849.624	583.498	1115.75	1.91217	0.935214	0.00609454	0.135684
ARAP2	240.845	156.59	325.101	2.07613	1.0539	0.00612915	0.13638
PARM1	1100.07	1423.6	776.535	0.545474	-0.874418	0.00615501	0.136881
CTC-338M12.5	8.26295	2.80773	13.7182	4.88586	2.28861	0.0061757	0.137266
MT1XP1	159.018	225.223	92.8124	0.412092	-1.27896	0.00620699	0.137886
CAPN11	143.373	80.7375	206.008	2.55158	1.35139	0.00621828	0.138061
RP1-272J12.1	3.53485	6.78433	0.285374	0.0420637	-4.57128	0.00622727	0.138186
GAPDHP37	45.3962	69.7992	20.9932	0.300766	-1.73329	0.0062559	0.138594
BCL6	418.949	302.537	535.362	1.76957	0.823401	0.0062557	0.138594
CEP85L	1306.48	946.966	1665.99	1.7593	0.814998	0.00625582	0.138594
RP5-1057J7.6	348.777	237.508	460.046	1.93697	0.953799	0.00628286	0.139116
SNORD58B	947.894	1273.03	622.763	0.4892	-1.0315	0.00631221	0.139689
STMN1	58305.3	67939.9	48670.6	0.716377	-0.481208	0.00635076	0.140466
FAM110C	810.393	532.12	1088.67	2.0459	1.03274	0.00636064	0.140608
NR4A2	359.715	477.589	241.841	0.506378	-0.981715	0.00638359	0.141039
LHFPL2	7225.17	5440.44	9009.9	1.6561	0.727787	0.00639196	0.141147
ITGA5	2275.9	2877.7	1674.1	0.581747	-0.781535	0.0064002	0.141249
TUSC1	481.782	636.912	326.651	0.512868	-0.963341	0.0064035	0.141249
PROK1	7.50491	13.105	1.90484	0.145352	-2.78238	0.00640728	0.141255
IGFBP6	322.407	198.976	445.838	2.24066	1.16393	0.0064177	0.141409
DLG3	9077.43	11212	6942.87	0.619236	-0.691439	0.00642484	0.141489
GPR6	12.7587	20.055	5.46247	0.272374	-1.87634	0.00642889	0.141502
C19orf77	61.5454	32.0568	91.034	2.83977	1.50578	0.0064597	0.142103
HIST1H3A	2.78114	0	5.56227	Inf	Inf	0.00648337	0.142547
SEC61A2	1418.87	1067.84	1769.9	1.65746	0.728973	0.00655085	0.143952
RPPH1	71.1948	38.1656	104.224	2.73083	1.44934	0.00658688	0.14463
ATP6V0E2	3244.37	3947.85	2540.88	0.643611	-0.635739	0.00658882	0.14463
TGFB1I1	569.263	386.896	751.63	1.94272	0.958078	0.0065955	0.144699
CTB-119C2.1	49.3539	29.6146	69.0932	2.33308	1.22224	0.0066008	0.144737
AP000662.4	500.184	332.578	667.79	2.00792	1.0057	0.00662362	0.145159
RP11-725P16.2	114.194	162.222	66.1666	0.407878	-1.29379	0.00662722	0.14516
RP1-274L7.1	2.57837	0	5.15675	Inf	Inf	0.00665525	0.145695
CYP1B1-AS1	27.8865	42.9042	12.8689	0.299944	-1.73723	0.0066606	0.145734
BHLHA9	3.88856	7.41879	0.358341	0.0483019	-4.37178	0.00666541	0.145761
KRT16P2	3.82603	7.36669	0.285374	0.0387384	-4.69009	0.00667084	0.145801
LMO2	63.1972	39.4908	86.9036	2.2006	1.1379	0.00669497	0.146102
ZNF826P	3302.63	2389.83	4215.43	1.76391	0.818773	0.00669895	0.146102
ZNF611	1054.25	1371.19	737.308	0.537714	-0.895088	0.00669229	0.146102
RP5-964N17.1	33.1919	51.691	14.6929	0.284244	-1.8148	0.00669639	0.146102
TRIM38	323.896	441.528	206.264	0.46716	-1.09801	0.00670548	0.146166
LBX2-AS1	42.5609	63.672	21.4498	0.336879	-1.5697	0.00671087	0.146205
DSCR9	2.84227	5.3262	0.358341	0.0672791	-3.8937	0.00671603	0.146239
RP11-1144P22.1	7377.17	9257.86	5496.48	0.59371	-0.75217	0.00678194	0.147595
CARD11	3983.76	5074.81	2892.71	0.570014	-0.81093	0.00678864	0.147662
BTNL9	38.981	21.5376	56.4245	2.61981	1.38946	0.00682759	0.14843
CA2	828.385	1108.36	548.407	0.49479	-1.01511	0.00683452	0.148501
NXPH1	17.2268	9.63929	24.8143	2.57429	1.36417	0.00686126	0.148923
ASNS	13125.7	10566.6	15684.8	1.48438	0.569856	0.00686029	0.148923
USP25	7274.11	5556.03	8992.19	1.61845	0.694616	0.00687109	0.149057
DKK4	7.51307	12.5178	2.50839	0.200387	-2.31914	0.00688511	0.149281
SLC24A3	651.48	470.543	832.417	1.76906	0.82298	0.00689735	0.149467
HOXB13	2.28192	4.56383	0	0		0.00694734	0.15047
COX6A1	15077.7	18136.2	12019.3	0.662723	-0.593523	0.00695685	0.150596
LARP1B	4937.8	6207.17	3668.43	0.590998	-0.758775	0.0069754	0.150917
HES3	1039.8	687.402	1392.19	2.02529	1.01813	0.00698407	0.151024
AC226119.5	267.766	371.85	163.683	0.440186	-1.18381	0.00699286	0.151054
NMU	954.27	628.65	1279.89	2.03593	1.02569	0.00698995	0.151054
UBXN7-AS1	9.43567	3.74015	15.1312	4.04561	2.01636	0.00700805	0.151302
AF186192.5	23.11	35.9125	10.3075	0.287018	-1.80079	0.00703283	0.151756
CSTA	5.52362	2.12118	8.92606	4.20807	2.07316	0.00705595	0.152174
TXNIP	2562.36	3163.97	1960.75	0.619712	-0.690331	0.00706413	0.15227
AP001626.2	86.5705	48.5998	124.541	2.56259	1.3576	0.00707261	0.152372
KIF17	779.348	527.812	1030.88	1.95313	0.965786	0.00708404	0.152537
RP11-1191J2.5	34.3365	18.6349	50.0381	2.68519	1.42502	0.00713818	0.153622
RP11-82L2.1	26.166	12.6035	39.7285	3.15218	1.65635	0.00715777	0.153962
FMN2	233.382	163.007	303.757	1.86346	0.897983	0.0071719	0.154185
SLC38A4	609.728	376.27	843.185	2.2409	1.16408	0.00718916	0.154474
SMPDL3A	343.205	462.768	223.642	0.48327	-1.0491	0.00727195	0.15617
TMEM200B	845.638	1133.25	558.028	0.492415	-1.02205	0.00728244	0.156235
RP11-546J1.1	20.9792	10.2408	31.7177	3.09719	1.63096	0.00728263	0.156235
CRABP1	12259.4	9551.24	14967.5	1.56707	0.64807	0.00729698	0.15646
ALDH1A2	19.7055	8.94838	30.4625	3.40425	1.76734	0.00731562	0.156777
SIM1	58.7832	30.4574	87.109	2.86003	1.51603	0.00733705	0.157153
OR52K3P	9.88692	3.89157	15.8823	4.0812	2.02899	0.00739244	0.158257
ABCC8	86.7664	55.3303	118.202	2.1363	1.09512	0.00740993	0.158548
HMGA2	22328.1	17864.2	26792	1.49976	0.584731	0.00743228	0.158942
RP11-136K7.2	4.65608	1.22169	8.09048	6.62238	2.72735	0.0074502	0.159242
C21orf33	13137.6	10164.5	16110.6	1.58499	0.664475	0.00747455	0.159678
NAGK	3386.25	4179.19	2593.32	0.620531	-0.688425	0.00749484	0.160028
VASH2	18582.5	22508.5	14656.5	0.651154	-0.61893	0.00749901	0.160033
RP11-235G24.2	2.37445	4.7489	0	0		0.00750677	0.160114
IL17RD	15461.2	18622.4	12300	0.660493	-0.598384	0.00751217	0.160145
NCAM1	661.413	525.232	797.594	1.51856	0.6027	0.00753765	0.16052
LIMS2	330.79	441.869	219.712	0.497233	-1.00801	0.00753704	0.16052
LINC00869	55.1937	27.8059	82.5815	2.96992	1.57042	0.00754841	0.160581
PPM1K	1550.59	1946.93	1154.24	0.592853	-0.754254	0.00754635	0.160581
RERGL	6.0596	10.6858	1.43337	0.134137	-2.89822	0.00757661	0.161097
CTD-2568A17.5	4.74802	0.814458	8.68157	10.6593	3.41404	0.00759224	0.161345
GNG8	7.48284	3.1057	11.86	3.81879	1.93311	0.00759719	0.161366
GRM8	182.678	123.645	241.712	1.95489	0.967085	0.00760673	0.161484
EVA1C	149.354	87.1889	211.519	2.42598	1.27857	0.00763898	0.161965
SH3BGR	323.01	211.281	434.74	2.05764	1.04099	0.00764131	0.161965
RP11-115D19.1	355.088	222.802	487.375	2.18748	1.12927	0.00763479	0.161965
PTOV1-AS1	249.614	159.414	339.813	2.13164	1.09196	0.00765726	0.162218
RP11-452L6.7	14.3348	6.6615	22.0081	3.30377	1.72411	0.00769049	0.162837
RNF24	2541.73	3150.32	1933.13	0.613628	-0.704563	0.00771167	0.163116
HLA-V	63.7	34.5992	92.8007	2.68216	1.4234	0.00770824	0.163116
CAMKK2	6286.99	7749.75	4824.23	0.622501	-0.683851	0.00775258	0.163768
GAPT	2.50839	0	5.01678	Inf	Inf	0.00775859	0.163768
HIST1H2BN	46.5816	24.511	68.6521	2.80086	1.48587	0.0077551	0.163768
STK17A	1717.06	2176.13	1258	0.57809	-0.790633	0.00775707	0.163768
FAM154B	85.9553	51.8421	120.069	2.31604	1.21166	0.00776693	0.163859
NRARP	2039.29	1439.28	2639.3	1.83376	0.874807	0.00779408	0.164346
SYNDIG1	501.778	335.635	667.92	1.99002	0.992781	0.00780932	0.164583
LINC00501	3.87183	7.17291	0.570749	0.07957	-3.65163	0.00783429	0.165023
CTD-2081K17.2	3.67135	0.407229	6.93547	17.0309	4.09008	0.00788606	0.166028
OLAH	7.44788	13.0107	1.88502	0.144882	-2.78705	0.00789662	0.166164
RP11-629G13.1	12.1848	5.42116	18.9484	3.49527	1.8054	0.00792095	0.16659
RP11-488I20.5	2.04293	4.08586	0	0		0.00794786	0.167069
NRIP1	2767.17	2135.08	3399.26	1.5921	0.670931	0.00795537	0.167141
ADCK2	745.691	963.601	527.781	0.547717	-0.868497	0.00796065	0.167165
RP5-901A4.4	2.38838	4.77677	0	0		0.00797187	0.167315
C16orf89	124.588	71.1408	178.035	2.50257	1.32341	0.00799375	0.167687
HMGB3P22	21.2425	9.7907	32.6943	3.33932	1.73955	0.00801657	0.168079
PNISR	17297.5	14159.8	20435.2	1.44318	0.529255	0.00802399	0.168148
ATP6V1G2	182.136	135.211	229.06	1.6941	0.760515	0.00804614	0.168526
OBSCN	4556.58	3484.79	5628.37	1.61512	0.691645	0.00805299	0.168582
PTPRS	13490.1	10833.6	16146.5	1.49041	0.575712	0.00809698	0.169416
RP11-626G11.4	3.1894	6.09342	0.285374	0.0468331	-4.41633	0.00816931	0.170787
PCAT7	190.27	260.692	119.848	0.459729	-1.12115	0.00817089	0.170787
C1orf213	29.0039	17.0251	40.9826	2.40718	1.26735	0.00818199	0.170931
FLVCR1	10468.8	12742.5	8195.01	0.643124	-0.63683	0.00819542	0.171124
PPM1J	1105.78	764.251	1447.31	1.89376	0.921251	0.00820285	0.171191
HSPB8	439.833	299.282	580.385	1.93926	0.955506	0.00822518	0.171481
PIRT	4.05289	0.392937	7.71285	19.6287	4.29489	0.00822305	0.171481
PXN	10594.9	12990.6	8199.25	0.631169	-0.663902	0.00824907	0.171891
MAPKBP1	1912.23	1447.74	2376.71	1.64167	0.715165	0.00826336	0.1721
TMEM50B	1266.51	918.998	1614.01	1.75628	0.81252	0.00827939	0.172258
BACE2	1882.27	2409.79	1354.74	0.562184	-0.830887	0.00827582	0.172258
ANKRD20A19P	5.88645	1.58604	10.1869	6.42282	2.68321	0.00828432	0.172272
MATN3	789.119	1056.19	522.05	0.494277	-1.01661	0.00830001	0.17251
MADCAM1	41.898	22.4785	61.3174	2.72782	1.44775	0.00831473	0.172728
CD44	908.116	1157.41	658.822	0.569221	-0.812939	0.00832013	0.172752
RP11-114H24.2	62.7242	33.8529	91.5956	2.7057	1.436	0.00835063	0.173226
HDGFL1	10.9342	3.71157	18.1568	4.89196	2.29041	0.00835146	0.173226
RP11-435B5.5	19.8786	8.63612	31.1211	3.6036	1.84944	0.00835758	0.173264
ANKRD53	47.1434	70.4667	23.8201	0.338034	-1.56476	0.00838039	0.173649
SP8	516.209	680.248	352.169	0.517707	-0.949793	0.00838698	0.173697
AP000255.6	35.3783	18.5126	52.244	2.82208	1.49676	0.0084009	0.173896
EGR2	122.775	72.9054	172.645	2.36807	1.24371	0.00841193	0.174036
OLFM1	5152.55	4056.37	6248.73	1.54047	0.623373	0.00842486	0.174215
SPACA6P	68.464	43.1391	93.7889	2.1741	1.12042	0.00843142	0.174262
FABP7P1	7.58529	3.5558	11.6148	3.26643	1.70772	0.00844703	0.174496
LPAR4	840.675	572.756	1108.59	1.93554	0.952739	0.00845222	0.174515
LTBP4	3627.19	2749.98	4504.39	1.63797	0.711908	0.00846965	0.174786
A2ML1	724.56	964.416	484.703	0.502588	-0.992553	0.00850147	0.175354
HTR7P1	219.776	129.663	309.888	2.38994	1.25698	0.00851674	0.17549
HCN1	269.101	171.621	366.581	2.136	1.09491	0.00851662	0.17549
FZD5	8098.85	10031.6	6166.07	0.614662	-0.702134	0.00855885	0.176186
MAGEA4	11.2323	3.56502	18.8996	5.30141	2.40638	0.00855913	0.176186
FOXB1	471.726	623.89	319.563	0.512211	-0.965191	0.00858778	0.176686
ARHGEF16	3098.29	3939	2257.59	0.573138	-0.803046	0.00860559	0.176808
RP11-77P6.2	151.773	92.6312	210.914	2.27693	1.18709	0.00860569	0.176808
DHCR7	20900.9	24975.4	16826.4	0.673719	-0.569782	0.00860673	0.176808
MT1M	89.8144	132.145	47.4842	0.359335	-1.4766	0.00867013	0.17802
TRPC3	27.9172	16.3243	39.5101	2.42033	1.2752	0.00868311	0.178197
C2orf80	100.143	65.1019	135.184	2.0765	1.05415	0.00869255	0.1783
RP11-782C8.5	2.24336	0	4.48672	Inf	Inf	0.0087231	0.178747
AMFR	2726.75	3394.06	2059.44	0.606778	-0.720759	0.00872135	0.178747
RP11-267C16.1	21.4769	9.08551	33.8683	3.72772	1.89829	0.00875439	0.179298
DSCAML1	11.8778	16.6935	7.06211	0.423045	-1.24112	0.00876255	0.179374
DKFZP779L1853	23.56	12.0298	35.0901	2.91692	1.54444	0.00879063	0.179859
PIK3R1	1847.28	2281.84	1412.73	0.619116	-0.691719	0.00881202	0.180149
HAS2-AS1	25.5529	39.159	11.9468	0.305085	-1.71272	0.00881369	0.180149
AC012215.1	3653.97	2760.78	4547.17	1.64706	0.719893	0.00882137	0.180216
BCAT1	46182.9	38031.2	54334.5	1.42868	0.514686	0.00884425	0.180592
FAM181B	67.4104	91.1948	43.6259	0.478382	-1.06377	0.0088746	0.18094
STON2	1698.35	1211.54	2185.16	1.80361	0.85089	0.0088717	0.18094
RP11-796G6.2	3.14764	5.93694	0.358341	0.060358	-4.05031	0.00887282	0.18094
RP11-289F5.1	12.7242	20.9359	4.5125	0.215539	-2.21398	0.00888154	0.18099
DPYSL3	91662.1	78084	105240	1.34778	0.430586	0.00888672	0.181005
COX6B2	187.851	116.418	259.284	2.22718	1.15522	0.00891228	0.181435
[truncated: 54,634 more rows]

## Sheet: Chr 21 genes
Expression values for chromosome 21 genes
gene	mean disomic	mean trisomic	foldChange trisomic/disomic	log2FoldChange	pval	padj	pval	padj
KRTAP13-4	8.52686	55.027	6.45338	2.69005	7.67e-05	0.00358334	7.67e-05	0.00358334
OLIG2	2.49982	13.4865	5.39497	2.43162	0.0027191	0.0727149	0.0027191	0.0727149
ERG	262.621	941.338	3.58439	1.84173	3.67e-06	0.000238986	3.67e-06	0.000238986
NCAM2	36.2243	127.567	3.52158	1.81622	2.5e-07	2.02e-05	2.5e-07	2.02e-05
LINC00515	5.3933	17.4877	3.24248	1.6971	0.0189157	0.31289	0.0189157	0.31289
RWDD2B	507.915	1619.84	3.1892	1.67319	6.33e-06	0.000391267	6.33e-06	0.000391267
AP001476.2	9.56419	28.041	2.93187	1.55182	0.0430598	0.524811	0.0430598	0.524811
LL21NC02-1C16.1	5.02823	14.6811	2.91974	1.54584	0.0521612	0.581754	0.0521612	0.581754
AL773604.8	26.6317	76.4328	2.86999	1.52105	0.00512658	0.119224	0.00512658	0.119224
GRIK1	7.92534	22.4711	2.83535	1.50353	0.00298954	0.0784514	0.00298954	0.0784514
AP000255.6	18.5126	52.244	2.82208	1.49676	0.0084009	0.173896	0.0084009	0.173896
FTCD	66.0697	182.166	2.75718	1.46319	0.00205898	0.0585072	0.00205898	0.0585072
AP001412.1	17.8621	49.0008	2.74329	1.45591	0.00602144	0.134425	0.00602144	0.134425
AP001429.1	6.00839	16.3939	2.7285	1.44811	0.0565469	0.607368	0.0565469	0.607368
RP1-100J12.1	6.59511	17.661	2.67789	1.4211	0.0536967	0.5911	0.0536967	0.5911
C21orf90	194.062	508.219	2.61885	1.38894	0.000899522	0.0300478	0.000899522	0.0300478
AP001469.7	16.3529	42.6166	2.60606	1.38187	0.0167728	0.287862	0.0167728	0.287862
AP000251.3	86.7865	222.496	2.56372	1.35824	0.00407282	0.100401	0.00407282	0.100401
AP001626.2	48.5998	124.541	2.56259	1.3576	0.00707261	0.152372	0.00707261	0.152372
JAM2	510.208	1238.31	2.42708	1.27922	5.83e-05	0.00284849	5.83e-05	0.00284849
EVA1C	87.1889	211.519	2.42598	1.27857	0.00763898	0.161965	0.00763898	0.161965
S100B	22.8293	55.3137	2.42292	1.27675	0.0150228	0.264983	0.0150228	0.264983
ABCG1	309.967	736.032	2.37455	1.24765	0.00124946	0.0392751	0.00124946	0.0392751
LINC00846	13.1098	30.9156	2.35819	1.23768	0.0427593	0.522611	0.0427593	0.522611
MIR155HG	7.74099	17.1416	2.2144	1.14691	0.0684121	0.677844	0.0684121	0.677844
LINC00649	686.086	1518.82	2.21374	1.14649	0.00119103	0.0377887	0.00119103	0.0377887
LINC00310	19.3028	42.7302	2.21368	1.14644	0.0734733	0.702923	0.0734733	0.702923
BTF3P6	12.0684	26.6016	2.20424	1.14028	0.104929	0.837374	0.104929	0.837374
AP001619.2	11.0453	24.3314	2.20287	1.13938	0.0726522	0.698695	0.0726522	0.698695
BX322557.10	333.421	716.377	2.14856	1.10337	0.0011908	0.0377887	0.0011908	0.0377887
TSPEAR-AS1	159.315	339.613	2.13171	1.09201	0.0191749	0.316277	0.0191749	0.316277
TMPRSS3	27.3076	57.9673	2.12275	1.08594	0.036476	0.47371	0.036476	0.47371
LINC00205	274.928	577.681	2.10121	1.07122	0.000797502	0.0271946	0.000797502	0.0271946
LCA5L	37.6824	78.6993	2.08849	1.06246	0.0436977	0.529461	0.0436977	0.529461
ANKRD20A18P	16.6179	34.6595	2.08567	1.06051	0.11747	0.885595	0.11747	0.885595
C21orf67	131.355	273.693	2.08361	1.05908	0.0160612	0.279065	0.0160612	0.279065
SH3BGR	211.281	434.74	2.05764	1.04099	0.00764131	0.161965	0.00764131	0.161965
AL133493.2	18.4603	37.8894	2.05248	1.03737	0.104998	0.837374	0.104998	0.837374
C21orf58	1085.41	2199.38	2.02631	1.01886	0.00111386	0.0357023	0.00111386	0.0357023
AF064860.5	41.0441	82.6473	2.01362	1.00979	0.0882528	0.769162	0.0882528	0.769162
AF129075.5	28.5634	56.7184	1.9857	0.989647	0.0699167	0.684302	0.0699167	0.684302
MCM3AP-AS1	399.299	792.639	1.98508	0.989197	0.0040783	0.100475	0.0040783	0.100475
CLIC6	183.253	360.511	1.96729	0.976208	0.0142039	0.25562	0.0142039	0.25562
CHODL	454.52	890.681	1.95961	0.970565	0.00135437	0.0417974	0.00135437	0.0417974
MRPL39	2624.03	5034.64	1.91866	0.940103	0.00139953	0.0428981	0.00139953	0.0428981
AP000266.7	11.5718	21.689	1.87431	0.906358	0.226102	1	0.226102	1
PAXBP1-AS1	29.3406	54.8779	1.87037	0.903327	0.0372067	0.480286	0.0372067	0.480286
AP001628.6	34.8606	65.1902	1.87003	0.903058	0.10157	0.824019	0.10157	0.824019
AP000704.5	31.1149	58.169	1.86949	0.902647	0.101172	0.822214	0.101172	0.822214
DNAJC28	250.736	448.176	1.78744	0.837898	0.0411382	0.510513	0.0411382	0.510513
YBEY	1377.56	2449.67	1.77826	0.83047	0.00893771	0.181862	0.00893771	0.181862
MX2	806.939	1420.69	1.76059	0.816058	0.0303941	0.42411	0.0303941	0.42411
TMEM50B	918.998	1614.01	1.75628	0.81252	0.00827939	0.172258	0.00827939	0.172258
RSPH1	37.5777	65.4002	1.7404	0.799418	0.0725172	0.697843	0.0725172	0.697843
OLIG1	14.2411	24.721	1.73589	0.795673	0.141154	0.949042	0.141154	0.949042
IFNAR2	1341.48	2303.79	1.71735	0.780184	0.012311	0.230975	0.012311	0.230975
AP000330.8	84.2669	143.466	1.70252	0.767672	0.135941	0.939629	0.135941	0.939629
AP000240.9	16.202	27.3955	1.69087	0.757767	0.208842	1	0.208842	1
RPL3P1	12.5178	20.932	1.67218	0.741734	0.258855	1	0.258855	1
AP000275.65	5061.18	8401.86	1.66006	0.731235	0.00560639	0.127397	0.00560639	0.127397
C21orf59	7188.77	11887.7	1.65364	0.725648	0.00397618	0.0988577	0.00397618	0.0988577
AP000569.9	44.0362	72.4569	1.64539	0.718432	0.196909	1	0.196909	1
AP001469.9	344.475	563.556	1.63599	0.710161	0.0930939	0.790026	0.0930939	0.790026
AP000295.9	504.469	821.166	1.62778	0.70291	0.0520897	0.581116	0.0520897	0.581116
PDXK	7936.92	12887.5	1.62375	0.699326	0.00422207	0.103453	0.00422207	0.103453
USP25	5556.03	8992.19	1.61845	0.694616	0.00687109	0.149057	0.00687109	0.149057
GART	21970.6	35489.3	1.61531	0.691812	0.00164495	0.0487316	0.00164495	0.0487316
ITGB2	21.1209	33.6432	1.59288	0.671641	0.283947	1	0.283947	1
NRIP1	2135.08	3399.26	1.5921	0.670931	0.00795537	0.167141	0.00795537	0.167141
MCM3AP	10077	16022.1	1.58998	0.669007	0.00595602	0.133257	0.00595602	0.133257
C21orf33	10164.5	16110.6	1.58499	0.664475	0.00747455	0.159678	0.00747455	0.159678
DIP2A	2903.36	4587.28	1.57999	0.659915	0.0155993	0.273256	0.0155993	0.273256
SPATC1L	2674.85	4225.53	1.57972	0.659672	0.0336936	0.451263	0.0336936	0.451263
C2CD2	2034.38	3195.3	1.57065	0.651365	0.0383218	0.488786	0.0383218	0.488786
U2AF1	21927.2	34438	1.57056	0.651282	0.00221753	0.0619918	0.00221753	0.0619918
AP000692.9	25.9314	40.5299	1.56297	0.644288	0.197891	1	0.197891	1
PDE9A	3298.56	5122.61	1.55298	0.635043	0.0214722	0.342234	0.0214722	0.342234
AP000230.1	19.0327	29.5546	1.55283	0.634905	0.266695	1	0.266695	1
PIGP	586.322	907.622	1.54799	0.630398	0.0812201	0.742722	0.0812201	0.742722
NDUFV3	4405.97	6793.88	1.54197	0.624776	0.0222694	0.348924	0.0222694	0.348924
DIP2A-IT1	12.9201	19.8791	1.53862	0.621632	0.349208	1	0.349208	1
WRB	2225.2	3416.17	1.53522	0.618442	0.0185097	0.308576	0.0185097	0.308576
AP001437.1	21.6408	33.2068	1.53446	0.617729	0.283814	1	0.283814	1
CBS	43566.7	66662.9	1.53014	0.613659	0.00233639	0.0645603	0.00233639	0.0645603
CRYZL1	1151.53	1759.7	1.52815	0.611785	0.0356867	0.467791	0.0356867	0.467791
IGSF5	345.692	526.171	1.52208	0.606043	0.128344	0.917869	0.128344	0.917869
BACH1	4527.36	6868.82	1.51718	0.601391	0.0163751	0.282909	0.0163751	0.282909
BACH1-IT1	45.1305	68.4392	1.51647	0.600719	0.281417	1	0.281417	1
MX1	942.819	1429.07	1.51574	0.600021	0.106521	0.843588	0.106521	0.843588
WDR4	3442.55	5188.79	1.50725	0.591921	0.0487931	0.561114	0.0487931	0.561114
PCBP3	503.127	753.74	1.49811	0.583146	0.0829925	0.751372	0.0829925	0.751372
PAXBP1	7326.87	10973.2	1.49766	0.582715	0.0115043	0.219792	0.0115043	0.219792
MIR3648	1019.48	1513.93	1.485	0.570465	0.21244	1	0.21244	1
UBE2G2	12222.8	18092.2	1.4802	0.565788	0.0131698	0.242689	0.0131698	0.242689
HSF2BP	119.324	176.369	1.47807	0.563718	0.171102	1	0.171102	1
ADAMTS5	190.777	281.768	1.47695	0.56262	0.0880053	0.768488	0.0880053	0.768488
URB1	7806.23	11502.1	1.47345	0.5592	0.0295842	0.41899	0.0295842	0.41899
SLC37A1	3110.57	4559.57	1.46583	0.551718	0.0482283	0.558408	0.0482283	0.558408
ITSN1	14974	21946.5	1.46564	0.551531	0.0154796	0.271393	0.0154796	0.271393
TTC3	6280.58	9174.68	1.4608	0.546761	0.00513665	0.11939	0.00513665	0.11939
SOD1	13714.3	20026	1.46022	0.546188	0.0156481	0.273757	0.0156481	0.273757
AF064860.7	124.908	181.58	1.45371	0.539737	0.291972	1	0.291972	1
RPL23AP12	10.4724	15.1456	1.44624	0.532305	0.43611	1	0.43611	1
DSCR3	7352.99	10601	1.44173	0.527802	0.0365987	0.474777	0.0365987	0.474777
CXADR	19746.9	28353.1	1.43582	0.521876	0.0161219	0.27988	0.0161219	0.27988
RRP1B	19971.2	28635.6	1.43385	0.51989	0.0222206	0.348299	0.0222206	0.348299
RBM11	314.003	449.63	1.43193	0.517963	0.147187	0.961136	0.147187	0.961136
SAMSN1	45.1817	64.667	1.43127	0.517292	0.411387	1	0.411387	1
TSPEAR	99.816	142.754	1.43017	0.516187	0.342704	1	0.342704	1
PCNT	6365.41	9099.51	1.42952	0.515534	0.0442598	0.534204	0.0442598	0.534204
SIK1	1195.83	1703.89	1.42486	0.510819	0.0682418	0.677339	0.0682418	0.677339
C21orf49	11.126	15.7687	1.41729	0.503132	0.324482	1	0.324482	1
GABPA	3801.7	5374.31	1.41366	0.499437	0.0558056	0.602627	0.0558056	0.602627
AP001062.7	187.884	265.202	1.41152	0.497248	0.208612	1	0.208612	1
ATP5O	21214.8	29852	1.40713	0.492755	0.0216495	0.343359	0.0216495	0.343359
RRP1	6705.73	9432	1.40656	0.49217	0.0673742	0.672667	0.0673742	0.672667
ADARB1	1406.18	1977.17	1.40606	0.49166	0.0841618	0.754881	0.0841618	0.754881
		avg	1.72508
PSMG1	5130.05	7184.28	1.40043	0.485871	0.0689923	0.679811	0.0689923	0.679811
PCP4	106.356	148.167	1.39312	0.478318	0.219003	1	0.219003	1
HLCS	2527.79	3511.13	1.38901	0.474055	0.101966	0.826192	0.101966	0.826192
THUMPD1P1	9.47358	13.1544	1.38854	0.473569	0.530846	1	0.530846	1
PWP2	9432.82	13092.2	1.38794	0.472949	0.0669147	0.670053	0.0669147	0.670053
SMIM11	789.785	1093.45	1.38449	0.46935	0.139751	0.946921	0.139751	0.946921
MIR3687	734.379	1014.59	1.38156	0.466303	0.366881	1	0.366881	1
FAM207A	2986.51	4121.07	1.37989	0.464556	0.137663	0.942664	0.137663	0.942664
TCP10L	52.5147	72.2333	1.37549	0.459943	0.313087	1	0.313087	1
BRWD1	8074.12	11102	1.37501	0.459443	0.0464866	0.547966	0.0464866	0.547966
POFUT2	3584.54	4924.11	1.37371	0.458075	0.103006	0.828998	0.103006	0.828998
DOPEY2	1439.95	1975.83	1.37215	0.456438	0.0927855	0.789055	0.0927855	0.789055
C21orf91-OT1	120.008	164.484	1.37061	0.454815	0.341114	1	0.341114	1
AP000304.12	14327.4	19635.2	1.37047	0.454668	0.0473927	0.552824	0.0473927	0.552824
SLC19A1	4053.39	5554.15	1.37025	0.454439	0.139265	0.946652	0.139265	0.946652
ZBTB21	1959.93	2676.63	1.36568	0.449619	0.127756	0.916361	0.127756	0.916361
IFNAR1	2311.97	3143.98	1.35987	0.443469	0.107774	0.848439	0.107774	0.848439
LTN1	4606.21	6251.69	1.35723	0.440668	0.0881556	0.768645	0.0881556	0.768645
		geoMeanFC	1.79938
TRAPPC10	7033.27	9478.84	1.34771	0.430514	0.0813688	0.743526	0.0813688	0.743526
CCT8	40827.7	55023.6	1.3477	0.430501	0.0298214	0.419982	0.0298214	0.419982
SLC5A3	5956.55	8006.01	1.34407	0.426606	0.0921857	0.787246	0.0921857	0.787246
ICOSLG	1311.36	1761.1	1.34296	0.425417	0.188303	1	0.188303	1
MIS18A	6239.03	8352.5	1.33875	0.420887	0.116289	0.880176	0.116289	0.880176
CBR3-AS1	18.1424	24.0852	1.32756	0.408776	0.51384	1	0.51384	1
IFNGR2	3724.23	4914.58	1.31962	0.400127	0.154572	0.984067	0.154572	0.984067
ATP5J	8734.87	11504.2	1.31704	0.3973	0.107004	0.845619	0.107004	0.845619
C21orf91	5071.14	6663.32	1.31397	0.393933	0.138139	0.944178	0.138139	0.944178
SETD4	3609.7	4711.14	1.30513	0.384198	0.165362	1	0.165362	1
SUMO3	12558.1	16357.5	1.30254	0.381331	0.103358	0.830308	0.103358	0.830308
COL18A1	35349.1	45977.2	1.30066	0.379245	0.0880692	0.768645	0.0880692	0.768645
IL10RB	232.227	302.002	1.30046	0.37902	0.302881	1	0.302881	1
AF165138.7	173.007	224.402	1.29707	0.375252	0.443759	1	0.443759	1
USP16	3934.75	5098.07	1.29565	0.373681	0.146096	0.959388	0.146096	0.959388
CYYR1	4146.93	5371.22	1.29523	0.373207	0.190699	1	0.190699	1
DYRK1A	8964.59	11482.7	1.28089	0.357152	0.129395	0.921901	0.129395	0.921901
RIPPLY3	175.835	223.672	1.27206	0.347164	0.413835	1	0.413835	1
PRMT2	6343.41	8065.56	1.27149	0.346516	0.138241	0.944507	0.138241	0.944507
SYNJ1	630.564	794.633	1.26019	0.333645	0.259386	1	0.259386	1
KCNJ15	41.9398	52.8449	1.26002	0.333446	0.616418	1	0.616418	1
SON	43808.2	55080	1.2573	0.330327	0.0918949	0.786057	0.0918949	0.786057
LSS	23245.3	29031.2	1.24891	0.320668	0.120341	0.892577	0.120341	0.892577
DONSON	3974.17	4960.22	1.24811	0.319749	0.250756	1	0.250756	1
MRPS6	7900.81	9799.6	1.24033	0.310724	0.202488	1	0.202488	1
CHAF1B	4065.08	5030.6	1.23752	0.307447	0.285388	1	0.285388	1
RPS5P3	47.7277	58.7457	1.23085	0.299657	0.630096	1	0.630096	1
FBXW11P1	114.17	140.177	1.22779	0.296066	0.433441	1	0.433441	1
ETS2	6351.87	7766.19	1.22266	0.290026	0.299816	1	0.299816	1
MORC3	3202.32	3906.83	1.22	0.286882	0.285845	1	0.285845	1
HMGN1	46924.4	56852.4	1.21158	0.276885	0.137951	0.943482	0.137951	0.943482
PRDM15	1890.85	2281.79	1.20676	0.271134	0.406956	1	0.406956	1
BTG3	1844.18	2212.95	1.19997	0.262993	0.418325	1	0.418325	1
PKNOX1	2642.85	3167.03	1.19834	0.261034	0.34079	1	0.34079	1
AP000320.7	2409.44	2883.53	1.19676	0.259135	0.396196	1	0.396196	1
EZH2P1	45.3851	54.2704	1.19578	0.257947	0.621482	1	0.621482	1
MRPL20P1	44.2913	52.5462	1.18638	0.246563	0.665396	1	0.665396	1
B3GALT5	8971.49	10609.2	1.18255	0.241902	0.36322	1	0.36322	1
CSTB	10043.7	11802	1.17507	0.232743	0.366346	1	0.366346	1
HSPA13	6183.46	7249.25	1.17236	0.229417	0.325315	1	0.325315	1
PFKL	10381.2	12162.1	1.17156	0.228428	0.372028	1	0.372028	1
HUNK	1832.42	2135.48	1.16539	0.220815	0.449581	1	0.449581	1
RUNX1	60.4271	70.2794	1.16305	0.217907	0.546396	1	0.546396	1
METTL21AP1	5.96065	6.92267	1.1614	0.215859	0.862429	1	0.862429	1
AF064858.10	6.95947	8.05012	1.15672	0.210035	0.618506	1	0.618506	1
PTTG1IP	21394.4	24710	1.15497	0.207859	0.381907	1	0.381907	1
C21orf88	1435.06	1645.63	1.14673	0.197524	0.606263	1	0.606263	1
PCBP2P1	50.9751	58.1432	1.14062	0.189819	0.711349	1	0.711349	1
AP001347.6	420.896	478.59	1.13707	0.185325	0.508724	1	0.508724	1
AF127936.7	48.2585	54.8516	1.13662	0.184752	0.576345	1	0.576345	1
RCAN1	652.242	739.45	1.13371	0.181045	0.434365	1	0.434365	1
MYL6P2	57.7359	65.3439	1.13177	0.178584	0.70488	1	0.70488	1
AP000688.14	20.3387	22.9512	1.12845	0.174343	0.869041	1	0.869041	1
IMMTP1	176.334	197.117	1.11786	0.160739	0.69029	1	0.69029	1
POLR2CP	25.9079	28.632	1.10515	0.144241	0.833253	1	0.833253	1
KCNJ6	86.0756	94.3772	1.09644	0.132833	0.735389	1	0.735389	1
SCAF4	12296.8	13413.4	1.0908	0.12539	0.627645	1	0.627645	1
BTF3L4P1	72.2145	78.4306	1.08608	0.119129	0.851392	1	0.851392	1
AP001065.15	372.712	400.012	1.07325	0.101982	0.9412	1	0.9412	1
TMPRSS2	1908.73	2025.08	1.06096	0.0853676	0.689329	1	0.689329	1
BACH1-IT2	15.1276	15.9936	1.05725	0.0803171	0.798994	1	0.798994	1
TIAM1	3933.41	4145.46	1.05391	0.0757499	0.8553	1	0.8553	1
SSR4P1	26.1971	27.5977	1.05346	0.0751408	0.984792	1	0.984792	1
AP000692.10	15.1554	15.8028	1.04272	0.0603466	1	1	1	1
AP001046.5	16.9537	17.6292	1.03985	0.0563714	1	1	1	1
AP000318.2	31.0919	32.0302	1.03018	0.0428975	0.922256	1	0.922256	1
C21orf2	1340.39	1356.59	1.01208	0.0173268	0.966008	1	0.966008	1
HSPD1P7	8.98132	9.03992	1.00652	0.0093821	0.982602	1	0.982602	1
ERLEC1P1	179.279	178.538	0.995869	-0.00597275	0.839215	1	0.839215	1
H2AFZP1	309.959	308.517	0.995349	-0.00672605	1	1	1	1
CBR1	7389.31	7337.69	0.993013	-0.0101148	0.908349	1	0.908349	1
RIPK4	906.942	896.135	0.988085	-0.0172929	0.958072	1	0.958072	1
AP000568.2	23.0524	22.5876	0.979839	-0.0293836	0.9177	1	0.9177	1
PPIAP22	5729.98	5568.81	0.971872	-0.041162	0.938481	1	0.938481	1
CXADRP1	15.5856	15.1177	0.969974	-0.0439819	0.891549	1	0.891549	1
TFF3	55.2602	52.6285	0.952376	-0.0703972	0.788341	1	0.788341	1
AP000254.8	57.7904	54.8342	0.948846	-0.0757537	0.964192	1	0.964192	1
MEMO1P1	173.713	164.61	0.947599	-0.077651	0.928083	1	0.928083	1
AP001062.8	374.395	353.99	0.945499	-0.0808518	0.742074	1	0.742074	1
AP000688.29	295.512	278.854	0.943629	-0.0837082	0.813041	1	0.813041	1
UBE3AP2	89.4589	84.0789	0.939862	-0.0894799	0.990044	1	0.990044	1
RPL13AP7	945.987	879.668	0.929894	-0.104862	0.823902	1	0.823902	1
KCNE2	14.6246	13.5324	0.925316	-0.111982	1	1	1	1
MRPL51P2	72.7641	67.254	0.924274	-0.113608	0.864583	1	0.864583	1
TERF1P1	314.017	290.119	0.923894	-0.1142	0.821452	1	0.821452	1
PSMD4P1	110.45	97.4753	0.882529	-0.180284	0.784327	1	0.784327	1
APP	98075	86306.4	0.880004	-0.184418	0.268479	1	0.268479	1
C1QBPP	9.2129	7.90597	0.858141	-0.220713	0.839616	1	0.839616	1
SNX19P1	9.56855	8.06417	0.842779	-0.246774	0.792951	1	0.792951	1
MYL6P1	128.794	108.503	0.842454	-0.24733	0.506866	1	0.506866	1
RPL23P2	25.4156	21.3982	0.841933	-0.248223	0.667906	1	0.667906	1
AGPAT3	1345.9	1114.99	0.82843	-0.271548	0.359951	1	0.359951	1
RPL8P2	249.979	201.563	0.806321	-0.310575	0.438292	1	0.438292	1
COL6A2	15291.1	12286.3	0.803497	-0.315636	0.145269	0.955702	0.145269	0.955702
RIMKLBP1	56.6285	45.3366	0.800596	-0.320854	0.594085	1	0.594085	1
ADAMTS1	3735.67	2947.73	0.789077	-0.341762	0.191357	1	0.191357	1
EXOSC3P1	90.2026	69.8536	0.774408	-0.368835	0.480773	1	0.480773	1
FAM3B	387.064	294.783	0.761585	-0.392922	0.335059	1	0.335059	1
LRRC3	717.98	521.823	0.726793	-0.460384	0.17097	1	0.17097	1
SRSF9P1	94.8905	68.8721	0.725806	-0.462345	0.329782	1	0.329782	1
AP000253.1	23.1944	16.273	0.701594	-0.511293	0.609754	1	0.609754	1
USF1P1	14.6905	10.1149	0.688536	-0.538397	0.537373	1	0.537373	1
C21orf119	92.092	62.7341	0.681212	-0.553825	0.224648	1	0.224648	1
KCNE1	32.4306	22.0542	0.680043	-0.556301	0.332833	1	0.332833	1
COL6A1	38217.9	24536.6	0.642018	-0.639313	0.00124929	0.0392751	0.00124929	0.0392751
TIMM9P2	9.23206	5.86641	0.635439	-0.654175	0.572555	1	0.572555	1
ERVH48-1	1207.76	706.078	0.584615	-0.774441	0.0300279	0.421193	0.0300279	0.421193
SLC6A6P1	45.3923	25.9718	0.572162	-0.805505	0.177769	1	0.177769	1
BACE2	2409.79	1354.74	0.562184	-0.830887	0.00827582	0.172258	0.00827582	0.172258
H2BFS	25.9793	14.4215	0.555116	-0.849139	0.196106	1	0.196106	1
AL109763.2	48.8978	24.2758	0.496461	-1.01025	0.10411	0.83373	0.10411	0.83373
UMODL1	16.8221	8.3292	0.495133	-1.01411	0.0668759	0.669829	0.0668759	0.669829
AIRE	24.5192	11.0291	0.449815	-1.1526	0.184566	1	0.184566	1
DSCAM	131.796	41.5092	0.314949	-1.66681	2.56e-06	0.000172714	2.56e-06	0.000172714
CBR3	233.275	70.422	0.301884	-1.72794	0.00038138	0.0144978	0.00038138	0.0144978
MAP3K7CL	13.6593	4.00876	0.293482	-1.76865	0.00289372	0.0765294	0.00289372	0.0765294
TRPM2	102.608	29.3287	0.285834	-1.80675	0.000753393	0.0258601	0.000753393	0.0258601
AP000476.1	52.2744	4.57951	0.0876051	-3.51284	2.3e-06	0.000157353	2.3e-06	0.000157353
ABCC13	61.0197	4.24748	0.0696083	-3.8446	2.09e-07	1.72e-05	2.09e-07	1.72e-05
