# Supplementary material for: Transcriptome analysis of genetically matched human induced pluripotent stem cells disomic or trisomic for chromosome 21
Source: PLoS One. 2018 Mar 27;13(3):e0194581. doi: 10.1371/journal.pone.0194581 (PMC5870938; doi:10.1371/journal.pone.0194581)
Supplement: S2 Table — (XLSX) [file pone.0194581.s003.xlsx]

## Sheet: DESeq
S2 Table Transcript accumulation in cortical neuronal cultures.
Gene name	baseMean	baseMeanTrisomic	baseMeanDisomic	foldChange (Trisomic/Disomic)	log2FoldChange	pval	padj
NLRP2	3523.86	6.61895	7041.1	1063.78	10.055	8.09e-72	3.3e-67
DPP6	3109.43	6213	5.85435	0.000942273	-10.0516	5.41e-45	1.1e-40
CHL1	2548.58	5084.06	13.0925	0.0025752	-8.6011	3.44e-34	4.67e-30
SCNN1A	264.533	511.046	18.0189	0.0352588	-4.82587	1.38e-30	1.41e-26
CLDN7	379.765	731.314	28.2152	0.0385815	-4.69595	2.93e-29	2.39e-25
AJAP1	726.788	1452.11	1.46828	0.00101114	-9.9498	3.87e-27	2.63e-23
FAR2P1	1144.95	12.4681	2277.43	182.66	7.51302	2.73e-26	1.59e-22
CDH1	3185.61	5754.18	617.044	0.107234	-3.22117	8.06e-26	4.1e-22
TMEM132D	784.843	1569.31	0.371765	0.000236896	-12.0435	4.21e-25	1.91e-21
MUC16	2848.66	5556.59	140.724	0.0253257	-5.30326	3.57e-24	1.45e-20
NANOG	223.328	17.51	429.145	24.5085	4.61521	6.67e-24	2.47e-20
SERPINE1	15566.7	27503.1	3630.28	0.131995	-2.92144	3.24e-23	1.1e-19
ESRP1	496.272	907.661	84.883	0.0935184	-3.41861	9.43e-22	2.95e-18
ERBB3	869.437	1620.15	118.72	0.0732771	-3.77049	3.88e-21	1.06e-17
CLDN10	487.966	960.77	15.1629	0.0157821	-5.98557	3.92e-21	1.06e-17
GRHL2	412.86	786.87	38.8494	0.0493721	-4.34016	4.69e-21	1.19e-17
ZNF502	232.964	1.23039	464.698	377.683	8.56103	5.37e-21	1.29e-17
ANKRD1	14311.8	24837.3	3786.26	0.152443	-2.71366	1.13e-20	2.56e-17
CD9	1921.62	3489.67	353.575	0.101321	-3.303	1.4e-20	3e-17
MEG3	4183.63	405.515	7961.75	19.6337	4.29526	1.14e-18	2.32e-15
PRSS8	385.099	693.839	76.3602	0.110055	-3.18371	5.37e-18	1.04e-14
RP13-487C10.1	98.1185	0	196.237	Inf	Inf	1.18e-17	2.19e-14
CYP2S1	150.755	260.572	40.9388	0.157111	-2.67014	2.03e-17	3.6e-14
SPP1	2172.49	3979.06	365.929	0.0919636	-3.44279	2.64e-17	4.42e-14
SLITRK2	310.328	620.656	0	0		2.72e-17	4.42e-14
MMP10	1195.94	2355.26	36.6235	0.0155497	-6.00697	4.55e-17	7.12e-14
THBS1	18264	29445.7	7082.29	0.24052	-2.05577	8.06e-17	1.21e-13
CLDN4	1078.86	2040.12	117.613	0.0576501	-4.11653	8.8e-17	1.28e-13
SALL3	348.828	673.525	24.1308	0.0358277	-4.80278	1.05e-16	1.48e-13
TAGLN	44705.2	70480.7	18929.7	0.268579	-1.89658	1.27e-16	1.73e-13
NNAT	38373.3	70555.2	6191.4	0.0877525	-3.51042	1.36e-16	1.74e-13
COL8A1	19806.5	31962.3	7650.62	0.239364	-2.06272	1.37e-16	1.74e-13
ANXA2P2	8447.36	14612.4	2282.27	0.156187	-2.67866	1.42e-16	1.75e-13
AC069277.2	315.349	7.49986	623.198	83.0947	6.37668	1.69e-16	2.02e-13
ZNF354C	1431.26	146.432	2716.09	18.5485	4.21323	2.01e-16	2.34e-13
NNMT	2631.34	4827.34	435.333	0.0901808	-3.47104	2.11e-16	2.38e-13
CYP1B1	8049.27	13853.7	2244.85	0.16204	-2.62558	2.83e-16	3.11e-13
UGT2A1	523.965	1045.23	2.70325	0.00258628	-8.5949	2.93e-16	3.14e-13
CLDN6	2092.31	3482.16	702.461	0.201731	-2.30949	3.42e-16	3.57e-13
MYH14	279.75	559.27	0.229534	0.000410416	-11.2506	5.35e-16	5.44e-13
CLDN1	6531.64	11167.1	1896.2	0.169803	-2.55807	7.22e-16	7.17e-13
MED15P9	93.4496	0	186.899	Inf	Inf	1.13e-15	1.1e-12
IGFBP3	14187.3	23241.6	5132.99	0.220853	-2.17884	1.16e-15	1.1e-12
CTGF	25939.6	40893.7	10985.4	0.268633	-1.89629	1.29e-15	1.19e-12
DYSF	3928.31	6680.35	1176.27	0.176079	-2.5057	1.64e-15	1.49e-12
PTCHD3P1	133.331	2.32491	264.337	113.698	6.82906	2.37e-15	2.1e-12
TPM2	11827	18687.6	4966.36	0.265756	-1.91182	2.46e-15	2.13e-12
ST14	402.651	719.712	85.5909	0.118924	-3.07189	2.59e-15	2.2e-12
CAV1	4446.02	7593.78	1298.25	0.170963	-2.54825	2.78e-15	2.31e-12
PADI2	3082.96	5413.78	752.137	0.13893	-2.84757	4.6e-15	3.75e-12
ANXA1	9188.31	15493	2883.63	0.186125	-2.42566	5.37e-15	4.29e-12
UGT2A2	414.186	826.127	2.24418	0.00271651	-8.52403	8e-15	6.26e-12
ESRP2	374.326	660.563	88.0885	0.133354	-2.90667	1.31e-14	1.01e-11
COL4A1	69484	104724	34243.7	0.326988	-1.61269	1.43e-14	1.08e-11
CCND1	4445.31	7147.01	1743.61	0.243964	-2.03526	2.62e-14	1.94e-11
GREM1	9857.84	15864	3851.64	0.24279	-2.04222	2.78e-14	2.02e-11
PLA2G16	616.389	1037.86	194.918	0.187808	-2.41267	3.64e-14	2.6e-11
ZNF667	674.789	52.9808	1296.6	24.473	4.61312	5.89e-14	4.14e-11
S100A11	6071.18	9786.62	2355.74	0.24071	-2.05463	7.95e-14	5.41e-11
PERP	4916.15	8062.05	1770.24	0.219577	-2.1872	7.98e-14	5.41e-11
KRT19	4506.01	7323.12	1688.91	0.230627	-2.11637	8.95e-14	5.98e-11
ZNF667-AS1	791.673	72.4937	1510.85	20.8411	4.38136	1.13e-13	7.39e-11
MYL9	14398.8	21797.2	7000.53	0.321167	-1.63861	1.39e-13	8.96e-11
SPINT1	1295.81	2132.57	459.037	0.21525	-2.21591	1.47e-13	9.35e-11
CDCP1	611.057	1070.43	151.68	0.1417	-2.81909	1.63e-13	1.02e-10
NPPB	1635.69	3000.94	270.443	0.0901192	-3.47202	1.79e-13	1.1e-10
MYLK	4222.9	7030.29	1415.5	0.201343	-2.31227	2.15e-13	1.31e-10
VAMP8	289.225	518.166	60.2851	0.116343	-3.10354	2.24e-13	1.34e-10
CARD11	112.848	197.432	28.2626	0.143151	-2.80439	3.26e-13	1.93e-10
RGL3	34.9016	68.9723	0.830832	0.0120459	-6.37532	5.05e-13	2.94e-10
NEK9	2466	483.691	4448.31	9.19661	3.2011	5.69e-13	3.26e-10
DSP	12142.3	18555.1	5729.47	0.308782	-1.69534	8.83e-13	4.99e-10
MACC1	369.601	679.648	59.5536	0.0876242	-3.51253	9.3e-13	5.19e-10
F2RL1	993.336	1699.73	286.938	0.168813	-2.5665	9.9e-13	5.45e-10
ACSM4	233.103	465.288	0.918134	0.00197326	-8.9852	1.01e-12	5.49e-10
ABCA13	935.972	1825.74	46.201	0.0253053	-5.30442	1.06e-12	5.68e-10
TMEM30B	121.847	227.409	16.2839	0.0716063	-3.80377	1.3e-12	6.88e-10
LOXL2	10860.7	16677.7	5043.56	0.302413	-1.72541	1.94e-12	1.01e-09
LRRC17	15258.7	23787.8	6729.46	0.282895	-1.82166	2.3e-12	1.19e-09
CYP4F27P	74.2789	0.526824	148.031	280.987	8.13436	3.76e-12	1.92e-09
GALNT3	1161.59	2010.86	312.32	0.155317	-2.68671	5.52e-12	2.78e-09
CTD-2554C21.3	251.998	502.279	1.71659	0.00341761	-8.1928	5.79e-12	2.88e-09
VRTN	9.46548	18.7014	0.229534	0.0122736	-6.3483	6.27e-12	3.07e-09
AMIGO2	5418.16	8790.97	2045.35	0.232665	-2.10367	7.16e-12	3.47e-09
PRSS23	15572.2	23553.8	7590.62	0.322267	-1.63367	7.52e-12	3.58e-09
GLIPR1	3950.12	6545.51	1354.72	0.206969	-2.27251	7.55e-12	3.58e-09
COL22A1	514.38	1018.12	10.6389	0.0104496	-6.58041	1.07e-11	5.03e-09
ATP6V1C2	643.274	1255.91	30.6348	0.0243925	-5.35742	1.09e-11	5.06e-09
LAD1	581.161	964.539	197.784	0.205055	-2.28591	1.17e-11	5.28e-09
FHL2	3786.25	6065.04	1507.45	0.248547	-2.00841	1.16e-11	5.28e-09
RAB25	406.439	727.966	84.9121	0.116643	-3.09983	1.39e-11	6.24e-09
ETS1	1702.3	2619.91	784.699	0.299514	-1.73931	1.88e-11	8.34e-09
LYPD2	422.314	833.176	11.4514	0.0137443	-6.18502	1.95e-11	8.54e-09
S100A16	1693.62	2896.29	490.948	0.169509	-2.56056	2.04e-11	8.84e-09
S100A6	5706.54	9130.25	2282.83	0.25003	-1.99983	2.17e-11	9.17e-09
MYOF	6884.49	10756.1	3012.86	0.280106	-1.83596	2.19e-11	9.17e-09
MT2A	2602.61	4299.91	905.312	0.210542	-2.24782	2.16e-11	9.17e-09
ANXA2	20514.1	30426.1	10602.1	0.348454	-1.52096	2.88e-11	1.2e-08
MET	1934.82	3160.64	708.996	0.224321	-2.15636	3.09e-11	1.27e-08
SDC4	2542.47	4007.17	1077.77	0.26896	-1.89454	3.41e-11	1.39e-08
CNN1	3008.91	4823.8	1194.02	0.247526	-2.01435	3.77e-11	1.52e-08
ACTG2	6374.19	9850.23	2898.16	0.294222	-1.76502	3.85e-11	1.54e-08
EHD4	1544.2	2472.9	615.509	0.248902	-2.00635	3.98e-11	1.57e-08
MT1E	278.056	492.528	63.5827	0.129095	-2.9535	4.06e-11	1.59e-08
AHNAK	27071.4	39458.5	14684.3	0.372146	-1.42606	4.36e-11	1.69e-08
DCBLD2	25458.3	39568.6	11347.9	0.286791	-1.80193	4.46e-11	1.71e-08
MUC15	596.041	1157.09	34.99	0.0302396	-5.04742	4.92e-11	1.87e-08
MEG9	100.14	3.06102	197.218	64.4289	6.00964	5.32e-11	2.01e-08
ICAM1	961.237	1711.3	211.171	0.123398	-3.01861	5.46e-11	2.04e-08
FZD10	98.4963	196.993	0	0		5.53e-11	2.05e-08
ACTA2	14773.2	21728.4	7817.88	0.359799	-1.47474	6.04e-11	2.2e-08
ALOX15	646.564	1261.17	31.9552	0.0253377	-5.30257	6e-11	2.2e-08
IGFBP7	6980.64	10910.3	3051	0.279645	-1.83833	6.81e-11	2.45e-08
NFE2L3	1266.17	1981.05	551.296	0.278284	-1.84537	7.63e-11	2.7e-08
TNC	46242.5	66198.9	26286.2	0.39708	-1.3325	7.63e-11	2.7e-08
RP11-756G12.1	1104.64	2001.47	207.816	0.103831	-3.26769	8.53e-11	2.96e-08
TRIM38	197.713	384.887	10.5394	0.0273832	-5.19057	8.58e-11	2.96e-08
BAIAP2L1	537.618	899.724	175.512	0.195074	-2.35791	8.43e-11	2.96e-08
MICB	287.975	516.115	59.8359	0.115935	-3.10861	9.15e-11	3.13e-08
CYR61	7058.26	10807.2	3309.29	0.306211	-1.7074	1.14e-10	3.85e-08
GRB7	108.334	192.745	23.923	0.124117	-3.01023	1.22e-10	4.11e-08
C9orf135	30.887	60.1123	1.66166	0.0276427	-5.17696	1.24e-10	4.15e-08
KRT18	6719.07	9709.46	3728.68	0.384025	-1.38073	1.28e-10	4.24e-08
GJA1	13800.3	20333.3	7267.4	0.357415	-1.48433	1.32e-10	4.34e-08
DCAF12L1	23.9985	47.9969	0	0		1.35e-10	4.41e-08
KRT8	12204.6	17681.7	6727.45	0.380474	-1.39413	1.76e-10	5.7e-08
MB	106.886	213.313	0.459067	0.00215208	-8.86005	1.97e-10	6.3e-08
GFRA1	4903.72	8162.23	1645.22	0.201565	-2.31068	2.12e-10	6.68e-08
BSPRY	254.708	485.809	23.6061	0.0485913	-4.36316	2.1e-10	6.68e-08
CYP4F30P	82.1818	1.74888	162.615	92.982	6.53888	2.19e-10	6.83e-08
DAB2	3149.86	5062.78	1236.93	0.244318	-2.03317	2.2e-10	6.83e-08
ARHGEF5	245.352	434.683	56.0201	0.128876	-2.95595	2.32e-10	7.16e-08
CCDC64B	115.104	221.494	8.71343	0.0393393	-4.66789	2.37e-10	7.26e-08
PPL	2226.21	3719.01	733.4	0.197203	-2.34225	2.45e-10	7.43e-08
NANOGP8	68.9478	8.84053	129.055	14.5981	3.86771	2.53e-10	7.57e-08
SULT1E1	379.382	743.985	14.7795	0.0198653	-5.6536	2.51e-10	7.57e-08
HSPB8	1263.49	2200.13	326.848	0.148558	-2.7509	2.59e-10	7.71e-08
ATP8B1	946.656	1644.32	248.99	0.151425	-2.72333	2.79e-10	8.17e-08
ANXA3	1953.64	3189.57	717.708	0.225017	-2.15189	2.81e-10	8.17e-08
AGR2	214.812	424.479	5.14556	0.0121221	-6.36622	2.83e-10	8.17e-08
PPP1R3B	923.103	1498.75	347.453	0.231828	-2.10887	2.79e-10	8.17e-08
SLPI	315.602	624.406	6.79871	0.0108883	-6.52108	3.01e-10	8.63e-08
TGFB2	7264.93	11113.3	3416.58	0.307432	-1.70166	3.36e-10	9.54e-08
STC2	6913.21	10052.7	3773.68	0.375388	-1.41355	3.37e-10	9.54e-08
MAMDC2	3244.33	5132.84	1355.83	0.264148	-1.92058	3.61e-10	1.01e-07
NRK	1704.79	2811.63	597.955	0.212672	-2.2333	3.84e-10	1.07e-07
PLEKHG6	87.2704	159.07	15.4705	0.0972555	-3.36208	3.9e-10	1.08e-07
IL32	1709.55	2911.81	507.29	0.174218	-2.52103	4.57e-10	1.26e-07
GPR110	222.221	439.969	4.47337	0.0101675	-6.6199	4.69e-10	1.28e-07
FBN1	28687.2	39956.7	17417.6	0.435913	-1.19789	4.75e-10	1.29e-07
MYH9	45799.7	65445.1	26154.3	0.399638	-1.32324	5.01e-10	1.35e-07
ITGB1	36422.6	54459.4	18385.8	0.337605	-1.56659	5.24e-10	1.4e-07
TMPRSS4	249.376	489.716	9.03501	0.0184495	-5.76028	5.25e-10	1.4e-07
DSG2	6254.33	9342.09	3166.56	0.338957	-1.56083	5.92e-10	1.57e-07
SH3D19	1221.77	1888.6	554.946	0.29384	-1.7669	6.14e-10	1.61e-07
GPR126	4770.55	7292.17	2248.92	0.308402	-1.69711	7.77e-10	2.03e-07
STEAP3	453.956	741.214	166.699	0.224899	-2.15265	7.93e-10	2.06e-07
STAT6	1027.94	1693.51	362.355	0.213966	-2.22454	8.61e-10	2.22e-07
TPM1	47199.7	67481.8	26917.7	0.398889	-1.32594	8.91e-10	2.27e-07
LINC00514	291.722	571.884	11.5599	0.0202137	-5.62852	8.87e-10	2.27e-07
CAV2	2076.04	3450.58	701.511	0.203303	-2.2983	9.42e-10	2.38e-07
ACTN1	18687.1	26905	10469.2	0.389118	-1.36172	9.81e-10	2.47e-07
COL4A2	45789.1	63838.2	27740	0.434537	-1.20245	1.17e-09	2.92e-07
AK4	1538.16	2343.68	732.646	0.312605	-1.67759	1.26e-09	3.14e-07
EPCAM	1141.05	1882.83	399.28	0.212064	-2.23743	1.62e-09	3.99e-07
C20orf85	100.062	199.435	0.688601	0.00345276	-8.17804	1.94e-09	4.77e-07
LMO3	30672.8	12871	48474.6	3.76618	1.9131	2.14e-09	5.17e-07
RBM47	326.711	538.623	114.798	0.213133	-2.23018	2.15e-09	5.17e-07
ARHGEF35	115.959	207.567	24.3506	0.117314	-3.09155	2.15e-09	5.17e-07
ARHGEF34P	199.515	354.824	44.2058	0.124585	-3.0048	2.17e-09	5.2e-07
TMEM125	95.5321	171.911	19.1529	0.111412	-3.16603	2.2e-09	5.24e-07
FN1	161047	214132	107961	0.504181	-0.987987	2.22e-09	5.26e-07
F2RL2	1535.53	2610.29	460.768	0.17652	-2.5021	2.37e-09	5.59e-07
LAMB1	12923.5	18396.8	7450.3	0.404979	-1.30408	2.46e-09	5.75e-07
ABHD12B	6.87375	13.518	0.229534	0.0169799	-5.88003	2.49e-09	5.79e-07
MARVELD3	140.099	243.886	36.3127	0.148892	-2.74766	2.58e-09	5.92e-07
MME	803.51	1263.61	343.406	0.271765	-1.87957	2.56e-09	5.92e-07
MGST1	1488.86	2179.82	797.894	0.366036	-1.44994	2.68e-09	6.12e-07
CGNL1	1011.38	1499.12	523.63	0.34929	-1.5175	2.69e-09	6.12e-07
AP1M2	438.356	696.122	180.589	0.259421	-1.94663	2.71e-09	6.13e-07
ELF5	520.599	999.405	41.7934	0.0418183	-4.57972	2.77e-09	6.23e-07
PTPN14	2960.85	4282.98	1638.72	0.382611	-1.38605	2.86e-09	6.4e-07
PAPPA	11668.3	16529.3	6807.29	0.411832	-1.27987	3.27e-09	7.28e-07
CTSZ	1528.99	2331.61	726.376	0.311534	-1.68254	3.46e-09	7.65e-07
PTRF	5973.78	8646.51	3301.05	0.381779	-1.38919	3.52e-09	7.74e-07
WNT5A	4070.42	6345.72	1795.12	0.282887	-1.8217	3.72e-09	8.15e-07
LEPREL1	2634.16	4050.48	1217.83	0.300664	-1.73378	3.83e-09	8.33e-07
RP11-114H21.2	19.3024	0	38.6047	Inf	Inf	3.85e-09	8.33e-07
ELF3	521.451	966.785	76.1177	0.0787329	-3.66689	3.88e-09	8.37e-07
FSTL1	45632.8	64689.2	26576.5	0.410833	-1.28338	3.94e-09	8.43e-07
GLYATL3	105.111	209.534	0.688601	0.00328634	-8.2493	4.11e-09	8.75e-07
ADM	252.863	408.632	97.0946	0.237609	-2.07334	4.29e-09	9.09e-07
ALPK2	3552.28	5496.67	1607.89	0.292521	-1.77339	4.75e-09	1e-06
LTBP2	2550.15	4105.05	995.243	0.242444	-2.04428	4.95e-09	1.04e-06
CDC20B	293.726	574.34	13.1131	0.0228316	-5.45282	5.33e-09	1.11e-06
CTB-1I21.1	27.4383	0.526824	54.3497	103.165	6.68881	5.31e-09	1.11e-06
RP11-20D14.6	139.547	223.175	55.9191	0.250562	-1.99676	5.78e-09	1.19e-06
RAB11FIP1	3154.61	4980.79	1328.44	0.266713	-1.90664	5.94e-09	1.22e-06
ITPR3	805.118	1203.52	406.711	0.337933	-1.56519	6.03e-09	1.23e-06
IRF6	504.717	867.14	142.294	0.164096	-2.60739	6.54e-09	1.33e-06
SLC6A14	130.619	259.171	2.0658	0.0079708	-6.97106	6.58e-09	1.33e-06
HMCN1	3987.37	5857.75	2116.99	0.361399	-1.46834	6.71e-09	1.35e-06
APOBEC3C	596.626	936.21	257.041	0.274555	-1.86484	6.95e-09	1.39e-06
CXCL5	69.9068	113.18	26.6333	0.235318	-2.08732	7.24e-09	1.44e-06
KLHDC7A	127.84	210.015	45.6645	0.217435	-2.20134	7.58e-09	1.51e-06
IGF2	6295.07	9838.37	2751.77	0.279698	-1.83806	7.84e-09	1.55e-06
PLS3	6039.99	8946.77	3133.22	0.350207	-1.51372	8.81e-09	1.73e-06
VCL	16999.9	24170.9	9828.97	0.406646	-1.29816	1.11e-08	2.16e-06
VGLL1	185.279	363.806	6.7523	0.0185602	-5.75165	1.11e-08	2.16e-06
TMPRSS6	231.528	451.296	11.7594	0.026057	-5.26219	1.13e-08	2.18e-06
TFPI	819.356	1403.15	235.558	0.167878	-2.57452	1.19e-08	2.3e-06
TM4SF1	1453.95	2454.66	453.233	0.184642	-2.4372	1.22e-08	2.34e-06
LA16c-380H5.4	282.827	548.584	17.0697	0.031116	-5.0062	1.25e-08	2.39e-06
TNFRSF10D	4322.1	6575.28	2068.91	0.31465	-1.66818	1.36e-08	2.59e-06
NT5E	2352.33	3690.92	1013.73	0.274656	-1.8643	1.37e-08	2.6e-06
GFY	1198.99	2178.12	219.851	0.100936	-3.30848	1.41e-08	2.65e-06
LCP1	341.434	620.739	62.1289	0.100089	-3.32065	1.48e-08	2.77e-06
CALD1	33305.3	46111.6	20499.1	0.444553	-1.16957	1.49e-08	2.77e-06
MUC4	128.858	247.053	10.6633	0.0431622	-4.53409	1.52e-08	2.83e-06
CD44	2734.48	4210.58	1258.39	0.298863	-1.74244	1.59e-08	2.94e-06
LSR	648.53	952.724	344.336	0.361423	-1.46824	1.6e-08	2.95e-06
AXL	4076.21	6117.93	2034.49	0.332545	-1.58838	1.78e-08	3.26e-06
MYL12A	8152.26	11767.2	4537.35	0.385593	-1.37485	1.82e-08	3.33e-06
AC024162.2	18.6807	0	37.3613	Inf	Inf	1.93e-08	3.52e-06
PIEZO1	3179.32	4469.36	1889.29	0.42272	-1.24223	2.17e-08	3.92e-06
CTD-2554C21.2	75.7405	151.109	0.371765	0.00246024	-8.66699	2.32e-08	4.19e-06
EHF	218.491	425.845	11.137	0.0261526	-5.2569	2.43e-08	4.35e-06
LINC01139	80.7788	6.8205	154.737	22.6871	4.5038	2.65e-08	4.73e-06
TAGLN2	9512.09	13746.4	5277.74	0.383935	-1.38107	3.12e-08	5.55e-06
KRT17	11065.2	15950.2	6180.24	0.387472	-1.36784	3.27e-08	5.78e-06
NTN4	3142.62	4956.07	1329.17	0.26819	-1.89867	3.43e-08	6.04e-06
RP11-403B2.7	19.9845	0	39.9689	Inf	Inf	3.64e-08	6.38e-06
MT2P1	755.305	1354.4	156.21	0.115335	-3.11609	3.78e-08	6.61e-06
RP11-465B22.8	141.579	273.785	9.37299	0.0342348	-4.86839	3.97e-08	6.9e-06
C3orf52	404.468	666.564	142.372	0.213591	-2.22707	4.04e-08	6.99e-06
TUBA4A	537.077	823.551	250.603	0.304296	-1.71645	4.08e-08	7.04e-06
GRHL3	420.052	785.183	54.9212	0.069947	-3.83759	4.18e-08	7.19e-06
ITGB1P1	2441.7	4059.79	823.608	0.20287	-2.30137	4.46e-08	7.63e-06
MARVELD2	321.416	523.889	118.943	0.227038	-2.13899	4.59e-08	7.81e-06
TACSTD2	308.389	578.229	38.55	0.0666691	-3.90684	4.85e-08	8.23e-06
C12orf75	3941.18	6118.06	1764.3	0.288376	-1.79398	4.94e-08	8.35e-06
REC8	2400.1	4190.37	609.841	0.145534	-2.78057	5.16e-08	8.68e-06
TES	4992.25	7384.27	2600.23	0.352131	-1.50582	5.33e-08	8.92e-06
HSD17B7P2	459.638	75.8882	843.388	11.1136	3.47425	5.5e-08	9.18e-06
GLIPR1L2	32.2055	1.05535	63.3556	60.0327	5.90768	5.69e-08	9.46e-06
F11R	1627.33	2462.49	792.16	0.321691	-1.63625	6.23e-08	1.03e-05
LGR4	2676.85	3963.77	1389.92	0.350657	-1.51187	6.24e-08	1.03e-05
ITGA5	2342.97	3433.88	1252.06	0.36462	-1.45553	6.43e-08	1.03e-05
QPRT	1395.63	2071.24	720.021	0.347628	-1.52438	6.38e-08	1.03e-05
IGFBP4	4208.43	6121.68	2295.18	0.374926	-1.41532	6.42e-08	1.03e-05
BCL6	6481.81	2372.29	10591.3	4.46459	2.15853	6.32e-08	1.03e-05
FST	3643.33	5314.26	1972.4	0.371153	-1.42991	6.4e-08	1.03e-05
FLNC	7739.05	10703.5	4774.62	0.446082	-1.16462	6.42e-08	1.03e-05
ONECUT1	9.86935	0	19.7387	Inf	Inf	6.93e-08	1.11e-05
TMPRSS3	55.685	110.416	0.954285	0.00864266	-6.85431	6.94e-08	1.11e-05
TMEM92	90.9922	155.26	26.7244	0.172127	-2.53846	7.01e-08	1.12e-05
KRT7	3249.76	4703.88	1795.64	0.381736	-1.38935	7.41e-08	1.17e-05
DSC3	3036.78	4509.03	1564.52	0.346975	-1.5271	7.87e-08	1.23e-05
SATB2	1383.67	448.493	2318.85	5.17032	2.37025	7.84e-08	1.23e-05
TENM2	9049.61	13635.1	4464.15	0.327402	-1.61086	7.82e-08	1.23e-05
RP11-32B5.7	17.8874	0	35.7748	Inf	Inf	8.1e-08	1.26e-05
OR3A2	13.4812	0	26.9623	Inf	Inf	8.51e-08	1.32e-05
CNTN6	1010.92	1774	247.839	0.139707	-2.83953	8.7e-08	1.35e-05
TMC6	273.678	430.53	116.825	0.271352	-1.88176	8.93e-08	1.38e-05
IL4R	389.708	584.223	195.192	0.334105	-1.58163	9.5e-08	1.46e-05
NQO1	3044.9	4527.88	1561.91	0.344955	-1.53552	9.88e-08	1.51e-05
KCNS1	74.1859	139.161	9.21102	0.0661898	-3.91725	1.03e-07	1.57e-05
SLC39A8	496.073	777.704	214.442	0.275738	-1.85863	1.04e-07	1.58e-05
DSC2	3104.5	4629.44	1579.56	0.341199	-1.55132	1.13e-07	1.71e-05
INHBA	4142.11	5950.62	2333.59	0.39216	-1.35049	1.13e-07	1.71e-05
HNF1B	571.048	1026.77	115.321	0.112314	-3.15439	1.17e-07	1.76e-05
SULT1C4	1666.11	2814.39	517.834	0.183995	-2.44226	1.19e-07	1.78e-05
KRT19P1	460.627	833.009	88.2445	0.105935	-3.23875	1.19e-07	1.78e-05
ME1	1395.3	2227.59	563.018	0.252748	-1.98423	1.27e-07	1.89e-05
DPYS	166.948	323.413	10.4835	0.0324153	-4.94718	1.3e-07	1.92e-05
POF1B	512.041	948.517	75.5658	0.0796674	-3.64987	1.3e-07	1.92e-05
RP11-544M22.13	887.008	1348.85	425.166	0.315206	-1.66563	1.32e-07	1.94e-05
TMBIM1	868.691	1341.39	395.996	0.295214	-1.76017	1.37e-07	2e-05
OLFML2A	2015.16	3120.27	910.041	0.291654	-1.77767	1.54e-07	2.24e-05
PCK2	652.992	994.716	311.268	0.312922	-1.67613	1.55e-07	2.26e-05
EPHA1	64.3955	98.5884	30.2026	0.30635	-1.70675	1.57e-07	2.27e-05
RBPMS	1690.45	2320.66	1060.24	0.45687	-1.13015	1.59e-07	2.29e-05
CD74	275.622	419.808	131.437	0.313088	-1.67536	1.62e-07	2.33e-05
DMKN	443.677	636.186	251.169	0.394804	-1.34079	1.66e-07	2.38e-05
TNFAIP2	988.972	1602.93	375.009	0.233951	-2.09572	1.73e-07	2.48e-05
CYP4F31P	37.1062	1.29547	72.9169	56.2859	5.8147	1.77e-07	2.51e-05
CDKN1A	9134.25	13077.5	5190.97	0.396938	-1.33302	1.77e-07	2.51e-05
CD274	350.864	646.498	55.2306	0.0854304	-3.54911	1.8e-07	2.54e-05
KRT80	1071.01	1815.02	327.006	0.180167	-2.4726	1.91e-07	2.68e-05
ITGA3	10636.8	14898.1	6375.57	0.427945	-1.2245	2.02e-07	2.83e-05
TMC4	182.776	347.789	17.7635	0.0510755	-4.29122	2.02e-07	2.83e-05
CLDN3	83.7188	147.181	20.2569	0.137633	-2.8611	2.25e-07	3.13e-05
ECE1	6610.56	9542.02	3679.1	0.385568	-1.37494	2.33e-07	3.24e-05
GABRR1	30.4292	60.1336	0.724752	0.0120524	-6.37454	2.41e-07	3.33e-05
RP11-510N19.5	172.467	329.438	15.4972	0.0470414	-4.40993	2.63e-07	3.62e-05
PLAU	1021.23	1556.93	485.539	0.311858	-1.68104	2.63e-07	3.62e-05
TNFRSF12A	1688.54	2444.78	932.299	0.381343	-1.39084	2.7e-07	3.7e-05
AC104809.3	78.686	155.94	1.43213	0.00918386	-6.76668	2.74e-07	3.74e-05
RP11-849I19.1	170.782	321.585	19.9776	0.0621223	-4.00875	2.96e-07	4.03e-05
SERPINB1	194.631	318.221	71.0414	0.223245	-2.1633	2.99e-07	4.06e-05
MX2	43.3383	6.02363	80.6529	13.3894	3.74302	3.02e-07	4.08e-05
SEMA3E	738.797	1285.82	191.771	0.149143	-2.74523	3.12e-07	4.21e-05
TC2N	221.796	376.149	67.4433	0.179299	-2.47956	3.14e-07	4.22e-05
KRT8P3	1011.69	1661.93	361.446	0.217486	-2.20101	3.16e-07	4.23e-05
FAR2P4	40.4958	1.8223	79.1692	43.4447	5.44111	3.23e-07	4.31e-05
PRSS22	102.338	198.311	6.36553	0.0320987	-4.96134	3.27e-07	4.34e-05
CDH7	1423.55	414.058	2433.05	5.8761	2.55486	3.28e-07	4.35e-05
NEAT1	4917.72	7135.42	2700.03	0.378398	-1.40202	3.3e-07	4.37e-05
SNTN	52.4447	104.288	0.601298	0.00576575	-7.43828	3.41e-07	4.49e-05
FAM83G	455.597	661.946	249.247	0.376537	-1.40914	3.45e-07	4.53e-05
C11orf52	82.612	159.284	5.94025	0.0372935	-4.74493	3.58e-07	4.67e-05
EMR2	23.3168	46.6335	0	0		3.57e-07	4.67e-05
FRMD6	4524.35	6603.37	2445.32	0.370314	-1.43318	3.99e-07	5.19e-05
SOST	85.7552	168.931	2.5798	0.0152713	-6.03303	4.02e-07	5.22e-05
TJP3	135.545	241.13	29.9608	0.124251	-3.00867	4.21e-07	5.44e-05
TRIM58	51.111	101.038	1.18382	0.0117165	-6.41531	4.24e-07	5.47e-05
HAPLN1	2001.51	3003.88	999.142	0.332617	-1.58806	4.41e-07	5.66e-05
APOE	1325.83	1802.19	849.461	0.471349	-1.08513	4.48e-07	5.72e-05
CYP4F62P	34.7877	1.39047	68.1849	49.0372	5.6158	4.48e-07	5.72e-05
SATB2-AS1	145.53	20.3715	270.688	13.2876	3.73201	4.92e-07	6.26e-05
LGALS1	3467.81	4910.47	2025.15	0.412414	-1.27784	5.72e-07	7.26e-05
OR8G3P	51.0191	101.313	0.724752	0.00715356	-7.12712	5.94e-07	7.52e-05
SLC9A3R1	1750.25	2713.18	787.331	0.290188	-1.78494	6e-07	7.54e-05
LLGL2	555.236	852.898	257.573	0.301998	-1.72739	6e-07	7.54e-05
FZD10-AS1	36.0742	72.1484	0	0		6.14e-07	7.69e-05
ADAMTS12	2432.68	3499.11	1366.25	0.390456	-1.35677	6.16e-07	7.7e-05
TMEM132C	249.281	476.382	22.1795	0.0465583	-4.42482	6.61e-07	8.23e-05
HTATIP2	433.312	686.681	179.943	0.262048	-1.9321	7.18e-07	8.92e-05
ITGB3	828.436	1402.81	254.062	0.181109	-2.46507	7.4e-07	9.16e-05
LIF	1417.76	2227.1	608.424	0.273191	-1.87202	7.54e-07	9.31e-05
VTCN1	471.031	877.711	64.3509	0.0733167	-3.76971	7.68e-07	9.44e-05
LUM	3650.98	5155.82	2146.15	0.416258	-1.26445	7.81e-07	9.58e-05
PLBD1	101.665	163.918	39.4122	0.240439	-2.05626	7.96e-07	9.74e-05
RP11-383H13.1	95.3317	182.333	8.33044	0.045688	-4.45204	8.2e-07	9.99e-05
CDH6	4348.58	6551.24	2145.93	0.327561	-1.61016	8.69e-07	0.00010566
CTAGE8	29.5583	58.7013	0.415416	0.00707678	-7.14269	8.89e-07	0.000107775
APOBEC3B	96.2946	160.296	32.2929	0.201458	-2.31145	9.18e-07	0.000110724
PLP2	1395.28	2278.58	511.981	0.224693	-2.15397	9.19e-07	0.000110724
FRK	165.756	318.392	13.1197	0.0412061	-4.601	9.27e-07	0.00011138
SPRR3	2619.93	4160.38	1079.49	0.25947	-1.94636	9.32e-07	0.000111658
SPARC	69221.2	92320.2	46122.2	0.49959	-1.00118	9.37e-07	0.00011189
SHC1	6114.36	8322.01	3906.71	0.469443	-1.09098	9.71e-07	0.000115194
SLC16A5	117.726	201.429	34.0221	0.168903	-2.56573	9.7e-07	0.000115194
GBE1	2716.14	4097.92	1334.36	0.325618	-1.61875	9.87e-07	0.000116785
CFLAR	783.783	1301.55	266.013	0.204381	-2.29067	9.92e-07	0.000117053
MLKL	27.4715	51.2831	3.65991	0.0713667	-3.8086	1.01e-06	0.000119221
VASP	3201.74	4435.31	1968.16	0.443749	-1.17218	1.08e-06	0.000126564
DMBX1	82.0823	161.869	2.29534	0.0141802	-6.13998	1.09e-06	0.000128019
KISS1	201.191	368.585	33.7973	0.0916948	-3.44702	1.1e-06	0.000128398
AGGF1	1214.55	2128.54	300.553	0.141202	-2.82417	1.1e-06	0.000128398
AC132217.4	1685.63	2751.46	619.796	0.225261	-2.15033	1.15e-06	0.000133773
SLC9A3	98.4662	193.577	3.3557	0.0173353	-5.85015	1.17e-06	0.000135245
EDN1	1356.04	2155.56	556.531	0.258184	-1.95353	1.2e-06	0.000137999
FXYD5	572.028	785.52	358.536	0.456431	-1.13153	1.23e-06	0.000141088
ADAM9	10597.1	15130.8	6063.4	0.400731	-1.31929	1.25e-06	0.000143075
ANGPTL4	186.76	341.3	32.2206	0.0944055	-3.40499	1.26e-06	0.000144165
KRT6A	6445.65	9291.9	3599.39	0.387369	-1.36822	1.29e-06	0.000146864
EPS8L2	1454.94	2116.32	793.55	0.374966	-1.41517	1.29e-06	0.000147111
A4GALT	129.888	236.633	23.1433	0.0978024	-3.35399	1.31e-06	0.000148646
L1TD1	43.1015	62.4707	23.7323	0.379896	-1.39633	1.33e-06	0.000150559
TMEM2	9908.07	13928.7	5887.45	0.422686	-1.24234	1.34e-06	0.000150559
SLC39A14	3430.01	4850.65	2009.36	0.414247	-1.27144	1.35e-06	0.000152123
MSC	92.8488	168.367	17.3303	0.102931	-3.28025	1.38e-06	0.000154983
MT1G	4.06933	8.13866	0	0		1.42e-06	0.000159231
NANOGP1	19.5584	2.91682	36.2001	12.4108	3.63353	1.45e-06	0.000161639
AC107016.2	894.208	1289.77	498.649	0.386619	-1.37102	1.45e-06	0.000161639
CD163	29.5975	59.195	0	0		1.47e-06	0.000163308
C1orf210	25.203	45.843	4.56304	0.0995364	-3.32863	1.51e-06	0.000166627
NABP1	1840.91	2898.36	783.468	0.270315	-1.88729	1.52e-06	0.000167191
FERMT1	216.054	312.718	119.39	0.38178	-1.38919	1.55e-06	0.000170046
RP11-277E18.2	14.5606	1.17456	27.9466	23.7932	4.57248	1.56e-06	0.000170911
ST6GALNAC2	227.409	425.588	29.2295	0.0686803	-3.86396	1.61e-06	0.00017589
AC005083.1	17.4266	33.6331	1.21997	0.0362728	-4.78497	1.61e-06	0.000176261
PRR15	82.7555	148.622	16.889	0.113637	-3.13749	1.62e-06	0.000176852
LEFTY2	28.7343	51.1727	6.29599	0.123034	-3.02287	1.73e-06	0.000186578
PRKCDBP	256.498	371.633	141.363	0.380384	-1.39447	1.72e-06	0.000186578
CXCL1	151.389	278.125	24.6525	0.0886379	-3.49593	1.73e-06	0.000186578
FAM218A	323.417	57.8291	589.006	10.1853	3.34841	1.74e-06	0.000186578
SLC25A43	243.925	430.592	57.2569	0.132972	-2.9108	1.74e-06	0.000186578
PVRL4	463.217	835.35	91.0833	0.109036	-3.19712	1.75e-06	0.00018774
EHD2	2148.91	2993.35	1304.47	0.435791	-1.19829	1.83e-06	0.0001955
ANXA11	1809.11	2570.76	1047.45	0.407449	-1.29531	1.86e-06	0.000198192
MPZL2	348.76	618.059	79.4614	0.128566	-2.95942	1.9e-06	0.000202369
KCNJ16	286.692	515.55	57.8349	0.112181	-3.1561	1.95e-06	0.000206046
ANXA4	1216.19	1897.81	534.559	0.281671	-1.82792	1.95e-06	0.000206046
COL1A1	69654.4	80894	58414.8	0.722114	-0.469701	2.05e-06	0.000215766
TRIM22	2319.12	3254.95	1383.28	0.424976	-1.23455	2.1e-06	0.000221415
TAGLN2P1	1250.99	2048.23	453.753	0.221534	-2.1744	2.19e-06	0.000229338
MLPH	102.94	180.607	25.2725	0.139931	-2.83721	2.26e-06	0.000236587
MROH9	28.5708	57.1417	0	0		2.28e-06	0.000237696
ZNF585B	855.151	261.784	1448.52	5.53326	2.46813	2.29e-06	0.000238933
MICA	1497.21	2304.91	689.503	0.299145	-1.74108	2.32e-06	0.000240448
GPR160	45.1608	75.4871	14.8344	0.196516	-2.34728	2.39e-06	0.000247466
ARPC1B	1248.22	1782.3	714.145	0.400687	-1.31945	2.41e-06	0.00024907
KLF5	1412.36	2279.07	545.652	0.239419	-2.06239	2.42e-06	0.000249545
GSDMD	39.5946	65.5189	13.6704	0.208648	-2.26086	2.45e-06	0.000251839
CD55	686.24	1086.17	286.305	0.26359	-1.92363	2.53e-06	0.000259148
HBEGF	3624.53	5522.48	1726.58	0.312646	-1.6774	2.57e-06	0.000263366
VSTM5	50.1703	98.4818	1.85882	0.0188748	-5.7274	2.59e-06	0.000264691
TNFRSF10A	171.295	273.552	69.0384	0.252378	-1.98634	2.61e-06	0.000265147
GPX2	57.7161	110.552	4.87988	0.0441409	-4.50174	2.68e-06	0.000271744
LA16c-380H5.3	75.4436	146.007	4.87988	0.0334221	-4.90305	2.69e-06	0.000272255
TPPP3	638.259	1165.2	111.318	0.0955355	-3.38782	2.8e-06	0.000282548
GSTO2	104.336	184.819	23.8535	0.129064	-2.95384	2.9e-06	0.000291955
ANO9	123.635	212.643	34.6267	0.16284	-2.61847	2.93e-06	0.00029442
PLOD1	4992.79	6965.75	3019.84	0.433528	-1.2058	2.94e-06	0.000294597
ARHGEF38	63.2118	124.231	2.19303	0.0176529	-5.82395	3.01e-06	0.000300947
NEXN	855.173	1342.88	367.463	0.273638	-1.86966	3.02e-06	0.000301073
CCNO	145.473	278.66	12.286	0.0440896	-4.50342	3.03e-06	0.000301471
FAM129B	8308.21	11934.8	4681.65	0.39227	-1.35008	3.05e-06	0.000302751
ADAM12	2057.94	3143.71	972.165	0.309242	-1.69319	3.17e-06	0.000314291
ZFP42	9.65376	19.1216	0.185882	0.00972105	-6.68467	3.22e-06	0.00031817
LPAR6	90.0781	162.236	17.9207	0.110461	-3.17839	3.34e-06	0.00032821
TTLL6	37.9242	70.7202	5.12819	0.0725138	-3.7856	3.33e-06	0.00032821
AKAP12	16655.7	23786.8	9524.61	0.400416	-1.32043	3.35e-06	0.00032821
PYGL	1397.04	2034.72	759.367	0.373206	-1.42196	3.37e-06	0.000329911
ATOH1	33.2267	64.7044	1.74897	0.0270301	-5.20929	3.43e-06	0.000334643
LIPH	344.729	606.159	83.298	0.137419	-2.86334	3.45e-06	0.000335614
FOSL1	322.265	514.344	130.186	0.253112	-1.98215	3.6e-06	0.000347193
C11orf88	88.8355	171.803	5.86794	0.0341551	-4.87176	3.6e-06	0.000347193
MAP3K7CL	835.984	1357.33	314.635	0.231804	-2.10903	3.59e-06	0.000347193
LOX	4825.92	6436.85	3215	0.499468	-1.00153	3.58e-06	0.000347193
MIR663A	5714.28	1808.44	9620.13	5.31959	2.41131	3.74e-06	0.000359659
INHBE	45.7204	81.5585	9.88224	0.121168	-3.04492	3.78e-06	0.000363139
MXRA8	1644.04	2499.28	788.807	0.315614	-1.66377	3.83e-06	0.000366366
ZNF829	175.517	43.758	307.276	7.02217	2.81192	3.83e-06	0.000366366
AGR3	42.6607	83.8357	1.48565	0.017721	-5.81839	3.85e-06	0.000367015
FAM160A1	90.1071	142.583	37.6309	0.263922	-1.92182	3.86e-06	0.000367154
TUBA4B	41.7752	82.3665	1.18382	0.0143726	-6.12054	4.07e-06	0.000386467
MYO1E	1578.67	2224.73	932.61	0.419202	-1.25428	4.24e-06	0.000401161
IL11	612.814	1064.4	161.227	0.151472	-2.72288	4.28e-06	0.000403965
ARHGAP29	1197.95	1864.69	531.215	0.28488	-1.81157	4.3e-06	0.000404931
CDHR4	75.4024	145.855	4.94981	0.0339365	-4.88102	4.34e-06	0.00040817
ZXDA	276.483	49.4923	503.474	10.1728	3.34664	4.38e-06	0.000411206
FGF2	2674.62	3795.85	1553.39	0.409234	-1.289	4.42e-06	0.000414126
ADAM28	346.774	642.347	51.1997	0.0797072	-3.64915	4.68e-06	0.000436656
FAM46B	211.725	282.887	140.564	0.496889	-1.009	4.7e-06	0.000437909
CLEC4E	73.6599	138.406	8.91393	0.0644042	-3.9567	4.8e-06	0.00044586
CSRP1	1674.51	2451.87	897.157	0.365908	-1.45045	5.02e-06	0.00046349
COL18A1	12224	15139.2	9308.78	0.614878	-0.701629	5e-06	0.00046349
ABCB1	406.67	717.519	95.82	0.133543	-2.90462	5.02e-06	0.00046349
ERAP2	753.241	1257.03	249.449	0.198443	-2.3332	5.17e-06	0.000476647
PKIB	874.966	1414.15	335.78	0.237443	-2.07435	5.45e-06	0.000500423
FAM135B	179.303	346.523	12.0824	0.0348674	-4.84198	5.46e-06	0.000500498
LTBR	123.465	208.104	38.8255	0.186568	-2.42223	5.54e-06	0.000506827
PAPSS2	890.452	1215.72	565.184	0.464897	-1.10502	5.56e-06	0.000507697
AC060834.3	19.4075	38.815	0	0		5.66e-06	0.000514095
AQP3	596.046	1020.68	171.408	0.167934	-2.57403	5.65e-06	0.000514095
HSPG2	8847.85	11016.8	6678.94	0.606253	-0.722007	5.73e-06	0.000519657
GPX6	34.6147	68.9999	0.229534	0.00332658	-8.23175	5.82e-06	0.000526129
AC006483.5	428.613	734.077	123.149	0.167761	-2.57552	5.91e-06	0.000533847
FOXA1	66.3643	129.934	2.79433	0.0215057	-5.53913	6.03e-06	0.000542916
TMEM257	25.9317	51.8634	0	0		6.14e-06	0.000552003
GAL	8.78705	14.1799	3.39423	0.239369	-2.06269	6.2e-06	0.000555964
PLXNA4	25714.7	13523.9	37905.5	2.80284	1.48689	6.39e-06	0.000572082
PLA1A	55.8183	107.569	4.06783	0.037816	-4.72486	6.51e-06	0.000580043
SLC35D2	421.159	663.57	178.748	0.269374	-1.89232	6.51e-06	0.000580043
PROCR	173.897	286.022	61.7711	0.215966	-2.21113	6.66e-06	0.0005919
LAMC2	4601.84	6200.91	3002.77	0.484248	-1.04618	6.7e-06	0.00059262
MVP	1475.82	2334.23	617.4	0.264498	-1.91867	6.71e-06	0.00059262
OR2A20P	26.8154	51.2782	2.35264	0.0458799	-4.44599	6.69e-06	0.00059262
ERVV-2	27.0487	53.6021	0.495218	0.00923878	-6.75808	6.91e-06	0.000608684
ANXA5	11439	15819.3	7058.77	0.446212	-1.1642	6.94e-06	0.000609912
SGPP2	341.936	629.335	54.538	0.0866597	-3.52849	7.14e-06	0.00062672
RP11-734I18.1	21.5757	43.1515	0	0		7.18e-06	0.000628747
S100A10	5625.89	7859.03	3392.76	0.431702	-1.21189	7.4e-06	0.00064643
TMEM45B	178.902	329.742	28.0631	0.0851062	-3.55459	7.66e-06	0.000667719
AKAP2	6117.58	8478.77	3756.4	0.443036	-1.17451	7.76e-06	0.000675034
KRT18P10	243.279	422.434	64.1243	0.151797	-2.71978	7.78e-06	0.000675228
ERVV-1	21.8835	43.767	0	0		7.92e-06	0.000686195
ARSJ	997.949	1527.72	468.181	0.306458	-1.70624	8.02e-06	0.000691841
P4HA2	1804.65	2636.64	972.648	0.368896	-1.43871	8e-06	0.000691841
NOS3	69.552	123.808	15.2959	0.123545	-3.01689	8.16e-06	0.000702586
CRABP1	2628.42	4017.22	1239.61	0.308574	-1.69631	8.24e-06	0.000707812
RHOC	6172.34	8581.34	3763.33	0.438548	-1.18919	8.34e-06	0.000715041
DOCK2	367.912	561.762	174.062	0.30985	-1.69036	8.4e-06	0.000718613
BHLHE40	1719.34	2614.69	823.98	0.315135	-1.66596	8.53e-06	0.000726776
GABRP	187.364	333.862	40.8663	0.122405	-3.03027	8.55e-06	0.000726776
CLIC1	6346.67	8867.29	3826.06	0.43148	-1.21264	8.53e-06	0.000726776
C11orf16	26.4484	52.4016	0.495218	0.00945043	-6.7254	8.82e-06	0.000748171
CLDN9	205.504	381.514	29.4942	0.0773085	-3.69323	8.97e-06	0.000759316
TRIM6-TRIM34	73.7761	130.243	17.3095	0.132902	-2.91156	9.09e-06	0.000766403
ASS1	1052.42	1458.65	646.197	0.443011	-1.17459	9.09e-06	0.000766403
MYCT1	6.94242	13.8848	0	0		9.14e-06	0.000768569
OR8B10P	103.145	192.956	13.3347	0.0691077	-3.85501	9.16e-06	0.000769126
RP6-24A23.7	382.275	639.234	125.316	0.19604	-2.35078	9.19e-06	0.000769547
C5orf17	22.7158	45.4316	0	0		9.53e-06	0.000796716
OLIG2	180.771	342.289	19.2519	0.0562445	-4.15214	9.59e-06	0.000800005
IKBKE	363.99	573.56	154.419	0.269229	-1.89309	9.65e-06	0.00080377
ZBTB7B	498.438	748.319	248.556	0.332153	-1.59008	9.77e-06	0.000811846
PRRG4	152.907	276.992	28.823	0.104057	-3.26455	9.79e-06	0.000811846
GPRC5A	760.791	1279.87	241.709	0.188854	-2.40466	1e-05	0.000829743
TGM2	3546.87	4710.16	2383.58	0.506051	-0.982645	1.04e-05	0.000860851
HKDC1	604.824	1014.53	195.115	0.19232	-2.37842	1.05e-05	0.000861318
RNF144B	578.51	900.066	256.954	0.285484	-1.80852	1.06e-05	0.000871567
PALM2-AKAP2	6222.67	8582.32	3863.01	0.450113	-1.15164	1.08e-05	0.000888381
C14orf105	139.6	255.039	24.16	0.0947308	-3.40002	1.1e-05	0.000892987
SH2D4A	332.693	529.881	135.505	0.255727	-1.96733	1.09e-05	0.000892987
RP11-22C11.2	26.7238	52.1576	1.2899	0.0247308	-5.33755	1.1e-05	0.000892987
COL14A1	447.869	615.242	280.495	0.45591	-1.13318	1.09e-05	0.000892987
NCEH1	589.09	942.46	235.72	0.250111	-1.99936	1.11e-05	0.000898669
RP11-96D1.11	91.5418	156.153	26.9304	0.172461	-2.53565	1.11e-05	0.000900865
EMB	826.861	1143.94	509.78	0.445635	-1.16607	1.11e-05	0.000900865
LOXL1	2303.57	3251.63	1355.5	0.416868	-1.26234	1.12e-05	0.000902797
NPFFR2	88.0493	147.942	28.157	0.190325	-2.39346	1.12e-05	0.000902797
RP11-706C16.7	24.3033	48.6067	0	0		1.12e-05	0.000902797
ACSM3	112.946	210.915	14.9781	0.0710148	-3.81574	1.14e-05	0.000912286
ITGAV	19315.2	25091.3	13539.1	0.539593	-0.890056	1.14e-05	0.000913903
CLSTN2	18021	25532.4	10509.5	0.411616	-1.28063	1.17e-05	0.000938005
RP11-568K15.1	72.9673	135.076	10.8591	0.0803926	-3.63679	1.19e-05	0.000946546
CMAHP	74.9735	145.139	4.80758	0.0331239	-4.91599	1.19e-05	0.000946546
AL354933.1	206.475	364.961	47.9892	0.131491	-2.92696	1.2e-05	0.000957943
PPAP2C	124.292	184.502	64.0815	0.347321	-1.52566	1.21e-05	0.000958267
AL132709.5	22.8215	1.57384	44.0691	28.001	4.8074	1.21e-05	0.000958621
RASGRF2	856.707	1206.78	506.638	0.419828	-1.25213	1.25e-05	0.000989856
SH3RF2	598.956	975.589	222.323	0.227886	-2.13362	1.26e-05	0.000994716
SLFN12	177.662	291.148	64.1755	0.220423	-2.18166	1.29e-05	0.00101212
LAYN	1273.46	1857.34	689.585	0.371275	-1.42944	1.31e-05	0.00102686
SYNJ2	1014.89	1403.38	626.392	0.446345	-1.16377	1.31e-05	0.00103057
DLC1	2182.04	3122.9	1241.19	0.397447	-1.33117	1.38e-05	0.00107888
MICAL2	5063.79	6726.9	3400.67	0.505533	-0.984123	1.4e-05	0.00109161
LGALS3	1115.9	1796.29	435.512	0.24245	-2.04424	1.41e-05	0.00109954
OSMR	579.047	895.122	262.972	0.293783	-1.76718	1.43e-05	0.00111221
PRSS16	92.3737	153.01	31.737	0.207417	-2.26939	1.43e-05	0.00111221
AVP	91.3479	171.2	11.4961	0.0671502	-3.89646	1.44e-05	0.00111425
GRIK3	18160.5	10570.8	25750.2	2.43597	1.2845	1.47e-05	0.0011408
MYO1C	3412.76	4679.86	2145.65	0.458487	-1.12505	1.53e-05	0.00117664
KDELR3	760.058	1146.59	373.522	0.325767	-1.61809	1.53e-05	0.00117664
LINC00958	122.337	229.959	14.7138	0.0639843	-3.96614	1.55e-05	0.00118729
LINC00973	149.074	266.587	31.5606	0.118388	-3.07841	1.55e-05	0.00118729
RRAS	770.053	1182.18	357.924	0.302765	-1.72373	1.58e-05	0.00121334
HPSE	209.557	369.163	49.9511	0.135309	-2.88567	1.59e-05	0.00121543
SGMS2	873.079	1353.28	392.878	0.290315	-1.78431	1.61e-05	0.00123193
RP3-434O14.8	82.3747	147.404	17.3453	0.117671	-3.08716	1.67e-05	0.00127228
CD151	8170.54	11283.5	5057.56	0.448225	-1.1577	1.68e-05	0.0012812
RP11-782C8.1	32.5143	3.70876	61.3199	16.5338	4.04735	1.7e-05	0.00129217
TRH	1430.26	2397.75	462.771	0.193002	-2.37331	1.72e-05	0.00130146
DENND2D	53.1942	98.5373	7.85119	0.0796773	-3.64969	1.79e-05	0.0013517
CHMP4C	146.791	246.842	46.7391	0.189348	-2.40089	1.79e-05	0.0013517
IL12RB2	39.4628	71.1978	7.72773	0.108539	-3.20372	1.85e-05	0.00139554
RAB32	1044.55	1614.87	474.232	0.293665	-1.76776	1.9e-05	0.00142663
IRS4	182.05	313.097	51.0021	0.162896	-2.61798	1.96e-05	0.00147353
RIPK4	168.39	279.66	57.1207	0.204251	-2.29159	2e-05	0.00150038
CCDC169	9.67104	18.5112	0.830832	0.0448826	-4.4777	2.01e-05	0.00150603
HLA-B	5543.61	7267.03	3820.18	0.525686	-0.927726	2.02e-05	0.00150603
RP11-909M7.3	16.4847	0.783608	32.1858	41.0739	5.36015	2.07e-05	0.00154559
TMCO4	87.9473	152.767	23.1273	0.151389	-2.72367	2.08e-05	0.00154838
SYK	44.1869	75.0589	13.315	0.177394	-2.49497	2.09e-05	0.00155631
TPD52L1	2292.4	3396.93	1187.87	0.349688	-1.51586	2.16e-05	0.00159986
LYN	386.377	564.825	207.929	0.368129	-1.44172	2.25e-05	0.00166296
SLC16A3	796.834	1211.39	382.273	0.315565	-1.66399	2.26e-05	0.00167131
JUP	19723.1	26649.9	12796.3	0.480161	-1.05841	2.27e-05	0.00167309
SECTM1	53.8073	104.646	2.96894	0.0283713	-5.13942	2.28e-05	0.0016781
MAGEE2	7.36418	0	14.7284	Inf	Inf	2.34e-05	0.0017165
SQRDL	251.604	443.11	60.0973	0.135626	-2.8823	2.36e-05	0.00172908
ARL14EPL	23.0343	46.0686	0	0		2.36e-05	0.00173165
AL132709.8	14.1533	0.615196	27.6913	45.0122	5.49224	2.38e-05	0.00174003
SEMA3D	930.187	1462.17	398.209	0.272342	-1.87651	2.38e-05	0.00174003
SMAGP	215.298	361.549	69.0463	0.190974	-2.38855	2.39e-05	0.00174259
COL5A2	10879.2	13081.3	8677.11	0.66332	-0.592224	2.4e-05	0.00174385
ALCAM	6575.71	9326.46	3824.97	0.41012	-1.28588	2.41e-05	0.00174604
MEG8	29.564	2.71586	56.412	20.7713	4.37652	2.44e-05	0.00176484
SLITRK4	1227.75	1972.75	482.746	0.244707	-2.03087	2.49e-05	0.00179786
MEOX1	111.786	203.8	19.7726	0.0970195	-3.36558	2.55e-05	0.00183969
RP4-610C12.4	34.8144	67.8075	1.82127	0.0268594	-5.21843	2.55e-05	0.00183969
CYP2F1	16.1806	32.1752	0.185882	0.00577719	-7.43542	2.56e-05	0.00184416
AC004889.1	37.0872	68.7181	5.4563	0.0794013	-3.65469	2.61e-05	0.00186834
LPL	648.675	227.414	1069.94	4.7048	2.23413	2.61e-05	0.00186834
PDLIM1	2827.57	3723.47	1931.67	0.518782	-0.946799	2.63e-05	0.00188056
LINC00152	615.514	959.273	271.755	0.283292	-1.81964	2.66e-05	0.00190146
CTAGE4	37.0872	68.7181	5.4563	0.0794013	-3.65469	2.68e-05	0.00190889
MCAM	6148.88	8635.05	3662.71	0.424168	-1.23729	2.71e-05	0.00192612
HS3ST4	1276.78	480.773	2072.79	4.31136	2.10814	2.71e-05	0.00192651
GSN	2827.34	4000.14	1654.55	0.413622	-1.27362	2.79e-05	0.00198198
ARHGEF28	1465.19	2359.51	570.883	0.24195	-2.04722	2.83e-05	0.00200335
GPX8	2319.16	3156.27	1482.04	0.469553	-1.09064	2.86e-05	0.00202283
C9orf64	21.4355	41.1544	1.71659	0.041711	-4.58343	2.88e-05	0.00203026
ALDH1B1	3721.36	5207.84	2234.88	0.429137	-1.22049	2.91e-05	0.00204703
RNA5-8SP2	4281.03	1365.19	7196.86	5.27168	2.39826	2.96e-05	0.00208108
SPATS2L	4870.11	6740.62	2999.6	0.445004	-1.16811	3e-05	0.00210695
MIR770	60.2304	7.8208	112.64	14.4026	3.84826	3.08e-05	0.0021587
PYCARD	42.6839	65.4892	19.8787	0.303541	-1.72004	3.13e-05	0.00219028
TAP1	769.444	1163.3	375.587	0.322863	-1.63101	3.16e-05	0.00220913
AFP	44.0513	76.9807	11.122	0.144477	-2.79109	3.17e-05	0.00221189
TEKT1	140.671	265.614	15.7281	0.059214	-4.07792	3.19e-05	0.00221705
CTD-2319I12.1	153.519	274.619	32.4177	0.118046	-3.08258	3.2e-05	0.00222251
RP11-815D16.1	101.207	180.375	22.0379	0.122178	-3.03294	3.23e-05	0.00224037
MT1L	99.7372	175.765	23.7094	0.134893	-2.89011	3.24e-05	0.00224037
PDE1A	5402.52	2995.19	7809.85	2.60746	1.38264	3.28e-05	0.00226436
CAPSL	129.5	242.598	16.4026	0.0676124	-3.88657	3.31e-05	0.00228269
SERPINH1	7728.42	9436.26	6020.58	0.638025	-0.648314	3.31e-05	0.00228359
CD40	96.8793	155.984	37.7741	0.242166	-2.04593	3.35e-05	0.00230505
PMAIP1	640.15	885.195	395.106	0.446349	-1.16376	3.37e-05	0.00231227
CECR1	812.817	1194.23	431.406	0.361242	-1.46896	3.41e-05	0.00233817
RASSF6	81.8788	150.193	13.5643	0.090312	-3.46894	3.43e-05	0.00234435
C8orf47	555.779	929.388	182.17	0.196011	-2.35099	3.5e-05	0.00239204
LRP10	3644.74	5050.34	2239.15	0.443366	-1.17343	3.74e-05	0.0025493
PRR15L	66.2581	124.629	7.88734	0.0632866	-3.98196	3.76e-05	0.00256186
EFEMP1	627.176	946.196	308.156	0.325679	-1.61848	3.84e-05	0.00260391
AC005592.1	27.6909	46.0262	9.35562	0.203267	-2.29855	3.84e-05	0.00260391
EGFR	3110.88	4326.38	1895.39	0.4381	-1.19067	3.86e-05	0.00261185
FLNB	14408.7	19093.4	9723.92	0.509282	-0.973464	3.93e-05	0.00266063
CD70	9.52589	19.0518	0	0		3.96e-05	0.00267351
RP11-64J4.2	4.97115	0	9.9423	Inf	Inf	3.97e-05	0.00267457
MMP14	6792.08	8502.86	5081.3	0.597598	-0.742752	4.02e-05	0.00270414
SPRR2E	43.0607	3.75796	82.3634	21.9171	4.45398	4.03e-05	0.00270618
PTGS2	199.687	354.459	44.9155	0.126716	-2.98033	4.04e-05	0.00270618
PKP3	330.263	484.131	176.396	0.364356	-1.45658	4.04e-05	0.00270618
BOK	1898.62	2639.83	1157.4	0.438439	-1.18955	4.06e-05	0.00271509
MIR4435-1HG	822.235	1232.32	412.15	0.334451	-1.58014	4.07e-05	0.00271711
DPPA4	395.341	210.149	580.534	2.76249	1.46597	4.17e-05	0.00277764
C6orf132	397.625	492.016	303.234	0.616309	-0.698274	4.19e-05	0.00278702
APOL6	188.976	326.699	51.2524	0.15688	-2.67227	4.27e-05	0.0028388
ASPN	89.6493	9.74625	169.552	17.3967	4.12074	4.28e-05	0.00283974
FZD7	4211.22	2375.32	6047.11	2.54581	1.34812	4.34e-05	0.0028748
EFCAB6-AS1	18.297	1.22206	35.3719	28.9445	4.85522	4.35e-05	0.00287566
GRIA1	26322.4	15822.3	36822.5	2.32725	1.21863	4.38e-05	0.00288648
CPA4	1813.4	2556.64	1070.16	0.418579	-1.25643	4.38e-05	0.00288648
NIPAL4	206.297	354.729	57.8658	0.163127	-2.61593	4.45e-05	0.00292585
DCN	640.946	121.464	1160.43	9.5537	3.25606	4.47e-05	0.00293198
GRPR	32.6751	52.6201	12.7301	0.241925	-2.04737	4.49e-05	0.00294515
PRICKLE2	2407.88	3500.45	1315.31	0.375755	-1.41213	4.54e-05	0.00297326
FZD6	2742.85	3779.07	1706.64	0.451601	-1.14688	4.61e-05	0.00301374
TRIM34	33.389	61.0312	5.74686	0.0941627	-3.4087	4.63e-05	0.00302076
STAP2	409.372	635.786	182.958	0.287767	-1.79703	4.81e-05	0.00313163
RP11-532F12.5	46.4553	81.7511	11.1595	0.136506	-2.87296	4.82e-05	0.00313238
AC097639.1	90.9907	162.714	19.2675	0.118413	-3.0781	4.91e-05	0.00319052
POSTN	1112.58	228.181	1996.98	8.75174	3.12957	4.96e-05	0.00321183
EBI3	47.6243	85.6099	9.63868	0.112588	-3.15087	4.96e-05	0.00321183
KRTAP2-3	155.116	267.202	43.0305	0.161041	-2.6345	5.06e-05	0.00326642
FILIP1L	1435.44	2168.8	702.076	0.323716	-1.6272	5.06e-05	0.00326642
BICC1	2188.65	3317.25	1060.06	0.319559	-1.64585	5.2e-05	0.00334832
SYNC	883.364	1356.92	409.808	0.302014	-1.72731	5.21e-05	0.00335012
CAST	4251.75	5850.67	2652.84	0.453424	-1.14107	5.22e-05	0.00335012
GBP1	420.249	684.888	155.61	0.227205	-2.13793	5.38e-05	0.00344615
LRRC71	28.3162	55.7143	0.918134	0.0164793	-5.9232	5.39e-05	0.00345274
OR2A9P	32.3655	59.7963	4.93481	0.082527	-3.59899	5.44e-05	0.00347721
CHST4	7.1347	13.2963	0.973063	0.0731828	-3.77235	5.47e-05	0.00349323
C1orf116	300.843	482.638	119.048	0.246662	-2.01939	5.52e-05	0.00351145
PRPF19P1	9.87639	0.263412	19.4894	73.9881	6.20922	5.52e-05	0.00351145
CGN	1166.59	1693.55	639.632	0.377686	-1.40474	5.6e-05	0.0035561
HLA-E	1522.99	2169.93	876.047	0.403721	-1.30857	5.63e-05	0.00356795
AMPD3	241.306	383.756	98.8566	0.257603	-1.95678	5.67e-05	0.0035917
ANKRD30BL	2830.58	976.421	4684.73	4.79786	2.26239	5.75e-05	0.00363423
EPAS1	1047.77	1552.01	543.535	0.350213	-1.5137	5.86e-05	0.00369742
CREB3L1	831.697	1187.35	476.048	0.400935	-1.31856	5.92e-05	0.00373063
KRT18P15	118.591	207.196	29.9853	0.14472	-2.78867	5.98e-05	0.00376163
FAM92B	132.352	246.691	18.0132	0.0730192	-3.77558	6e-05	0.00377241
APOO	909.165	1508.91	309.418	0.20506	-2.28588	6.07e-05	0.00381009
FAT4	15557.7	8673.84	22441.6	2.58728	1.37144	6.16e-05	0.00385657
MXRA7	10890.8	14901.3	6880.22	0.461719	-1.11491	6.27e-05	0.00391653
SPRY1	1617.63	816.753	2418.5	2.96112	1.56614	6.27e-05	0.00391653
TLCD1	102.897	153.243	52.5516	0.342931	-1.54401	6.29e-05	0.00392397
UBD	156.489	272.451	40.5261	0.148747	-2.74907	6.43e-05	0.00400432
TRAM2	3413.14	4652.57	2173.71	0.467206	-1.09787	6.45e-05	0.00401067
HAVCR1	97.4058	173.1	21.7112	0.125426	-2.9951	6.49e-05	0.00402761
FBLIM1	3945.39	5381.27	2509.5	0.46634	-1.10054	6.68e-05	0.00413545
MAN2A1	4512.49	6049.49	2975.49	0.491858	-1.02369	6.68e-05	0.00413545
RHBDF2	351.108	493.718	208.497	0.422299	-1.24366	6.72e-05	0.00415395
CCDC69	137.713	212.482	62.9431	0.296228	-1.75522	6.77e-05	0.0041739
GALNT6	285.646	414.692	156.601	0.377631	-1.40495	6.8e-05	0.00418876
SIGLEC15	39.1712	71.6751	6.66737	0.0930221	-3.42628	6.81e-05	0.00418876
GCNT3	53.5747	101.401	5.74827	0.0566884	-4.1408	6.95e-05	0.00426637
DKK1	517.5	819.198	215.802	0.263431	-1.9245	6.96e-05	0.00426967
SLFN5	1562.7	2363.61	761.79	0.3223	-1.63352	7.11e-05	0.00435378
NMI	76.9833	124.984	28.9826	0.231891	-2.10848	7.14e-05	0.00436659
HSPB2-C11orf52	97.1112	173.535	20.6874	0.119211	-3.06841	7.17e-05	0.00437047
STAT1	6414.94	8736.84	4093.03	0.468479	-1.09394	7.17e-05	0.00437047
TMC5	35.6501	60.4951	10.8051	0.178612	-2.4851	7.41e-05	0.00451017
B4GALT1	2015.59	2779.57	1251.62	0.450291	-1.15107	7.44e-05	0.00452127
RP11-426L16.10	2951.98	4071.78	1832.18	0.449971	-1.1521	7.53e-05	0.00456242
MYBPC2	167.487	275.327	59.6476	0.216643	-2.20661	7.53e-05	0.00456242
PAX3	162.513	302.124	22.9019	0.0758028	-3.7216	7.54e-05	0.00456242
CA7	27.9907	4.80157	51.1798	10.659	3.414	7.65e-05	0.00460543
UMODL1	278.377	502.49	54.2649	0.107992	-3.211	7.64e-05	0.00460543
KRT18P11	278.4	458.928	97.8719	0.213262	-2.2293	7.63e-05	0.00460543
PAPLN	597.373	905.496	289.249	0.319437	-1.64639	7.76e-05	0.00466521
BTK	11.7886	23.5771	0	0		7.77e-05	0.00466532
CYP4B1	60.9278	115.242	6.61385	0.057391	-4.12303	7.82e-05	0.00467942
GSTO1	1168.63	1592.54	744.727	0.467634	-1.09655	7.82e-05	0.00467942
FAM129A	362.137	484.517	239.757	0.494836	-1.01498	7.91e-05	0.00472403
CEACAM1	27.3247	50.8472	3.80214	0.0747758	-3.74128	7.91e-05	0.00472403
SOX5	8582.04	4907.52	12256.6	2.4975	1.32049	8e-05	0.0047459
ETV4	625.276	813.514	437.037	0.537221	-0.896412	7.99e-05	0.0047459
HMOX1	90.46	139.39	41.5296	0.297937	-1.74692	7.99e-05	0.0047459
GJB7	24.0851	43.4649	4.70527	0.108255	-3.2075	7.99e-05	0.0047459
DCBLD1	1078.82	1529.53	628.108	0.410654	-1.284	8.13e-05	0.00481678
BNC2	300.45	407.482	193.417	0.474664	-1.07502	8.16e-05	0.00482919
ACTN4	16512.5	21659.3	11365.6	0.524742	-0.930321	8.24e-05	0.00486597
FABP3	1369.94	2086.84	653.032	0.312928	-1.6761	8.4e-05	0.00495769
EVA1A	493.089	775.308	210.871	0.271983	-1.87841	8.42e-05	0.00495997
GYLTL1B	58.2885	84.9162	31.6609	0.37285	-1.42333	8.61e-05	0.00506548
AC012667.1	75.4727	135.065	15.8808	0.117579	-3.0883	8.68e-05	0.00509713
RNF135	181.401	277.926	84.876	0.305391	-1.71127	8.97e-05	0.00526261
NIPAL1	352.182	555.076	149.287	0.268949	-1.89459	9.2e-05	0.00538721
CBLC	30.9213	51.8684	9.97429	0.1923	-2.37857	9.21e-05	0.00538743
GBP3	171.077	292	50.1545	0.171762	-2.54151	9.27e-05	0.00541575
ALPK3	441.431	578.316	304.546	0.526609	-0.925195	9.3e-05	0.00542388
FXYD3	158.081	282.44	33.7212	0.119393	-3.06621	9.43e-05	0.00549132
KLHL6	17.8254	35.279	0.371765	0.0105379	-6.56827	9.48e-05	0.00551637
C11orf87	3084.35	1494.09	4674.61	3.12873	1.64558	9.59e-05	0.00556978
RP11-423O2.5	64.1408	13.7488	114.533	8.33036	3.05838	9.78e-05	0.00567353
PHLDA2	331.883	518.122	145.643	0.281099	-1.83085	0.000100103	0.00579716
ELOVL1	2009.99	2874.83	1145.15	0.398335	-1.32795	0.000101113	0.0058473
S100A13	933.025	1297.15	568.898	0.438575	-1.18911	0.00010162	0.00586831
KB-1562D12.1	34.302	66.9611	1.64289	0.0245349	-5.34902	0.000102359	0.00590262
CLIC6	773.928	1276.22	271.635	0.212843	-2.23214	0.000103311	0.00594907
RP11-764E7.1	7.57563	0	15.1513	Inf	Inf	0.000104058	0.00598364
RP11-309L24.6	80.036	143.509	16.5633	0.115416	-3.11508	0.00010471	0.00601262
SLC6A4	77.4282	146.477	8.37922	0.0572049	-4.12772	0.000105109	0.00602702
RASSF3	445.138	626.704	263.572	0.420569	-1.24959	0.000105629	0.00604833
OR2A1-AS1	63.2463	103.353	23.1396	0.223888	-2.15915	0.000107343	0.00613785
SH3BP4	4261.3	5784.15	2738.44	0.473438	-1.07875	0.000108112	0.00617314
RBP1	1837.46	2665.28	1009.63	0.37881	-1.40045	0.000108679	0.00619683
TRIM6	146.279	225.508	67.0499	0.297329	-1.74987	0.000109234	0.00621976
RP13-977J11.5	42.024	78.5306	5.51733	0.070257	-3.83121	0.000109637	0.00623399
PDLIM2	1261.75	1729.07	794.428	0.459455	-1.122	0.000110201	0.00625733
SLC25A48	71.7978	14.2572	129.338	9.07182	3.18139	0.000110855	0.00628569
S100A11P2	70.7312	125.094	16.3685	0.130849	-2.93402	0.000114424	0.00647901
LMOD1	350.612	561.123	140.102	0.249681	-2.00184	0.000114868	0.00649516
LOXL4	449.857	705.988	193.726	0.274404	-1.86562	0.000117395	0.00662883
C3	86.7205	147.107	26.3343	0.179015	-2.48185	0.000118729	0.00668562
UPK1B	358.175	585.113	131.236	0.224292	-2.15655	0.000118617	0.00668562
EMP3	1315.85	1969.45	662.256	0.336265	-1.57233	0.000119402	0.00671423
TNRC6C-AS1	66.3385	113.668	19.0093	0.167236	-2.58004	0.000119733	0.00672353
CPXM2	516.563	784.254	248.872	0.317336	-1.65592	0.000122142	0.00684935
REXO2	2449.96	3403.13	1496.79	0.439828	-1.18499	0.000123148	0.0068963
EVX2	41.3197	80.1657	2.47372	0.0308576	-5.01823	0.000123933	0.00693069
MAP3K19	66.6236	127.137	6.1101	0.0480592	-4.37904	0.000124795	0.00696307
RP5-977B1.11	22.2664	41.3319	3.20084	0.0774424	-3.69073	0.000124854	0.00696307
SLC25A5P8	75.924	16.8205	135.027	8.02756	3.00496	0.000125059	0.00696497
CCL2	1236.42	1837.62	635.225	0.345679	-1.5325	0.000126261	0.00702232
IL13RA1	1736.15	2390.09	1082.2	0.452784	-1.1431	0.000128463	0.00713506
UPK2	350.95	627.378	74.5227	0.118784	-3.07358	0.000130722	0.00725063
GPR17	84.2795	153.955	14.6035	0.0948553	-3.39813	0.000132858	0.00735905
CDKN2B	2544.2	3337.89	1750.51	0.524435	-0.931165	0.000133157	0.00736563
LRRC61	646.404	347.734	945.074	2.71781	1.44244	0.000134246	0.00741577
TYR	36.7322	5.62173	67.8427	12.0679	3.59311	0.000135194	0.00745211
ADAMTS19	591.981	291.395	892.568	3.06309	1.61499	0.00013527	0.00745211
ZNF501	128.404	40.5232	216.284	5.33731	2.41611	0.000135729	0.00746732
CCDC60	9.08396	18.1679	0	0		0.000137665	0.00756361
PHLDB2	2065.76	2814.71	1316.81	0.467831	-1.09594	0.000138816	0.00761656
RRBP1	4283.83	5351.92	3215.74	0.600856	-0.734908	0.00014044	0.0076746
SOX10	82.5378	143.614	21.4619	0.149442	-2.74235	0.000140399	0.0076746
TMEM154	254.525	416.979	92.0714	0.220806	-2.17915	0.000140319	0.0076746
MFGE8	5120.05	6332.32	3907.78	0.617116	-0.696387	0.000140675	0.00767716
GAREM	1951.56	925.791	2977.34	3.21599	1.68526	0.000142825	0.00778408
ADGB	42.3155	82.1385	2.4925	0.0303451	-5.04239	0.000144794	0.00788081
CPQ	387.146	611.275	163.017	0.266683	-1.9068	0.000146573	0.00796701
FGB	22.0729	42.165	1.98087	0.0469791	-4.41184	0.000147689	0.00801695
GJA1P1	119.051	197.415	40.6871	0.2061	-2.27858	0.000148778	0.00806529
LINC01057	34.0425	51.004	17.081	0.334895	-1.57822	0.000152095	0.00822466
VGLL3	1489.28	1946.87	1031.7	0.529925	-0.916141	0.000152193	0.00822466
ANKRD66	31.6962	61.873	1.51943	0.0245573	-5.34771	0.000152324	0.00822466
NUDT16P1	26.6169	41.8611	11.3726	0.271676	-1.88004	0.000153971	0.00830263
TGFBR2	1091.98	1529.06	654.902	0.428304	-1.22329	0.000156031	0.00840254
MGST2	362.151	564.502	159.799	0.28308	-1.82072	0.000157134	0.00845078
ANO1	60.804	92.8375	28.7705	0.309901	-1.69012	0.000157412	0.00845458
CRIM1	14714.2	18856.9	10571.5	0.56062	-0.834905	0.000160043	0.00858455
ZNF300	2481.59	1247.91	3715.26	2.97718	1.57394	0.000162439	0.0087016
IER3	1660.49	2256.68	1064.3	0.471623	-1.0843	0.000166455	0.008905
STOML3	119.39	217.158	21.6219	0.0995677	-3.32818	0.000169161	0.0090379
SLC14A1	18.888	37.2809	0.495218	0.0132834	-6.23423	0.000169949	0.00906812
CDH3	1553.36	2089.68	1017.05	0.486699	-1.0389	0.000170669	0.00909462
AC091697.1	7.88734	0	15.7747	Inf	Inf	0.000172695	0.00919052
ILDR1	30.4691	53.8117	7.12644	0.132433	-2.91667	0.000174564	0.00927785
PRPH	248.731	439.701	57.7612	0.131365	-2.92835	0.000177659	0.00943003
HLA-DOA	41.8408	63.5965	20.0851	0.315821	-1.66282	0.000177949	0.00943315
RBBP8NL	43.016	77.9512	8.08072	0.103664	-3.27002	0.000178308	0.00943991
AC005062.2	18.0273	30.6255	5.42906	0.177273	-2.49596	0.000178679	0.00944724
KRT8P10	204.117	336.873	71.3606	0.211832	-2.239	0.000181093	0.00956246
WDR38	43.1211	83.0799	3.16232	0.0380636	-4.71545	0.00018191	0.00959317
RPL39L	58.2853	89.9059	26.6646	0.296584	-1.75349	0.000182513	0.00961249
KRT4	162.315	301.266	23.3636	0.0775516	-3.6887	0.000182947	0.00962292
TNFSF15	31.3858	57.0948	5.67693	0.09943	-3.33017	0.000183813	0.00965602
WIPI1	1304.44	1935.81	673.067	0.347692	-1.52412	0.000186979	0.00980968
ZAN	9.92835	19.8567	0	0		0.000189851	0.0099475
ZNF295-AS1	68.1865	129.884	6.48942	0.0499634	-4.32299	0.00019046	0.00996661
GRIN2B	10078.3	5349.58	14806.9	2.76787	1.46878	0.000192573	0.0100513
TBX18	194.846	320.419	69.2723	0.216193	-2.20961	0.000192421	0.0100513
SIAH3	710.266	267	1153.53	4.32035	2.11115	0.000194026	0.0101142
ARSI	625.636	894.902	356.371	0.398223	-1.32835	0.000196213	0.0102151
PAWR	3535.18	4674.56	2395.8	0.512519	-0.964323	0.000197162	0.0102514
SPAG6	254.506	457.101	51.912	0.113568	-3.13837	0.000197478	0.0102548
RP4-559A3.6	6.07313	11.6872	0.459067	0.0392795	-4.67008	0.000199137	0.0103146
BMP5	169.714	306.125	33.3029	0.108788	-3.2004	0.000199055	0.0103146
SLFN13	121.324	179.531	63.1173	0.351568	-1.50812	0.000199767	0.0103341
CTC-550B14.7	156.371	41.9104	270.831	6.46214	2.69201	0.0002013	0.0103926
RUNX1	954.155	1392.74	515.571	0.370185	-1.43368	0.000201409	0.0103926
YBX3	2103.43	2705.27	1501.6	0.555065	-0.849272	0.000201816	0.0104004
FAM114A1	1697.41	2405.5	989.321	0.411275	-1.28183	0.000202291	0.0104117
GADD45B	671.65	995.156	348.145	0.34984	-1.51523	0.000204709	0.0105229
EGOT	37.8248	69.7069	5.94262	0.0852515	-3.55213	0.000209751	0.0107684
ITGA1	1433.09	1862.27	1003.9	0.539074	-0.891445	0.000210384	0.0107874
GABRB2	5468.83	2862.55	8075.11	2.82095	1.49618	0.000210772	0.0107936
RNGTTP1	8.6647	0.263412	17.066	64.7881	6.01766	0.000216944	0.0110957
ADPRH	139.725	219.857	59.5926	0.271052	-1.88336	0.000217597	0.0111152
CMTM7	257.252	374.642	139.862	0.373323	-1.4215	0.000219368	0.0111916
CDHR1	4737.34	6583.2	2891.47	0.43922	-1.18699	0.000223273	0.0113766
XIST	105085	59615.2	150554	2.52543	1.33653	0.000225971	0.0114997
GPR176	1306.91	1667.37	946.448	0.567628	-0.816981	0.00022864	0.011621
PCBD1	1744.37	2495.76	992.971	0.397862	-1.32966	0.000230522	0.0116874
MCTP2	83.3364	137.262	29.4103	0.214263	-2.22254	0.000230248	0.0116874
SEC24D	3217.16	4180.48	2253.84	0.539134	-0.891284	0.000233156	0.0118063
AC009495.2	7.87905	15.5286	0.229534	0.0147814	-6.08007	0.000233852	0.0118268
S100A1	10.8608	21.492	0.229534	0.0106799	-6.54895	0.000235392	0.0118899
SLC26A4-AS1	113.482	32.7342	194.23	5.93356	2.5689	0.000238154	0.0120145
GJB2	394.256	634.689	153.823	0.242359	-2.04478	0.000240766	0.0121313
U47924.27	17.8978	34.6117	1.18382	0.0342029	-4.86974	0.000243573	0.0122447
C1QL4	83.7662	154.858	12.6742	0.0818439	-3.61098	0.00024362	0.0122447
TAPBP	2931.76	4035.4	1828.13	0.453022	-1.14235	0.000246827	0.0123907
SLC44A3	194.026	324.079	63.9721	0.197396	-2.34083	0.000249637	0.0125163
RP11-195B3.1	28.3329	55.9223	0.74353	0.0132958	-6.23289	0.000251984	0.0126184
PIFO	423.704	703.482	143.926	0.204591	-2.28918	0.000257522	0.0128668
GPR98	8032.7	4209.88	11855.5	2.81611	1.49371	0.000257576	0.0128668
TNFAIP8	1079.62	1543.38	615.867	0.399039	-1.3254	0.00025906	0.0129251
ITGBL1	80.5797	12.8368	148.323	11.5545	3.53039	0.000259667	0.0129272
LIMS2	739.473	1053.98	424.963	0.403197	-1.31044	0.000259738	0.0129272
DAB1	7823.66	4709.22	10938.1	2.3227	1.2158	0.000260218	0.0129353
KRT5	3632.54	4851.99	2413.09	0.497339	-1.0077	0.000262951	0.0130393
NFKBIZ	764.836	1032.63	497.041	0.481334	-1.05489	0.000262859	0.0130393
SPOCD1	364.204	551.988	176.42	0.319609	-1.64562	0.000265282	0.0131389
OR7E157P	5.30445	0	10.6089	Inf	Inf	0.000267457	0.0132305
PART1	38.8691	74.8754	2.86286	0.0382349	-4.70896	0.000270659	0.0133726
ELK3	1274.23	1674.2	874.273	0.522204	-0.937313	0.000273848	0.0135138
DIAPH3	1663.88	2264.91	1062.86	0.469272	-1.0915	0.000275646	0.0135861
CD109	652.654	896.187	409.12	0.456512	-1.13127	0.000278105	0.0136907
OGFRL1	5535.82	7383.15	3688.48	0.499581	-1.00121	0.000282963	0.013913
SPTLC3	123.124	214.744	31.5037	0.146704	-2.76902	0.000284032	0.0139488
RP11-366M4.8	5.76186	0	11.5237	Inf	Inf	0.000284821	0.0139707
OPN3	1421.32	2022.14	820.503	0.40576	-1.3013	0.00028648	0.0140351
CRB3	89.391	138.752	40.0299	0.2885	-1.79336	0.000294814	0.0144087
RP11-553A10.1	3749.74	4825.67	2673.81	0.554082	-0.85183	0.000294762	0.0144087
ARHGAP18	982.537	1397.99	567.086	0.405644	-1.30171	0.000295836	0.0144414
CYB5R2	224.2	298.717	149.684	0.501088	-0.996864	0.000298318	0.0145103
RHOD	322.672	453.974	191.37	0.421544	-1.24625	0.000297751	0.0145103
TUBB6	6161.82	7849.67	4473.97	0.569956	-0.811079	0.00029802	0.0145103
PSMB8	153.476	222.171	84.7812	0.381604	-1.38985	0.000301301	0.0146379
RP11-423O2.2	7.29386	0.351784	14.2359	40.4679	5.33871	0.000302267	0.0146674
AC007283.5	31.3709	58.4257	4.31614	0.073874	-3.75879	0.000303028	0.0146868
SEC14L6	86.6221	143.522	29.7224	0.207093	-2.27165	0.000304395	0.0147355
TRPV2	216.097	335.646	96.5478	0.287648	-1.79763	0.000306747	0.0148317
RD3	342.273	603.455	81.0909	0.134378	-2.89564	0.000308452	0.0148964
RP6-191P20.4	5.39905	0.263412	10.5347	39.9932	5.32168	0.00030979	0.0149433
MYO5C	815.246	1134.46	496.038	0.437247	-1.19348	0.000315903	0.0152202
GALNT7	3884.5	5219.04	2549.96	0.488589	-1.03331	0.000316485	0.0152302
TNNT2	627.562	916.678	338.446	0.369209	-1.43749	0.00031771	0.0152711
NFIX	1266.48	447.847	2085.12	4.65587	2.21905	0.000319697	0.0153485
FOXD3	10.2724	18.0524	2.4925	0.13807	-2.85653	0.00032079	0.0153828
SIX2	98.8064	173.494	24.1187	0.139018	-2.84666	0.000322145	0.0154296
ARHGAP30	48.9553	89.3708	8.53979	0.0955546	-3.38753	0.000322751	0.0154405
OGN	43.2148	6.05848	80.3711	13.2659	3.72965	0.000323964	0.0154803
OCIAD2	1656.85	836.562	2477.13	2.96109	1.56613	0.000326635	0.0155896
CYP27A1	189.684	284.864	94.5043	0.331752	-1.59182	0.000333765	0.0159113
CBS	10442.1	6277.88	14606.3	2.32662	1.21824	0.000334465	0.015926
ZNF439	769.142	1313.01	225.274	0.171571	-2.54312	0.000339927	0.0161483
SP100	439.48	659.726	219.234	0.33231	-1.5894	0.000339786	0.0161483
EPHA2	2423.32	3115.18	1731.45	0.555811	-0.847334	0.000340907	0.016176
CPT1A	237.228	364.122	110.335	0.303015	-1.72254	0.000352559	0.0167094
RORB	2332.66	1190.5	3474.82	2.91879	1.54537	0.000357153	0.0169074
RP11-465N4.5	8.89806	17.7961	0	0		0.000357831	0.0169199
CRYBB1	4.82511	8.65978	0.990436	0.114372	-3.12819	0.000358592	0.0169362
PLS1	383.697	552.5	214.893	0.388948	-1.36235	0.00036169	0.0170627
NAP1L6	10.3026	19.8618	0.74353	0.0374352	-4.73946	0.000362842	0.0170973
SDC2	7023.63	8690.15	5357.12	0.616458	-0.697925	0.000363508	0.0171088
SCGB2A1	11.3631	22.7262	0	0		0.000366079	0.017176
FAM83F	90.9579	126.987	54.9292	0.432559	-1.20903	0.000366365	0.017176
MCIDAS	24.5737	47.9998	1.14767	0.0239098	-5.38625	0.000366624	0.017176
SDIM1	19.6684	1.55889	37.7778	24.2339	4.59895	0.000365933	0.017176
KMO	645.748	980.011	311.485	0.317839	-1.65363	0.000368837	0.0172154
MIR3648	189.885	55.8774	323.892	5.79648	2.53518	0.000369166	0.0172154
AGPAT9	75.4706	127.492	23.4489	0.183924	-2.44282	0.000368361	0.0172154
DCDC2	309.242	522.015	96.4693	0.184802	-2.43595	0.000368615	0.0172154
CTAGE9	19.0846	35.8963	2.27284	0.0633166	-3.98127	0.000369577	0.0172154
MRGPRF	18.8043	30.0405	7.56813	0.251931	-1.9889	0.000374081	0.0174052
ANKRD20A14P	18.7984	2.12658	35.4702	16.6794	4.06	0.000375216	0.0174381
ANO4	1432.05	2077.88	786.213	0.378372	-1.40212	0.000380145	0.0176471
ADRA2B	9.94427	18.1396	1.74897	0.0964172	-3.37457	0.000384603	0.0178134
IL7R	100.08	166.681	33.4791	0.200857	-2.31576	0.000384321	0.0178134
KIAA0040	150.792	225.165	76.4187	0.33939	-1.55898	0.000387971	0.0179489
SYNGR2	1483.66	2039.73	927.594	0.454762	-1.13682	0.000393033	0.0181625
TPTE2P3	14.8536	28.4872	1.21997	0.0428253	-4.54539	0.000395474	0.0182546
CCL28	3.86969	7.73938	0	0		0.000397744	0.0183385
AC144833.1	13.8767	1.48718	26.2662	17.6618	4.14256	0.000406896	0.018697
NXPH3	1123.48	535.258	1711.71	3.19791	1.67713	0.000406858	0.018697
SHOX2	12.283	2.46249	22.1035	8.97611	3.16609	0.000406714	0.018697
SLC20A2	4463.2	6089.87	2836.54	0.46578	-1.10228	0.000407707	0.0187131
ACTN4P1	1137.14	1728.07	546.205	0.316078	-1.66165	0.000409276	0.018764
NDNF	650.673	1072.61	228.732	0.213247	-2.2294	0.000411241	0.0188329
TIMP1	1653.56	2118.96	1188.16	0.56073	-0.834622	0.000413441	0.0189124
C1orf87	25.2075	48.3492	2.0658	0.0427267	-4.54872	0.000420248	0.0192022
DRAM1	475.807	695.336	256.279	0.368568	-1.44	0.000423576	0.0193326
VSTM1	7.10289	14.2058	0	0		0.000424145	0.0193368
TMPRSS4-AS1	25.7598	49.5388	1.98087	0.0399863	-4.64435	0.000426118	0.019405
TLN1	11075.6	13657.6	8493.58	0.621894	-0.685259	0.000428594	0.019496
KRT18P48	30.1655	54.6978	5.63328	0.102989	-3.27944	0.000433926	0.0197165
PDLIM1P1	229.963	378.734	81.1934	0.214381	-2.22175	0.000438452	0.0199
EPN3	83.0742	135.029	31.1193	0.230464	-2.11739	0.000439371	0.0199195
KRT18P17	64.1038	108.546	19.6617	0.181138	-2.46484	0.000442051	0.0200186
NPAS4	682.935	159.496	1206.37	7.56364	2.91908	0.000444473	0.020106
LDLRAD1	10.3511	20.7021	0	0		0.000445606	0.0201126
ANKRD35	290.739	486.062	95.4158	0.196304	-2.34884	0.000445258	0.0201126
NFKB2	969.746	1352.46	587.029	0.434044	-1.20409	0.000447988	0.0201976
MIR31HG	5.04887	10.0977	0	0		0.000449535	0.020245
CDC42BPG	271.965	397.832	146.098	0.367236	-1.44522	0.000450352	0.020248
SLCO2B1	34.2202	62.1622	6.27823	0.100998	-3.30761	0.000450596	0.020248
FGF12	3307.49	1848.28	4766.69	2.57899	1.3668	0.000451465	0.0202647
RP11-771K4.1	12.2528	23.2593	1.24625	0.0535807	-4.22214	0.000454173	0.0203637
SLC17A7	5251.13	2965.38	7536.88	2.54163	1.34575	0.000456253	0.0204172
C3orf72	36.4508	58.4341	14.4674	0.247585	-2.01401	0.000456368	0.0204172
MYL7	125.454	198.7	52.2091	0.262754	-1.92822	0.000458617	0.0204953
RP11-255M2.2	14.0151	27.6583	0.371765	0.0134413	-6.21718	0.000461191	0.0205877
PLEKHS1	31.9078	62.3834	1.43213	0.0229569	-5.44493	0.000461931	0.0205982
BANK1	41.402	72.7223	10.0818	0.138634	-2.85065	0.000465882	0.0207516
PPME1	11863.3	16213.9	7512.6	0.463343	-1.10985	0.000471348	0.0209721
CDKN2A	339.23	518.741	159.719	0.307897	-1.69948	0.000473928	0.0210639
LAMA5	8604.14	10435.4	6772.91	0.649033	-0.623636	0.00047737	0.0211938
RP11-161H23.9	9.89387	19.7877	0	0		0.000480699	0.0212981
KCNC3	495.379	850.195	140.562	0.165329	-2.59659	0.000480962	0.0212981
BAG2	829.373	1163.18	495.569	0.426049	-1.23091	0.00048129	0.0212981
KCNE3	14.0176	22.0926	5.94262	0.268987	-1.89439	0.000484471	0.0214156
SLC24A2	2747.69	1454.92	4040.45	2.77709	1.47357	0.000490801	0.0216719
AMTN	32.6355	61.3093	3.96175	0.064619	-3.9519	0.000491739	0.0216898
CD97	152.822	244.405	61.2394	0.250565	-1.99674	0.000493955	0.021764
IL8	27.8242	50.6961	4.95218	0.0976836	-3.35574	0.000498164	0.0219257
RHBDF1	541.736	728.825	354.647	0.486602	-1.03919	0.000501554	0.022051
PADI1	74.4814	123.817	25.1453	0.203084	-2.29985	0.000503638	0.0220949
CGB5	20.4576	37.9438	2.97131	0.0783082	-3.67469	0.000503116	0.0220949
SPATA12	5.09987	9.97021	0.229534	0.0230219	-5.44085	0.000505446	0.0221504
ERP27	57.7368	104.632	10.8413	0.103613	-3.27072	0.000506471	0.0221715
TNFRSF9	161.045	258.863	63.2283	0.244254	-2.03354	0.000508547	0.0222384
RP11-407N17.2	5.42155	10.8431	0	0		0.000511091	0.0223257
RP11-474B16.1	8.37377	16.7475	0	0		0.000516659	0.0225447
FAS	661.103	987.918	334.288	0.338376	-1.5633	0.000517551	0.0225595
LRRC46	166.713	296.32	37.1059	0.125222	-2.99743	0.000520427	0.0226606
CASP8	134.078	203.508	64.6472	0.317663	-1.65443	0.000521224	0.022671
TRIM4	185.852	330.067	41.6377	0.126149	-2.9868	0.000522552	0.0227045
SSH3	355.929	505.207	206.651	0.409043	-1.28968	0.000523719	0.0227068
KRT15	273.579	448.805	98.352	0.219142	-2.19006	0.000523572	0.0227068
RP11-152P17.2	49.7852	88.1104	11.4599	0.130064	-2.94271	0.000525595	0.0227638
KRT18P38	96.4089	156.662	36.1561	0.230791	-2.11534	0.000527814	0.0228318
SHC1P1	236.975	387.888	86.0612	0.221871	-2.17221	0.000528285	0.0228318
SLA	4943.69	3064.92	6822.46	2.22599	1.15444	0.000529705	0.0228689
GSG1	80.4043	142.125	18.6834	0.131457	-2.92733	0.000531622	0.0229273
PDLIM5	5830.01	7510.02	4150	0.552595	-0.855705	0.000549649	0.0236797
RP11-417J8.3	10.9325	1.61472	20.2503	12.5411	3.64859	0.000554048	0.0238202
TGFB1I1	1375.15	1864.73	885.58	0.474912	-1.07427	0.00055408	0.0238202
RARRES2	66.6959	85.6568	47.7351	0.557283	-0.843518	0.000558742	0.0239952
TMEM132E	2089.9	3181.46	998.348	0.313802	-1.67207	0.000559882	0.0240189
HAVCR1P1	11.1757	22.1655	0.185882	0.0083861	-6.89778	0.000562755	0.0241167
PRKCD	548.364	767.427	329.302	0.429098	-1.22062	0.000564487	0.0241655
LINC00669	72.4287	22.1637	122.694	5.53581	2.46879	0.000565264	0.0241733
GABRA1	1033.79	411.73	1655.84	4.02167	2.0078	0.000566221	0.0241889
SPRY4	775.716	976.977	574.454	0.587991	-0.766133	0.000568878	0.0242769
VWA2	26.8093	44.5986	9.02001	0.202249	-2.3058	0.000569619	0.0242831
F5	36.3725	6.6322	66.1128	9.96845	3.31737	0.000575467	0.0245027
PFKP	6771.59	8839.42	4703.77	0.532136	-0.910134	0.000575974	0.0245027
FAM166B	23.4001	44.1294	2.67088	0.0605238	-4.04635	0.00058094	0.0246881
CREB3L2	3200.5	4133.74	2267.25	0.548473	-0.866507	0.000581804	0.0246991
PRRG2	37.5173	69.0765	5.95806	0.086253	-3.53528	0.00058446	0.024786
OVOL1	99.8517	162.622	37.0812	0.22802	-2.13277	0.000588987	0.0249519
TUFT1	3238.1	4516.61	1959.59	0.433864	-1.20469	0.000589705	0.0249564
UNC5A	1725.07	946.989	2503.15	2.64328	1.40233	0.000594593	0.0251326
FLNA	66700.6	81845.3	51555.9	0.629919	-0.666762	0.000595103	0.0251326
UNC93B1	180.294	257.423	103.165	0.400759	-1.31919	0.000602399	0.0254038
CD2AP	3275.92	4388.36	2163.49	0.493006	-1.02032	0.000602773	0.0254038
CRABP2	1522.77	2094.12	951.411	0.454325	-1.1382	0.000603939	0.0254266
LMCD1	703.55	1000.29	406.808	0.40669	-1.298	0.000605432	0.0254632
OR3A1	3.43553	0	6.87106	Inf	Inf	0.000608194	0.0255529
SPON1	366.637	149.414	583.861	3.90768	1.96631	0.00061343	0.0257256
TEKT4P2	5.00939	0.703567	9.31522	13.24	3.72683	0.000613569	0.0257256
PHYHD1	202.981	301.974	103.987	0.344356	-1.53803	0.000619587	0.0259513
KLHL29	8149.63	4877.18	11422.1	2.34194	1.2277	0.000620393	0.0259583
SDPR	129.33	209.707	48.9519	0.23343	-2.09894	0.00062353	0.0260628
KRT18P29	53.7895	92.1574	15.4217	0.167341	-2.57914	0.000624484	0.0260759
QPCT	974.767	1398.45	551.082	0.394066	-1.34349	0.000628496	0.0262165
SCEL	324.533	530.703	118.362	0.22303	-2.16469	0.000630785	0.0262582
LINC00162	6.05738	0	12.1148	Inf	Inf	0.000630651	0.0262582
RP11-30P6.6	30.7344	56.2684	5.20049	0.092423	-3.4356	0.000633279	0.0263351
RNU2-2P	521.964	139.094	904.835	6.5052	2.70159	0.000635276	0.0263643
RBM43	47.6063	14.3114	80.9013	5.65291	2.49899	0.000634896	0.0263643
KRT8P45	260.647	408.15	113.145	0.277214	-1.85093	0.000640565	0.0264887
LINC00941	86.5148	130.76	42.2696	0.32326	-1.62923	0.000639968	0.0264887
MPPED1	2621.23	1395.95	3846.5	2.75548	1.4623	0.000641623	0.0264887
TNNC1	611.319	880.995	341.642	0.387791	-1.36665	0.000640928	0.0264887
GPX3	821.981	1125.24	518.723	0.46099	-1.11719	0.000642178	0.0264887
NANOGP9	4.46281	0.215912	8.7097	40.3391	5.33411	0.00063961	0.0264887
FBP1	11.1309	20.5451	1.71659	0.0835523	-3.58118	0.000642902	0.0264917
CGB2	16.1261	30.0417	2.21041	0.0735779	-3.76458	0.000644587	0.0265343
MATN3	177.672	253.048	102.296	0.404256	-1.30666	0.000655561	0.0268917
CASP10	12.2653	20.4989	4.03167	0.196678	-2.34609	0.000655545	0.0268917
CD164	6403.2	8374.36	4432.03	0.529238	-0.91801	0.000655911	0.0268917
FUCA2	1719.72	2280.98	1158.45	0.507873	-0.977459	0.000655571	0.0268917
MAFB	1223.26	1822.63	623.896	0.342306	-1.54664	0.000661951	0.027112
ASS1P9	57.2775	100.323	14.2322	0.141864	-2.81742	0.00066589	0.027246
DAPP1	180.002	296.356	63.6479	0.214768	-2.21915	0.000670773	0.0274182
CAPN2	11271	14612	7929.88	0.542695	-0.881786	0.000686093	0.0280163
ITPR2	799.403	1073.22	525.585	0.489727	-1.02995	0.000687473	0.0280445
VASN	823.141	1111.86	534.427	0.480663	-1.0569	0.000688794	0.0280702
RAB34	1505.81	1888.79	1122.82	0.594464	-0.750339	0.000692836	0.0282067
COL17A1	1264.19	1642.09	886.301	0.539741	-0.889662	0.000693864	0.0282204
NEUROD2	14154	9616.36	18691.5	1.94372	0.958823	0.000698712	0.0283892
MFSD6L	10.5184	18.3313	2.70562	0.147596	-2.76027	0.000700603	0.0284376
KRT18P12	65.9636	108.84	23.087	0.212118	-2.23706	0.000704344	0.028561
GRIA3	5599.56	3508.22	7690.91	2.19226	1.13242	0.000705457	0.0285777
WFDC2	272.073	395.981	148.164	0.374171	-1.41823	0.000710601	0.0287575
PTPLAD2	113.615	181.972	45.2581	0.248709	-2.00747	0.000721345	0.0291633
BRINP3	1364.5	626.883	2102.12	3.35328	1.74557	0.000724091	0.0292452
YBX3P1	319.019	494.213	143.824	0.291016	-1.78083	0.000726596	0.0293173
LRRC8E	176.837	267.979	85.6947	0.319782	-1.64484	0.000738767	0.0297789
NWD1	124.658	222.493	26.8238	0.12056	-3.05217	0.000740924	0.0298363
BNIPL	283.443	471.09	95.7954	0.203348	-2.29798	0.000750939	0.0302097
SPTBN5	254.728	387.919	121.538	0.313308	-1.67435	0.000751844	0.0302163
SLC7A11	1829.58	2329.95	1329.21	0.57049	-0.809728	0.000752997	0.0302328
C9	114.822	184.823	44.8207	0.242506	-2.04391	0.000758572	0.0304266
RP11-950C14.7	9.6734	0.695236	18.6516	26.8277	4.74565	0.000760276	0.0304649
TLR4	172.04	267.686	76.3936	0.285385	-1.80902	0.00076441	0.0306005
OLFML3	500.058	558.831	441.285	0.789658	-0.3407	0.000769876	0.030789
RP3-388N13.2	547.636	850.605	244.666	0.287638	-1.79767	0.000771638	0.0308292
CLDN22	16.2947	32.2177	0.371765	0.0115392	-6.43732	0.000775095	0.0309369
AC009299.3	73.5011	122.276	24.7265	0.20222	-2.306	0.000776765	0.0309732
TTLL10	24.1036	44.9936	3.21347	0.0714205	-3.80752	0.000781471	0.0311304
RBMS1	2635	3415.12	1854.89	0.543139	-0.880606	0.000784547	0.0312224
TMEM40	208.165	328.166	88.1643	0.268658	-1.89616	0.000787598	0.0313132
TNFRSF1A	1473.72	1928.19	1019.25	0.528604	-0.919741	0.000789846	0.0313719
DLEC1	190.121	326.167	54.0751	0.16579	-2.59257	0.000805824	0.0319753
GRAMD3	475.76	648.83	302.69	0.466517	-1.1	0.000812469	0.0322076
CFTR	36.925	60.4116	13.4384	0.222448	-2.16846	0.000813732	0.0322263
IFITM3	1793.59	2290.83	1296.36	0.565891	-0.821404	0.00081719	0.0323318
RP11-406A9.2	9.33115	1.67055	16.9917	10.1714	3.34644	0.000821151	0.032457
GYPC	497.136	688.223	306.048	0.444693	-1.16912	0.000824854	0.0325717
SCG2	17902.1	10598.7	25205.6	2.37818	1.24986	0.000834152	0.032907
RASEF	292.509	436.322	148.697	0.340795	-1.55302	0.000846416	0.0333585
RNU2-59P	45.8137	9.14297	82.4845	9.02163	3.17339	0.000850429	0.0334842
APOBEC3F	51.7048	81.7558	21.6539	0.264861	-1.91669	0.000851455	0.0334922
PPIC	372.467	540.605	204.329	0.377964	-1.40368	0.00085283	0.0335139
PQLC3	297.046	451.755	142.338	0.315077	-1.66622	0.00085937	0.0337059
TAP2	620.086	857.509	382.662	0.446248	-1.16408	0.000858959	0.0337059
ZNF185	1250.92	1699.37	802.475	0.472219	-1.08247	0.000865788	0.0339249
NCF2	214.908	333.728	96.0887	0.287925	-1.79623	0.00086823	0.0339878
ANKRD22	62.5703	110.516	14.6246	0.13233	-2.91778	0.000870368	0.0340388
ARSD	2266.29	3307.57	1225	0.370363	-1.43299	0.000875027	0.0341882
S100A2	59.0765	101.282	16.8712	0.166577	-2.58574	0.000876151	0.0341993
CHI3L1	15.7112	29.3354	2.08695	0.0711411	-3.81317	0.00088308	0.0344368
COL6A3	465.488	115.908	815.067	7.032	2.81393	0.000885055	0.0344807
DNAH3	36.6176	64.5542	8.68105	0.134477	-2.89457	0.000887371	0.0345379
SMIM22	11.8461	23.5062	0.185882	0.0079078	-6.98251	0.000889561	0.034548
LRRC3B	1643.83	858.058	2429.6	2.83151	1.50157	0.000890176	0.034548
PTPN3	693.93	1089.28	298.584	0.274113	-1.86716	0.000889634	0.034548
PCNT	8606.15	5296.33	11916	2.24985	1.16983	0.000892409	0.0346017
CASP4	122.605	209.227	35.9828	0.171979	-2.53969	0.000894456	0.0346481
LIMA1	3365.53	4388.9	2342.15	0.533653	-0.906025	0.000901696	0.0348953
TTC29	61.4732	107.829	15.1175	0.140199	-2.83445	0.000908676	0.035132
ELTD1	161.823	241.616	82.0292	0.339502	-1.55851	0.000918114	0.0351855
MRGPRG-AS1	7.10329	14.2066	0	0		0.000917467	0.0351855
WDR16	89.5571	160.743	18.3713	0.11429	-3.12923	0.000915901	0.0351855
CAPN12	23.0067	36.7128	9.30069	0.253336	-1.98087	0.000917389	0.0351855
REG1A	47.0596	15.0483	79.0709	5.25447	2.39354	0.00091577	0.0351855
CHL1-AS2	9.86062	19.7212	0	0		0.000918703	0.0351855
WWTR1	2766.36	3675.62	1857.1	0.505248	-0.984935	0.000914088	0.0351855
FAM81B	73.681	134.534	12.8277	0.0953486	-3.39064	0.000912585	0.0351855
HLA-DQB2	15.8742	2.38999	29.3585	12.2839	3.6187	0.000916313	0.0351855
CALU	20787.9	26226.7	15349.1	0.585249	-0.772879	0.000917499	0.0351855
ARHGAP10	504.265	696.124	312.405	0.448778	-1.15593	0.000924117	0.0353596
RP11-275I14.4	6.93533	13.8707	0	0		0.000929503	0.0355323
AIM1L	106.011	168.516	43.5063	0.258174	-1.95359	0.000932226	0.035603
BIRC3	154.779	251.064	58.4942	0.232986	-2.10169	0.00094934	0.0362226
ESYT1	5200.56	6680.5	3720.62	0.556937	-0.844413	0.000951038	0.0362534
DEC1	19.1882	32.4872	5.88909	0.181274	-2.46375	0.000958285	0.0364955
RP11-572C21.1	13.6189	26.866	0.371765	0.0138378	-6.17524	0.000966778	0.0367845
OXCT2P1	11.8467	21.4567	2.23668	0.104242	-3.262	0.00097039	0.0368875
MIR205HG	141.741	225.818	57.6639	0.255355	-1.96942	0.000979911	0.0372147
CNR1	15375.1	9870.36	20879.8	2.11541	1.08094	0.000984963	0.0373369
DLX6-AS1	9708.37	13352.5	6064.22	0.454163	-1.13872	0.000984076	0.0373369
UGCG	5439.3	7340.19	3538.42	0.482062	-1.05271	0.000987968	0.0374159
TNIP1	4082.68	5415.81	2749.54	0.507688	-0.977985	0.000995912	0.0376818
LOXL1-AS1	355.658	513.127	198.189	0.386237	-1.37244	0.00100035	0.0377883
RP11-397G17.1	1300.5	704.805	1896.2	2.69039	1.42782	0.00100059	0.0377883
SLC1A5	2525.57	3144.69	1906.46	0.606247	-0.722022	0.00100261	0.0378296
MUC13	18.6504	35.7091	1.59173	0.044575	-4.48762	0.00101658	0.0383213
RN7SL749P	10.4011	0.783608	20.0185	25.5466	4.67506	0.00102454	0.0385209
FAH	625.681	866.834	384.528	0.443601	-1.17267	0.00102457	0.0385209
S100A11P1	123.905	200.827	46.9823	0.233945	-2.09576	0.00102471	0.0385209
FSTL3	1919.08	2508.17	1329.99	0.530261	-0.915224	0.00102907	0.0386381
AC006262.5	17.5298	34.3349	0.724752	0.0211083	-5.56604	0.00102973	0.0386381
RPTN	5.69501	0	11.39	Inf	Inf	0.00103386	0.0387217
SIX6	6.47355	12.7176	0.229534	0.0180486	-5.79197	0.00103293	0.0387217
MALL	40.1869	59.8774	20.4964	0.342305	-1.54664	0.00103914	0.0388835
ANXA8	140.985	222.074	59.8955	0.269709	-1.89052	0.00104481	0.0390602
RYR2	1536.86	734.928	2338.79	3.18234	1.67009	0.00104779	0.0390997
ADAMTS1	2656.14	3345.51	1966.77	0.587883	-0.766398	0.00104709	0.0390997
GPR87	126.037	208.783	43.29	0.207344	-2.2699	0.00105451	0.0393142
FAM49A	13881.1	8980.01	18782.2	2.09155	1.06458	0.00105684	0.039365
CST1	8.86819	16.5338	1.2026	0.0727357	-3.78119	0.00105916	0.0394157
RP1-178F15.5	598.732	813.414	384.051	0.472146	-1.08269	0.00106921	0.0397532
UGT2B7	74.1414	123.124	25.1589	0.204339	-2.29097	0.00107109	0.0397868
LAMC1	15137.2	18688.5	11585.9	0.619949	-0.689779	0.00108877	0.0404064
LPP	7241.39	8660.98	5821.8	0.672188	-0.573063	0.00109721	0.0406828
RP11-1033H12.3	134.412	220.704	48.1211	0.218035	-2.19737	0.00110731	0.04102
DHRS3	350.014	182.368	517.659	2.83854	1.50515	0.00110834	0.0410205
PLA2R1	179.916	280.503	79.3291	0.28281	-1.82209	0.00111438	0.0412067
RP11-366M4.3	2.39667	4.42157	0.371765	0.0840797	-3.5721	0.00112077	0.0414054
ATL3	1652.42	2228.36	1076.49	0.483085	-1.04965	0.00112651	0.0415421
CYTL1	392.691	536.239	249.144	0.464614	-1.1059	0.00112596	0.0415421
RP11-680G10.1	7.11896	0.958649	13.2793	13.8521	3.79203	0.00113076	0.0416612
RP11-465N4.4	15.4779	28.1079	2.84786	0.101319	-3.30303	0.00113396	0.0417411
MTND2P26	4.42222	0	8.84443	Inf	Inf	0.00114778	0.0421358
PLAC8	200.006	309.284	90.7267	0.293344	-1.76934	0.00114718	0.0421358
PRUNE2	5998.93	8408.97	3588.89	0.426794	-1.22839	0.00114686	0.0421358
RP11-389K14.3	198.112	324.476	71.7471	0.221117	-2.17712	0.00115506	0.0423649
DMC1	193.775	76.1326	311.417	4.09046	2.03226	0.00116136	0.0425192
CAMKV	9546.35	6330.11	12762.6	2.01617	1.01162	0.00116102	0.0425192
ADTRP	38.4547	66.3699	10.5394	0.158799	-2.65473	0.0011669	0.0426838
GCNT4	227.032	342.798	111.266	0.324581	-1.62335	0.00117099	0.0427947
ALDH3B1	86.2812	147.402	25.1607	0.170695	-2.55051	0.00117703	0.0429769
RP11-686D22.7	44.5454	71.1232	17.9677	0.252628	-1.98491	0.00117916	0.0430159
MIR429	13.8318	27.434	0.229534	0.00836675	-6.90112	0.00119006	0.043375
C15orf48	73.427	126.854	20.0002	0.157663	-2.66508	0.00119292	0.0434402
APCDD1L	62.2933	93.2991	31.2874	0.335346	-1.57628	0.0011976	0.0435716
FGF16	6.19849	12.1674	0.229534	0.0188646	-5.72818	0.00120345	0.0437455
C3AR1	31.3224	56.49	6.15478	0.108953	-3.19822	0.00120665	0.0438227
COL5A1	14600.1	15504.9	13695.3	0.883285	-0.179049	0.00121626	0.0441323
ANXA8L1	126.67	200.676	52.6644	0.262435	-1.92997	0.00121803	0.044157
AOX1	110.046	163.022	57.0709	0.350081	-1.51424	0.00122353	0.0443172
ARHGAP40	21.7746	37.5179	6.03132	0.160759	-2.63703	0.00122598	0.0443664
DLK1	905.189	1430.7	379.679	0.265381	-1.91387	0.00122752	0.0443827
BTC	98.3472	172.316	24.3787	0.141477	-2.82136	0.0012387	0.0447471
SPATA8	2.56925	0	5.1385	Inf	Inf	0.00125313	0.0452284
RP1	16.1183	30.6449	1.59173	0.0519413	-4.26698	0.00126084	0.0454662
ACTC1	1361.57	1593.39	1129.74	0.709015	-0.496111	0.0012631	0.045467
FGF12-AS3	13.0962	25.7334	0.459067	0.0178394	-5.80879	0.00126214	0.045467
MATN2	1560.65	2125.64	995.652	0.4684	-1.09419	0.00127525	0.0458641
TMEM102	118.989	181.169	56.8091	0.313569	-1.67315	0.00130125	0.0467576
DNAH12	161.533	280.533	42.5336	0.151617	-2.7215	0.00130347	0.0467961
GADD45A	1919.9	2645.59	1194.21	0.451398	-1.14753	0.00130949	0.0469358
ARMC3	156.167	269.356	42.9785	0.15956	-2.64783	0.00130984	0.0469358
RP11-879F14.2	40.8081	68.6007	13.0155	0.189729	-2.39799	0.00131082	0.0469358
ZNF750	132.574	227.563	37.5848	0.165162	-2.59804	0.00131379	0.0470008
CFH	745.18	1023.02	467.343	0.456828	-1.13028	0.00132926	0.0475124
MYADM	3287.03	4166.4	2407.66	0.577876	-0.791169	0.00135808	0.0485
B3GAT2	4089.67	2312.88	5866.45	2.53643	1.3428	0.00135964	0.0485133
CUX2	3830.46	2272.82	5388.1	2.37067	1.24529	0.00136252	0.0485736
NR2F1	4575.07	2679	6471.13	2.41551	1.27233	0.0013673	0.0487013
RP11-488L18.6	9.38809	1.05365	17.7225	16.8202	4.07212	0.00137374	0.0488878
RP11-686D22.8	60.3891	96.7003	24.0779	0.248995	-2.00581	0.00137856	0.0490164
CLIC1P1	576.329	899.594	253.063	0.281308	-1.82978	0.0013933	0.0494589
KRTAP3-1	13.4251	26.6206	0.229534	0.0086224	-6.8577	0.00139465	0.0494589
MT1P3	28.9781	50.9955	6.96074	0.136497	-2.87306	0.00139442	0.0494589
PDGFB	728.296	1006.62	449.968	0.447007	-1.16163	0.00140315	0.0496739
HEXB	1908.15	2564.7	1251.6	0.488011	-1.03501	0.0014029	0.0496739
RP11-177H13.2	22.4068	41.8597	2.95394	0.0705676	-3.82485	0.00140911	0.0498415
WIF1	287.901	120.643	455.16	3.77278	1.91563	0.00142097	0.0502174
CTD-2050B12.1	7.65558	0.615196	14.696	23.8883	4.57823	0.00142705	0.0503886
ALDH1A1	579.087	876.785	281.388	0.320932	-1.63966	0.00143049	0.0504662
TSTD1	254.482	417.016	91.9484	0.220491	-2.18121	0.00143483	0.0505757
ZFP57	2.65009	5.30018	0	0		0.00143623	0.050581
NPC2	3252.71	4387.69	2117.74	0.482654	-1.05094	0.00144885	0.0509375
RP11-366M4.12	3.75612	0	7.51223	Inf	Inf	0.00144835	0.0509375
PTER	180.468	255.68	105.255	0.411668	-1.28045	0.00145587	0.0510962
THBD	284.76	422.442	147.078	0.348162	-1.52217	0.00145525	0.0510962
ITGB6	700.389	978.763	422.014	0.431171	-1.21367	0.00146381	0.0513305
B4GALNT3	1295.11	1844.2	746.029	0.404528	-1.30569	0.00147271	0.0515093
GDF15	76.7996	122.861	30.7377	0.250182	-1.99895	0.00147116	0.0515093
AC006994.1	4.70339	0	9.40677	Inf	Inf	0.00147182	0.0515093
AJUBA	2663.08	3397.08	1929.07	0.567862	-0.816387	0.0014779	0.0516467
PTGER4	325.385	483.842	166.928	0.345004	-1.53531	0.00147919	0.0516475
TLL2	201.374	303.829	98.9193	0.325576	-1.61893	0.00148853	0.0519288
MIR4458HG	279.829	94.4211	465.236	4.92725	2.30078	0.0014916	0.0519913
PPP1R13L	431.366	587.373	275.359	0.468798	-1.09296	0.0014964	0.0521143
CSTF2T	3337.85	2068.66	4607.04	2.22706	1.15514	0.00151569	0.0527409
FTLP14	3.11022	6.22044	0	0		0.00152891	0.0531101
RP11-757F18.5	61.299	98.6712	23.9267	0.242489	-2.04401	0.00152789	0.0531101
TYRP1	1386.94	566.264	2207.62	3.89857	1.96294	0.00153553	0.0532945
LINC00643	1736.48	888.156	2584.81	2.91031	1.54117	0.00153833	0.0533462
ANO6	3673.37	4741	2605.75	0.54962	-0.863494	0.00154263	0.0534044
WDR1	18935.6	23769.8	14101.4	0.593248	-0.753292	0.00154149	0.0534044
PARVA	4232.45	5449.65	3015.25	0.553292	-0.853887	0.00154537	0.0534085
CXCL16	159.771	252.471	67.0712	0.265659	-1.91235	0.00154429	0.0534085
PPM1H	2370.9	3096.07	1645.73	0.531553	-0.911713	0.00156491	0.0539921
PLLP	17.3224	31.5948	3.05014	0.0965395	-3.37274	0.00156437	0.0539921
BEST3	65.2604	112.731	17.7898	0.157807	-2.66376	0.00157727	0.0543723
HNRNPA1P47	3.44489	0	6.88979	Inf	Inf	0.00158713	0.0546661
ASB2	16.7408	29.9987	3.48293	0.116103	-3.10652	0.00159395	0.0548547
PCP4	416.241	166.83	665.653	3.99002	1.9964	0.0015979	0.0549439
PREX2	2405.61	1366.92	3444.3	2.51976	1.33329	0.0016128	0.0554095
GABRG2	3723.64	2086.54	5360.75	2.56921	1.36132	0.0016176	0.0555276
RP11-161H23.5	9.3303	17.6875	0.973063	0.055014	-4.18406	0.00162762	0.0558244
APOBEC3G	31.5307	49.4346	13.6267	0.275651	-1.85909	0.00163217	0.0559334
TEKT4	18.3353	35.2386	1.43213	0.040641	-4.62092	0.00163837	0.0560986
PRICKLE3	95.7864	148.211	43.3618	0.292568	-1.77316	0.00164979	0.0564423
KCNJ4	932.11	402.561	1461.66	3.6309	1.86033	0.00165416	0.0565442
ASS1P11	69.8555	114.635	25.0758	0.218744	-2.19268	0.00166414	0.0568377
CNGA1	34.3761	61.2926	7.45968	0.121706	-3.03853	0.00166626	0.0568623
RP11-162D9.3	13.7077	2.14817	25.2672	11.7622	3.55609	0.00166798	0.0568733
GPRC5C	823.514	1124.08	522.95	0.465226	-1.104	0.0016752	0.0570717
DOCK6	396.611	515.379	277.843	0.539104	-0.891364	0.00167985	0.0571823
CD59	8984.02	11807.9	6160.09	0.521691	-0.938734	0.0016857	0.0572941
POLD4	722.56	1041.4	403.715	0.387664	-1.36712	0.00168595	0.0572941
PLA2G4A	125.622	204.315	46.9292	0.22969	-2.12224	0.00170205	0.0577904
HFE	146.018	226.706	65.3287	0.288164	-1.79504	0.00170339	0.0577904
CXCL6	35.5532	55.0158	16.0905	0.292472	-1.77363	0.00170702	0.0578651
NLRP7	7.66043	1.64726	13.6736	8.30083	3.05326	0.00170894	0.0578821
FOSB	286.055	67.9764	504.133	7.41629	2.8907	0.00171977	0.0581522
MGARP	383.57	591.638	175.501	0.296635	-1.75324	0.00171944	0.0581522
SERPINB9	265.857	333.012	198.701	0.596677	-0.744978	0.00173601	0.0586527
RTP1	378.237	630.271	126.204	0.200237	-2.32022	0.00174073	0.0587635
ANXA8L2	114.558	180.273	48.8435	0.270942	-1.88394	0.00174892	0.0589908
MAT1A	11.0201	19.3732	2.6671	0.13767	-2.86072	0.00176742	0.0594675
SULT1C2	50.0545	77.3675	22.7415	0.293941	-1.7664	0.00176743	0.0594675
MED15P4	4.08283	0	8.16565	Inf	Inf	0.00176539	0.0594675
EPPK1	815.784	1004	627.564	0.625062	-0.677929	0.00177137	0.0595509
ADM2	250.674	348.066	153.282	0.440383	-1.18317	0.00177593	0.0596549
RP11-166N6.3	9.07473	18.1495	0	0		0.00177796	0.0596737
PLEK2	22.1836	39.647	4.72028	0.119057	-3.07027	0.00178368	0.0598165
C12orf39	406.332	607.542	205.123	0.337627	-1.5665	0.001786	0.059845
RNA5-8SP4	11.4282	1.67055	21.1859	12.682	3.66471	0.00179813	0.0602018
KRTAP2-4	10.4272	19.8639	0.990436	0.0498611	-4.32594	0.00180235	0.0602935
LRRC32	267.347	388.244	146.451	0.377213	-1.40655	0.00181174	0.0605579
B3GNT3	31.8008	53.2381	10.3634	0.194662	-2.36096	0.00182274	0.0608757
ALOX5AP	33.4079	58.2037	8.61209	0.147965	-2.75668	0.00184421	0.0615423
TMEM176A	28.1897	51.3574	5.02211	0.0977875	-3.35421	0.00185125	0.0617266
AC010970.2	197.92	342.136	53.7039	0.156967	-2.67147	0.00185307	0.0617367
RGS5	773.875	971.948	575.803	0.592421	-0.755305	0.00186036	0.0619288
HLA-DPA1	60.7903	93.4557	28.1249	0.300944	-1.73243	0.00189438	0.0630099
FOXL1	160.634	241.575	79.693	0.329889	-1.59995	0.00191056	0.0634961
EFCAB4A	181.834	264.776	98.8929	0.373496	-1.42083	0.001913	0.0635254
GJB3	49.3072	80.6294	17.9851	0.223059	-2.1645	0.00191853	0.0636051
A2M-AS1	166.888	54.278	279.498	5.14938	2.3644	0.00191817	0.0636051
CYP1A1	1188.43	1669.86	706.998	0.423388	-1.23995	0.00192055	0.0636204
TNMD	33.7829	7.71917	59.8467	7.753	2.95475	0.00192805	0.0638169
FOXL2	14.8555	24.2636	5.4474	0.224509	-2.15515	0.0019382	0.0641009
GALNT10	3951.95	4815.84	3088.06	0.641231	-0.641083	0.00194308	0.0642101
RP5-887A10.1	5.90088	11.8018	0	0		0.00197263	0.0650809
CLRN1	20.6297	38.2881	2.97131	0.077604	-3.68772	0.00197121	0.0650809
SLCO4C1	229.248	352.233	106.262	0.301682	-1.7289	0.001992	0.0656668
NOX3	7.43664	14.8733	0	0		0.002004	0.0660088
ARL11	2.30664	4.61328	0	0		0.00201519	0.0663237
RNA5-8SP6	8266.58	3704.22	12828.9	3.46333	1.79216	0.0020182	0.0663691
TFAP2B	161.091	267.17	55.0113	0.205904	-2.27996	0.00204041	0.0670453
SYTL1	215.899	314.678	117.121	0.372193	-1.42588	0.002051	0.0673389
EVX1	11.6524	22.2084	1.09652	0.049374	-4.3401	0.00205353	0.0673676
CTD-2007L18.5	2.26577	4.53153	0	0		0.0020635	0.0676404
RP11-487I5.4	4.43889	0	8.87778	Inf	Inf	0.00207523	0.0679643
ACTRT3	71.4798	107.146	35.8138	0.334253	-1.58099	0.00207839	0.0679643
EFHC2	78.1282	137.205	19.0514	0.138853	-2.84837	0.00207709	0.0679643
RSPO2	514.645	179.222	850.069	4.74311	2.24583	0.0020862	0.0681649
PIK3AP1	91.356	142.146	40.5655	0.285378	-1.80905	0.00210164	0.0686141
POPDC3	69.8963	106.034	33.7588	0.318378	-1.65119	0.00211559	0.0690144
KRT8P32	74.647	122.528	26.7657	0.218445	-2.19466	0.00211845	0.0690522
PDLIM7	5551.02	6780.95	4321.08	0.637239	-0.650094	0.00212182	0.0691067
GAS6	5979.78	7615.88	4343.69	0.570346	-0.81009	0.00212359	0.0691091
STEAP1	32.61	56.2071	9.01289	0.160351	-2.64069	0.00213525	0.0694331
RBMS3-AS3	5.65991	11.3198	0	0		0.00215684	0.0700791
ABLIM1	8054.71	10204.6	5904.79	0.578639	-0.789263	0.00216333	0.070234
PREX1	5055.23	3284.2	6826.26	2.07852	1.05556	0.0021755	0.0705729
AP003419.11	597.513	866.189	328.837	0.379637	-1.39731	0.00218213	0.0707315
AIM1	142.779	190.154	95.4037	0.501718	-0.995051	0.00220053	0.0712711
VIPR2	166.427	272.97	59.8841	0.21938	-2.1885	0.00221602	0.0717158
IQGAP1	10067.8	12645.9	7489.82	0.592274	-0.755663	0.00223331	0.0722181
KRT18P16	36.572	61.2324	11.9115	0.19453	-2.36194	0.00223706	0.0722818
SLC7A5	10747.6	12696.4	8798.87	0.693023	-0.529024	0.00224773	0.0725689
STEAP4	12.2899	22.8646	1.71519	0.0750148	-3.73668	0.00225273	0.0726151
SERPINH1P1	275.352	410.627	140.076	0.341128	-1.55161	0.00225115	0.0726151
P4HA1	2640.36	3448.43	1832.29	0.531342	-0.912287	0.00226902	0.0730826
EDIL3	12942.2	16089.5	9795.03	0.608785	-0.715995	0.00229916	0.0739946
SPHK1	517.156	768.863	265.449	0.345249	-1.53429	0.00230865	0.0742414
ANGPTL7	283.27	416.509	150.031	0.360211	-1.47309	0.00233093	0.0748225
AC079949.1	24126.7	11090.5	37162.9	3.35088	1.74454	0.00233223	0.0748225
MYH11	21.8983	37.3974	6.39931	0.171117	-2.54695	0.00233117	0.0748225
RP11-54A9.1	24.7161	42.4992	6.93305	0.163134	-2.61587	0.00238018	0.0763007
PDE9A	3111.78	2005.46	4218.1	2.10331	1.07266	0.00238505	0.0763968
ALS2CL	382.404	541.249	223.558	0.413042	-1.27564	0.00239107	0.0765294
MATK	119.742	58.1485	181.336	3.1185	1.64085	0.00239718	0.0766646
RP1-29C18.10	7.77848	15.557	0	0		0.00240632	0.0768965
SETP11	11.5499	1.48718	21.6126	14.5327	3.86123	0.00240963	0.0769418
GPR88	739.876	354.897	1124.86	3.16953	1.66427	0.00241959	0.0771993
TERT	26.1846	11.3218	41.0473	3.62551	1.85819	0.00242601	0.0773436
RP11-160H12.3	6.19848	0.263412	12.1335	46.063	5.52554	0.00243306	0.0775076
SMAD7	789.467	1071.77	507.17	0.47321	-1.07945	0.00244018	0.0776737
CYP2W1	85.8979	147.518	24.2773	0.164572	-2.60321	0.0024565	0.0781322
PARVB	696.697	930.658	462.736	0.497214	-1.00806	0.00246615	0.0783779
IQCA1	130.559	209.231	51.8869	0.247988	-2.01166	0.00247998	0.0786943
GLIS3	1582.59	2238.15	927.034	0.414197	-1.27161	0.00247856	0.0786943
SLC28A3	68.5516	112.079	25.0242	0.223273	-2.16312	0.00248917	0.0789245
RP11-503N18.1	17.335	33.1506	1.51943	0.0458343	-4.44743	0.00250512	0.0793685
MMP9	47.2673	72.1798	22.3547	0.309709	-1.69101	0.00251996	0.0797765
HOGA1	25.6517	43.0317	8.27173	0.192224	-2.37914	0.0025221	0.0797822
PELI2	4510.26	2847.25	6173.26	2.16815	1.11646	0.00253345	0.0800791
MYD88	2381.01	3367.53	1394.49	0.4141	-1.27195	0.00253732	0.0801391
RIPK3	21.298	37.9096	4.6865	0.123623	-3.01598	0.00253992	0.080159
ZBED2	172.458	254.789	90.1273	0.353734	-1.49926	0.0025599	0.080727
ADRA2A	3694.16	2256.93	5131.38	2.27361	1.18498	0.00257168	0.0810359
B2M	5668.34	7220.54	4116.14	0.57006	-0.810814	0.0025769	0.0811376
CTD-2328D6.1	687.918	1066.83	309.006	0.289649	-1.78762	0.00258235	0.0812462
SNORD113	4.20935	0	8.41871	Inf	Inf	0.00258551	0.0812829
HHEX	3.22821	6.22689	0.229534	0.0368617	-4.76173	0.00258933	0.08134
MIR626	4.30605	0	8.61209	Inf	Inf	0.00260104	0.0816449
SAGE1	45.7761	14.1361	77.4161	5.47649	2.45325	0.00260537	0.0817177
SHC1P2	212.445	323.559	101.33	0.313174	-1.67496	0.00260859	0.0817559
ADAM19	6930.18	8550.71	5309.66	0.620961	-0.687424	0.00261143	0.0817821
MIR200A	8.26436	16.5287	0	0		0.00262314	0.0820854
RSPH1	368.262	598.695	137.828	0.230215	-2.11895	0.00263506	0.0823364
CERCAM	1867.09	2623.31	1110.87	0.423462	-1.2397	0.0026352	0.0823364
C3orf55	17.6703	31.2827	4.05795	0.129719	-2.94654	0.00264256	0.0825029
PTPN6	125.329	193.379	57.2783	0.296197	-1.75537	0.00265443	0.08281
FAM84B	5355.42	6201.1	4509.75	0.727249	-0.459479	0.0026764	0.0834317
AGMAT	29.2506	45.5576	12.9437	0.284116	-1.81545	0.00271076	0.0844379
RP3-523K23.2	52.0114	83.1585	20.8643	0.250899	-1.99482	0.00272209	0.0847261
OLIG3	37.767	66.6484	8.88566	0.133321	-2.90702	0.00272442	0.0847339
RP5-860P4.2	3.32451	0	6.64903	Inf	Inf	0.00273515	0.0850027
OR2W3	18.1468	33.9772	2.31649	0.0681778	-3.87456	0.00274798	0.0853362
VRK2	383.874	506.148	261.601	0.516847	-0.95219	0.00275482	0.0854772
MCCC2	2894.51	3975.22	1813.79	0.456275	-1.13202	0.00275672	0.0854772
ZC3H12A	288.924	386.33	191.519	0.495738	-1.01235	0.00277204	0.0858214
NIPAL2	459.601	679.155	240.047	0.35345	-1.50042	0.00277185	0.0858214
SBK2	10.2111	17.1152	3.30692	0.193216	-2.37172	0.00278575	0.0861806
PPFIA4	1624.81	889.423	2360.19	2.65362	1.40796	0.00279676	0.0864442
CTAGE15	36.4273	60.1208	12.7339	0.211805	-2.23919	0.00279852	0.0864442
AL121869.1	47.7725	77.8942	17.6509	0.226601	-2.14178	0.00281078	0.0867569
HMGB1P3	11.3652	21.2448	1.48565	0.0699302	-3.83794	0.00283743	0.0875131
ARHGAP31	982.718	1331.38	634.06	0.476244	-1.07023	0.00284276	0.0876112
RP11-130F10.1	16.0648	5.4251	26.7045	4.92239	2.29936	0.00284948	0.0877519
IKBIP	1545.52	2070.1	1020.95	0.493187	-1.01979	0.00285294	0.0877921
IP6K3	144.586	218.767	70.4049	0.321827	-1.63564	0.00286264	0.0880239
NELL2	21383.9	15332.5	27435.4	1.78936	0.839442	0.00286484	0.0880253
CD164L2	11.881	21.8708	1.8912	0.0864712	-3.53164	0.00287048	0.0881318
AL161626.1	17557.8	8210.1	26905.5	3.27712	1.71243	0.00288458	0.0884983
KLB	2.7818	5.56359	0	0		0.0028903	0.0886068
NCMAP	12.7578	24.2257	1.2899	0.0532452	-4.23121	0.00291953	0.0894356
KLC3	179.783	283.221	76.345	0.26956	-1.89132	0.00293866	0.089954
PALMD	2904.99	1787.9	4022.08	2.24961	1.16967	0.00294832	0.090182
RP11-646E20.6	6.41221	12.8244	0	0		0.0029589	0.0904374
RP4-545C24.1	23.6328	35.8057	11.4599	0.32006	-1.64359	0.00296204	0.0904657
TRPV4	21.0233	34.587	7.45968	0.215679	-2.21304	0.00297508	0.0907957
AC006557.1	7.28198	0.878608	13.6854	15.5762	3.96127	0.00298105	0.0909097
APOBEC4	15.642	30.2237	1.06037	0.0350839	-4.83305	0.00301338	0.0917581
GABBR2	4224.24	2584.96	5863.52	2.26832	1.18162	0.00301165	0.0917581
RP11-120J1.1	161.649	64.4996	258.799	4.01241	2.00447	0.00304115	0.0925345
GSDMC	25.2482	46.8726	3.62376	0.0773108	-3.69319	0.0030444	0.0925642
RNA5SP395	7.426	0.526824	14.3252	27.1916	4.76509	0.00304995	0.0926639
FAM83E	132.565	224.329	40.8006	0.181878	-2.45895	0.00305763	0.0928278
SQSTM1	10340	13263.4	7416.62	0.559178	-0.838621	0.00306397	0.0929511
S100A4	184.071	267.007	101.134	0.378769	-1.40061	0.00306679	0.0929672
PTBP3	5958.39	7662.61	4254.16	0.555184	-0.848961	0.00308469	0.0934405
INS-IGF2	635.666	921.263	350.069	0.379989	-1.39597	0.00308756	0.0934577
RBMS1P1	254.64	393.907	115.372	0.292891	-1.77156	0.00309333	0.0935321
MIR663B	14.1101	2.98761	25.2326	8.44576	3.07823	0.00309461	0.0935321
AL583842.2	3.94367	0	7.88734	Inf	Inf	0.00310049	0.0935927
AC005863.1	42.1804	75.7135	8.64727	0.11421	-3.13023	0.00310121	0.0935927
RNU1-109P	3.88194	0	7.76389	Inf	Inf	0.00314677	0.0948972
CHRM1	513.599	245.19	782.009	3.1894	1.67329	0.00315206	0.0949818
PSORS1C1	23.8428	40.064	7.62165	0.190237	-2.39413	0.00315424	0.0949818
PDE11A	131.139	211.211	51.0668	0.241781	-2.04822	0.00316392	0.0952028
FOXC2	268.781	387.461	150.101	0.387397	-1.36812	0.00317673	0.0955179
BIRC7	22.8371	41.7124	3.96175	0.0949776	-3.39627	0.00318757	0.0957731
PAX8	34.3837	60.6317	8.13565	0.134182	-2.89774	0.00320726	0.0962936
TGFB1	636.73	841.462	431.998	0.51339	-0.961873	0.0032123	0.0963737
PIK3C2G	41.0198	74.3653	7.67421	0.103196	-3.27654	0.00322439	0.0965231
MMP2	2943.6	3336.84	2550.36	0.764305	-0.387779	0.00322211	0.0965231
MFSD7	17.1617	26.4534	7.86997	0.297503	-1.74902	0.00322385	0.0965231
TMEM215	4.91159	1.23039	8.59278	6.98378	2.80401	0.00322746	0.0965441
CHODL	2900.57	1546.53	4254.6	2.75106	1.45999	0.00324112	0.0968813
ATP2B2	4548.16	2997.02	6099.29	2.03512	1.02511	0.00324874	0.0970381
CDH18	928.411	441.771	1415.05	3.20314	1.67949	0.00325187	0.0970603
ERMN	68.5461	117.918	19.1744	0.162608	-2.62053	0.00328074	0.097786
PHACTR2	1166.62	1445.99	887.246	0.613591	-0.704651	0.00328099	0.097786
CHRM2	427.859	168.591	687.128	4.07572	2.02706	0.00329841	0.0982333
CPZ	110.113	144.583	75.6419	0.523172	-0.934644	0.00330409	0.0983306
CALCB	72.0738	120.205	23.9426	0.199181	-2.32785	0.00332958	0.0990168
AFAP1L1	190.31	260.404	120.216	0.461651	-1.11513	0.00333864	0.0992138
AL450307.1	802.607	1045.81	559.404	0.534901	-0.902657	0.00335251	0.0995001
ITGB5	2921.15	3368.13	2474.18	0.734586	-0.444997	0.00335317	0.0995001
TNS1	4106.51	5230.78	2982.24	0.570133	-0.81063	0.00336364	0.0997382
C1orf192	194.484	323.962	65.0069	0.200662	-2.31716	0.00336945	0.0997652
BAG3	1072.92	1388.19	757.644	0.545777	-0.873616	0.00336894	0.0997652
NEUROG2	6124.32	4187.52	8061.11	1.92503	0.944882	0.00337589	0.0998833
SERPINB6	1851.66	2457.5	1245.82	0.506948	-0.980091	0.00345161	0.102049
HLA-C	3715.63	4421.93	3009.34	0.680549	-0.555229	0.00346867	0.102479
RP11-179A16.1	4.04368	0.263412	7.82394	29.7023	4.8925	0.00347484	0.102587
TRIM55	372.353	520.691	224.015	0.430225	-1.21684	0.00349071	0.102981
RP11-286B14.1	36.2757	11.6855	60.866	5.20868	2.38092	0.00349803	0.103122
TTC22	10.7599	18.708	2.8117	0.150294	-2.73414	0.0035147	0.103539
IFI35	60.7238	97.0952	24.3525	0.25081	-1.99533	0.00351895	0.103589
HERC2P3	1914.9	1090.91	2738.9	2.51065	1.32806	0.0035335	0.103942
PAXBP1	11248	7394.71	15101.3	2.04217	1.03011	0.0035394	0.104041
CCL20	7.80854	15.1219	0.495218	0.0327485	-4.93243	0.00354396	0.104099
FAM110C	103.511	149.716	57.3057	0.382763	-1.38548	0.00355683	0.104402
BLNK	83.1813	139.502	26.8605	0.192545	-2.37673	0.00360364	0.1057
DNM3OS	11.3673	1.4938	21.2409	14.2193	3.82978	0.00360637	0.105704
LIN7A	7155.05	4621.66	9688.43	2.09631	1.06785	0.00361795	0.105967
CLMN	947.311	1361.84	532.786	0.391227	-1.35392	0.00363286	0.106327
ZSCAN1	33.1923	61.5516	4.83294	0.0785185	-3.67082	0.00365465	0.106811
HTR1A	2.1926	0.263412	4.12179	15.6477	3.96788	0.00365278	0.106811
INSC	11.9209	22.6392	1.2026	0.0531202	-4.2346	0.00367049	0.107197
OSBPL3	899.46	1183.33	615.585	0.520212	-0.942828	0.00370034	0.107992
ARHGEF16	224.401	310.18	138.621	0.446905	-1.16196	0.00371076	0.108218
TNFRSF8	3.74548	6.2522	1.23875	0.19813	-2.33548	0.00371922	0.108232
GLYATL2	91.2695	33.7933	148.746	4.40163	2.13804	0.00371783	0.108232
VWF	32.5301	54.1303	10.93	0.20192	-2.30815	0.00371585	0.108232
RP5-890E16.4	4.20304	8.40608	0	0		0.00373637	0.10851
AP000688.29	2.55643	4.88332	0.229534	0.0470036	-4.41108	0.00373674	0.10851
APOBEC3D	30.0328	43.8043	16.2614	0.371229	-1.42962	0.00373528	0.10851
SLC6A5	17.7665	33.9586	1.57436	0.0463612	-4.43094	0.00374911	0.108791
RNVU1-14	11.8239	2.54745	21.1004	8.28293	3.05014	0.003759	0.109
KCTD12	7279.47	4660.28	9898.67	2.12405	1.08682	0.00376255	0.109026
ELF1	901.051	1253.28	548.824	0.43791	-1.19129	0.0037798	0.109447
AC008069.1	11.4144	2.37241	20.4563	8.62259	3.10812	0.00379073	0.109686
EVA1B	206.34	292.431	120.248	0.411201	-1.28208	0.00385022	0.111122
CLCF1	239.25	365.634	112.865	0.308682	-1.69581	0.003844	0.111122
DES	6.72944	12.1141	1.34483	0.111014	-3.17119	0.00385401	0.111122
KIAA1644	6015.77	3947.13	8084.41	2.04817	1.03434	0.00385311	0.111122
UPP1	625.238	835.894	414.583	0.495975	-1.01166	0.0038477	0.111122
ZNF841	1000.63	533.006	1468.25	2.75467	1.46188	0.00386443	0.111344
ARHGDIB	263.753	380.288	147.218	0.387122	-1.36914	0.00388304	0.111801
TRIM53CP	3.96175	0	7.92349	Inf	Inf	0.00391383	0.112608
TJP2	2336.18	2960.49	1711.88	0.578243	-0.790253	0.00392032	0.112715
NR2F1-AS1	1093.81	564.231	1623.38	2.87716	1.52464	0.00392388	0.112737
XBP1	2886.71	3715.62	2057.79	0.553821	-0.852507	0.00393316	0.112857
SSR3	10114.5	12485.9	7743.12	0.620148	-0.689314	0.00393359	0.112857
RGS4	1533.78	2026.64	1040.92	0.513618	-0.961232	0.00397665	0.11397
MIR5699	8.79547	1.05535	16.5356	15.6683	3.96978	0.00398637	0.11397
OR8B3	9.47817	18.4611	0.495218	0.0268249	-5.22028	0.0039842	0.11397
KRT1	2516.65	3200.48	1832.82	0.572671	-0.80422	0.00398217	0.11397
RFPL4A	4.07651	0	8.15302	Inf	Inf	0.00397917	0.11397
EYA1	185.048	302.021	68.076	0.225402	-2.14943	0.0039895	0.113979
MIR4709	946.532	1311.75	581.319	0.443164	-1.17409	0.00402239	0.114838
SLC2A1	7108.59	8602.45	5614.74	0.652691	-0.615528	0.00403209	0.114954
RP11-477E3.2	25.2846	5.78692	44.7822	7.73853	2.95206	0.00403066	0.114954
ZNF22	3275.5	2146.54	4404.46	2.05189	1.03695	0.00405822	0.115618
NFIB	14546.2	10360.4	18731.9	1.80803	0.854421	0.00407631	0.116052
SULF2	8360	10750.6	5969.43	0.555266	-0.848749	0.00410011	0.116643
CALB1	233.592	332.217	134.967	0.406261	-1.29952	0.00410279	0.116643
ATP1A2	1779.98	1096.27	2463.7	2.24734	1.16822	0.00411266	0.116679
TRIM29	539.325	788.842	289.807	0.367382	-1.44465	0.00410807	0.116679
APOC1	143.198	183.119	103.278	0.563997	-0.826241	0.0041124	0.116679
RP11-686D22.4	11.8567	20.5487	3.16469	0.15401	-2.69891	0.00411628	0.116701
ATP6V1G1P4	10.1249	1.58218	18.6676	11.7987	3.56055	0.00415324	0.117666
RP11-385D13.1	1517.06	2106.96	927.167	0.44005	-1.18426	0.00416045	0.117789
GPR78	109.31	142.146	76.4751	0.538004	-0.89431	0.00418564	0.118419
DNAJC15	1463.99	2065.15	862.835	0.417807	-1.25909	0.00419013	0.118427
TMEM144	104.935	155.754	54.1157	0.347443	-1.52515	0.00419173	0.118427
LITAF	1857.91	2337.76	1378.05	0.589474	-0.7625	0.00419475	0.11843
ZNF681	1021.25	616.744	1425.75	2.31174	1.20898	0.00421045	0.118791
GLT6D1	6.98456	12.9961	0.973063	0.0748737	-3.7394	0.00421397	0.118808
IFLTD1	43.1998	71.5094	14.8903	0.208229	-2.26376	0.00424117	0.119442
GRN	4670.07	5822.99	3517.16	0.604012	-0.72735	0.00424525	0.119442
CTB-60B18.15	7.2784	14.0616	0.495218	0.0352178	-4.82755	0.00424307	0.119442
DLX5	746.557	1182.82	310.293	0.262333	-1.93053	0.00425024	0.1195
OR6K6	18.3049	33.9042	2.70562	0.079802	-3.64743	0.00428049	0.120184
PAXIP1-AS2	5.80562	11.1522	0.459067	0.0411639	-4.60248	0.00427835	0.120184
C6orf211	2269.92	2992.13	1547.72	0.517263	-0.951029	0.00428472	0.12022
SMPDL3B	88.8654	119.39	58.3406	0.488654	-1.03311	0.00434612	0.121859
ABCA4	76.7689	126.379	27.159	0.214901	-2.21825	0.00436197	0.122127
DSCAM-IT1	18.4687	3.05269	33.8846	11.0999	3.47248	0.00436543	0.122127
TMEM139	134.63	212.235	57.026	0.268693	-1.89597	0.00436251	0.122127
ANGPT2	53.6528	96.5911	10.7145	0.110926	-3.17233	0.00436767	0.122127
VAMP3	3543.76	4544.61	2542.9	0.559541	-0.837685	0.00439607	0.122836
KCNK12	536.023	267.257	804.788	3.01129	1.59038	0.00441767	0.123355
RN7SKP195	3.51957	0	7.03913	Inf	Inf	0.00442931	0.123511
PAX9	7.55382	14.6486	0.459067	0.0313387	-4.99591	0.00442849	0.123511
MAB21L2	315.607	447.748	183.466	0.409752	-1.28718	0.00446022	0.124288
RP11-4F5.2	28.4919	44.9924	11.9913	0.266519	-1.90769	0.00446894	0.124446
HCLS1	94.5775	156.554	32.6007	0.208239	-2.26369	0.00447817	0.124617
DTX3L	444.177	635.664	252.69	0.397521	-1.3309	0.00451184	0.125469
TMEM54	225.749	340.842	110.656	0.324655	-1.62302	0.00454482	0.126217
ANXA2P1	103.658	160.622	46.6931	0.290702	-1.78239	0.00454496	0.126217
ETV1	9361.68	12672.1	6051.29	0.477529	-1.06634	0.0045494	0.126254
AC114877.3	308.916	134.475	483.357	3.59439	1.84575	0.00455769	0.126398
RASA2-IT1	19.2224	4.30807	34.1367	7.92389	2.98621	0.00457006	0.126655
RPLP0P2	93.2952	40.501	146.089	3.60706	1.85082	0.00458185	0.126782
AK4P3	29.6204	49.1225	10.1184	0.205982	-2.27941	0.00458055	0.126782
DSEL	1646.53	1936.93	1356.12	0.700136	-0.514293	0.00458399	0.126782
BMP1	3484.86	4342.53	2627.19	0.60499	-0.725016	0.00459603	0.127029
AC079610.2	42.1535	77.4533	6.85369	0.088488	-3.49837	0.0046308	0.127903
ST6GALNAC1	33.6091	60.3387	6.87953	0.114015	-3.1327	0.0046627	0.128558
RGPD5	3209.47	1881.61	4537.33	2.41141	1.26988	0.0046703	0.128558
MECOM	117.335	193.098	41.5722	0.215291	-2.21564	0.00466953	0.128558
CD36	171.43	286.092	56.7671	0.198422	-2.33335	0.00466987	0.128558
EFCAB10	49.168	83.6832	14.6527	0.175097	-2.51377	0.00466276	0.128558
WDFY4	18.4966	35.4738	1.51943	0.0428325	-4.54515	0.00469093	0.129038
CTC-441N14.4	5.5427	11.0854	0	0		0.00472792	0.129968
F13A1	62.438	93.4486	31.4273	0.336306	-1.57215	0.00473113	0.129969
S100A8	852.278	1208.5	496.057	0.410473	-1.28464	0.00475033	0.130408
TPM4	28460	34591.6	22328.4	0.645486	-0.631543	0.00476609	0.130753
CEBPB	146.854	208.846	84.8617	0.406336	-1.29925	0.00477221	0.130832
ITGA11	5195.32	5419.3	4971.34	0.91734	-0.124472	0.00478395	0.131059
UNC5D	3814.89	2476.15	5153.63	2.08131	1.05749	0.00478691	0.131059
STAB2	4.25025	0.526824	7.97367	15.1354	3.91985	0.00479736	0.131257
KRT18P8	7.77334	14.3267	1.21997	0.0851536	-3.55379	0.00481218	0.131485
RNU7-181P	7.06362	0.526824	13.6004	25.8159	4.69019	0.00481178	0.131485
RP11-290D2.3	22.6304	5.61017	39.6507	7.06764	2.82123	0.0048495	0.132416
ABCC13	7.49025	1.64726	13.3332	8.09421	3.01689	0.00487194	0.132931
MGLL	1806.07	2560.18	1051.97	0.410899	-1.28315	0.00487489	0.132931
RP11-301J7.8	17.7785	31.1362	4.42081	0.141983	-2.81621	0.00491552	0.13395
RP11-1042B17.3	2.09073	4.18145	0	0		0.00492855	0.134215
DNAI2	23.7765	43.5735	3.97956	0.0913296	-3.45277	0.00495238	0.13448
ACP5	12.8394	19.8084	5.87032	0.296355	-1.7546	0.00494776	0.13448
TLR6	76.2721	118.998	33.5466	0.28191	-1.82669	0.00495168	0.13448
SOX5P	127.395	53.8229	200.967	3.73386	1.90067	0.00494205	0.13448
RP4-755D9.1	2.02127	3.81301	0.229534	0.0601975	-4.05415	0.00495481	0.13448
CAPG	814.04	1067.63	560.451	0.524949	-0.929752	0.00496156	0.134574
MYO3B	75.1497	119.055	31.2442	0.262434	-1.92997	0.00497342	0.134805
RP11-1069G10.2	56.8418	89.9131	23.7705	0.264372	-1.91936	0.00497852	0.134854
RGMA	11051.3	7896.45	14206.2	1.79906	0.847244	0.00499063	0.135092
ISL2	3.14569	6.29137	0	0		0.00501374	0.135627
PAX2	13.0443	25.2578	0.830832	0.032894	-4.92603	0.00506518	0.136928
SNORD74	5.20669	0.351784	10.0616	28.6017	4.83803	0.00507379	0.13707
MSRB3	2045.94	2599.53	1492.36	0.574089	-0.800653	0.00509196	0.137196
KREMEN2	121.594	179.974	63.2141	0.351241	-1.50947	0.00509126	0.137196
PFN1	17642.9	21742.7	13543.2	0.622885	-0.682962	0.00509002	0.137196
ZNF280A	6.44541	10.6804	2.21041	0.206959	-2.27258	0.00508857	0.137196
WNT10A	113.199	179.979	46.419	0.257914	-1.95504	0.00511554	0.137741
FRG1B	892.037	1294.77	489.304	0.377908	-1.40389	0.0051502	0.138582
LEF1	2413.24	1383.46	3443.03	2.48871	1.3154	0.00515863	0.138717
SLC27A6	73.9597	110.753	37.1661	0.335576	-1.57529	0.00516598	0.138823
MT1F	115.83	172.025	59.6346	0.346663	-1.5284	0.00517573	0.138994
KRT3	10.9829	20.7459	1.21997	0.0588054	-4.08791	0.00521217	0.13988
AC013269.1	104.365	160.665	48.0652	0.299164	-1.74099	0.00523023	0.140269
PDLIM4	1012.66	1337.52	687.805	0.514237	-0.959493	0.00523356	0.140269
CTD-2022H16.3	56.1829	95.9477	16.4182	0.171116	-2.54695	0.00527566	0.141305
IFI44L	2244.35	1358.49	3130.22	2.3042	1.20426	0.00528202	0.141382
RIN3	213.97	297.833	130.106	0.436842	-1.19482	0.00529075	0.141422
SNORD11B	3.46653	0	6.93305	Inf	Inf	0.00529742	0.141422
EFNA5	3319.6	4408.02	2231.17	0.506162	-0.98233	0.00529705	0.141422
CTAGE6	19.9323	35.4236	4.441	0.125368	-2.99576	0.00529406	0.141422
LMNA	5731.68	6876.1	4587.25	0.667129	-0.583963	0.0053022	0.141457
TXNIP	6041.13	3791.97	8290.3	2.18628	1.12848	0.00530857	0.141534
C1orf222	75.488	126.127	24.849	0.197015	-2.34362	0.00531918	0.141595
FUT2	15.2211	23.5264	6.91568	0.293954	-1.76634	0.00531717	0.141595
C22orf15	36.2684	62.6744	9.8625	0.157361	-2.66785	0.00532129	0.141595
RCAN3	2502.37	3467.6	1537.15	0.443289	-1.17368	0.00533383	0.141836
RGS21	21.4145	6.50374	36.3253	5.5853	2.48163	0.00533901	0.141881
ELL3	236.452	375.407	97.4964	0.259708	-1.94504	0.00535054	0.142095
ATP6V0E1	2999.78	3921.33	2078.23	0.52998	-0.915989	0.00535792	0.142198
IGFL1	8.73515	17.2408	0.229534	0.0133134	-6.23097	0.00536384	0.142262
GPR141	26.1055	5.85863	46.3524	7.91182	2.98401	0.00537886	0.142568
SLC16A4	333.648	492.813	174.483	0.354056	-1.49795	0.00539064	0.142787
AC006946.16	5.73686	11.4737	0	0		0.00539635	0.142845
SYNE4	93.1833	141.646	44.7204	0.315719	-1.66329	0.00544171	0.143953
GPR18	12.2762	22.0763	2.47609	0.112161	-3.15636	0.00545355	0.144172
RP6-24A23.6	68.0722	110.479	25.6654	0.23231	-2.10588	0.00549313	0.145124
MLTK	2957.35	3821.09	2093.61	0.547911	-0.867988	0.00550867	0.14544
RNA5S10	35.1155	8.70281	61.5281	7.06991	2.82169	0.00554311	0.146073
COL21A1	194.412	289.223	99.6	0.344371	-1.53797	0.005547	0.146073
ZBED6CL	282.05	174.505	389.596	2.23258	1.15871	0.00553677	0.146073
CTHRC1	737.685	919.587	555.784	0.604385	-0.726461	0.00554669	0.146073
DOPEY2	8163.98	5393.2	10934.8	2.02751	1.01971	0.00557513	0.146719
STX19	26.2769	48.7541	3.79977	0.0779374	-3.68154	0.00558667	0.146928
NID1	1572.32	1843.22	1301.42	0.706062	-0.502133	0.00559415	0.146935
CCDC140	5.42425	10.8485	0	0		0.00559381	0.146935
RP11-747H7.3	11.8953	20.7305	3.06002	0.147609	-2.76014	0.00560368	0.146995
ZNF600	140.488	205.922	75.0536	0.364475	-1.45611	0.00560085	0.146995
RP11-465B22.5	4.64651	9.29302	0	0		0.00561248	0.147037
FOXI2	3.65058	6.84209	0.459067	0.0670946	-3.89766	0.00561226	0.147037
PPP1R1B	1414.86	836.918	1992.8	2.38112	1.25164	0.00562029	0.147147
LATS2	1076.16	1312.63	839.696	0.639704	-0.644523	0.00564683	0.147747
PRDM8	5414.69	3850.85	6978.52	1.8122	0.857742	0.00566434	0.148015
ANXA6	7635.12	9614.12	5656.11	0.588313	-0.765345	0.00566148	0.148015
CD63	10957.7	13950.8	7964.66	0.570909	-0.808666	0.00567358	0.148161
RP3-462C17.1	3.18277	0	6.36553	Inf	Inf	0.00568674	0.148409
MT1X	182.271	242.343	122.198	0.504238	-0.987824	0.00570014	0.148664
RP11-212D19.4	800.582	1065.43	535.739	0.50284	-0.991828	0.00571463	0.148946
HAPLN3	299.634	359.263	240.004	0.668045	-0.581982	0.00571982	0.148986
LPHN3	14630	10166.2	19093.9	1.87818	0.909334	0.00574897	0.149554
IL31RA	36.5899	60.0071	13.1728	0.21952	-2.18757	0.00574555	0.149554
DDR2	1088.09	1458.88	717.305	0.49168	-1.02421	0.0057554	0.149626
LEPROT	5907.32	7718.33	4096.31	0.530725	-0.913965	0.00577109	0.149938
LDLRAP1	483.871	656.622	311.119	0.473817	-1.0776	0.00577695	0.149994
SRCRB4D	190.359	265.92	114.798	0.431702	-1.21189	0.0057823	0.150038
EPDR1	1762.18	2323.38	1200.99	0.516915	-0.952001	0.00583074	0.151198
CFHR5	2.51057	0	5.02114	Inf	Inf	0.00584657	0.151512
RP11-480D4.6	9.74009	1.93226	17.5479	9.08158	3.18294	0.00589211	0.152595
CTD-2015G9.2	7.63171	13.5656	1.69781	0.125156	-2.9982	0.00590199	0.152657
RP11-680C21.1	7.58337	1.67055	13.4962	8.0789	3.01416	0.00589852	0.152657
GSTO3P	114.457	182.182	46.7324	0.256515	-1.96288	0.00590705	0.152691
NOMO2	5509.24	7438.33	3580.14	0.48131	-1.05496	0.00593655	0.153356
AC107072.2	11.0997	1.93396	20.2654	10.4787	3.38939	0.0059449	0.153474
C4orf32	1757.16	972.928	2541.39	2.6121	1.38521	0.00595514	0.153641
RP11-173B14.5	18.7998	31.6569	5.94262	0.18772	-2.41335	0.00598974	0.154407
NETO2	9862.08	6824.61	12899.5	1.89015	0.918501	0.00599793	0.154407
OLIG1	40.7804	72.831	8.72983	0.119864	-3.06053	0.00599679	0.154407
LARGE-IT1	8.12029	1.04702	15.1936	14.5112	3.8591	0.00600001	0.154407
BCAN	1224.83	702.194	1747.47	2.48858	1.31533	0.00605354	0.155686
ABCC6	56.8128	90.5044	23.1212	0.255471	-1.96877	0.00606833	0.15587
TMEFF2	3253.27	2074.46	4432.09	2.13651	1.09525	0.0060658	0.15587
HOXA2	5.08989	10.1798	0	0		0.00607246	0.155878
RP11-296A16.1	236.493	373.392	99.5932	0.266726	-1.90657	0.00609	0.15623
NODAL	5.70581	9.06136	2.35026	0.259372	-1.9469	0.00610419	0.156478
C6orf223	43.932	69.1551	18.7089	0.270535	-1.88611	0.00610738	0.156478
IDO1	47.7066	58.6841	36.7291	0.625879	-0.676044	0.0061251	0.156833
NFE2L3P1	24.7645	39.2974	10.2315	0.260361	-1.94141	0.00613124	0.156892
CGB8	27.2564	44.6085	9.90436	0.222028	-2.17118	0.00616782	0.157729
ZIC1	1294.82	1858.76	730.875	0.393206	-1.34664	0.00618723	0.158126
MUM1L1	190.715	304.456	76.9748	0.252827	-1.98378	0.00620151	0.158391
VIT	12.0428	22.071	2.01465	0.0912804	-3.45355	0.00621941	0.15855
PTX3	1415.13	1953.64	876.608	0.448704	-1.15616	0.00621895	0.15855
AC005082.12	3.20784	0.703567	5.71212	8.11879	3.02127	0.00621588	0.15855
AC139099.5	6.28693	12.3443	0.229534	0.0185943	-5.749	0.00622857	0.158684
FKBP10	7747.32	9059.55	6435.09	0.71031	-0.493479	0.0062653	0.159148
TICAM1	143.92	216.762	71.0783	0.327909	-1.60863	0.00626424	0.159148
ZNF233	133.661	54.0081	213.314	3.94966	1.98173	0.00625162	0.159148
ACTBL2	168.2	235.944	100.457	0.425767	-1.23186	0.0062663	0.159148
ASS1P1	36.3026	56.3964	16.2089	0.28741	-1.79882	0.00626421	0.159148
GPR50-AS1	6.41224	1.23039	11.5941	9.42309	3.2362	0.00629224	0.159707
CATSPERB	20.1106	35.7465	4.47477	0.125181	-2.99791	0.00633912	0.160796
DUSP6	2304.93	2915.01	1694.85	0.581422	-0.782343	0.00637153	0.161518
S100A14	152.277	242.797	61.757	0.254357	-1.97507	0.00639812	0.16199
SVOPL	65.3955	110.047	20.7441	0.188503	-2.40734	0.00639543	0.16199
RP5-1025A1.2	17.8504	31.8987	3.80214	0.119194	-3.06861	0.00650472	0.164587
MYH8	12.9595	3.68284	22.2362	6.03778	2.59402	0.00652694	0.165046
ACTA1	183.475	231.721	135.229	0.583586	-0.776983	0.00653696	0.165099
LRTM2	601.406	320.937	881.874	2.74781	1.45828	0.00653714	0.165099
NR4A2	948.183	493.706	1402.66	2.84108	1.50644	0.00654751	0.165219
HSPB1	4092.3	4848.44	3336.16	0.688089	-0.539333	0.00655	0.165219
SLC35F2	620.888	835.207	406.569	0.486788	-1.03863	0.00661704	0.166807
SLC16A12	56.1372	86.4556	25.8188	0.298637	-1.74354	0.00663543	0.167167
GJB6	91.0001	146.479	35.5214	0.242502	-2.04393	0.00664338	0.167264
C21orf58	1815.55	1126.02	2505.09	2.22473	1.15363	0.00665635	0.167486
GYG1	1121.42	1439.65	803.202	0.557916	-0.84188	0.00668336	0.168032
CTSL	2082.93	2743.57	1422.29	0.518408	-0.94784	0.00668627	0.168032
FMN1	337.714	441.936	233.492	0.528337	-0.920468	0.00674938	0.169513
LINC00243	2.51376	5.02752	0	0		0.00676338	0.16976
KRT8P51	3.64213	7.28426	0	0		0.00676769	0.169764
OPCML-IT1	34.7552	11.3237	58.1868	5.13851	2.36135	0.00678123	0.169998
PLEKHG3	1595.1	1930.68	1259.52	0.652369	-0.61624	0.0067943	0.170221
MIR370	3.20084	0	6.40168	Inf	Inf	0.00680586	0.170406
MYBL1	810.243	1110.38	510.105	0.459395	-1.12219	0.00681483	0.170526
MIR545	6.45364	0.526824	12.3805	23.5002	4.5546	0.0068191	0.170528
CTA-929C8.8	17.632	5.80188	29.4622	5.07804	2.34427	0.0068304	0.170705
MTHFD2	3865.38	4794.02	2936.73	0.612583	-0.707023	0.00683923	0.170821
HPN	33.3363	50.1403	16.5322	0.32972	-1.60069	0.00684966	0.170977
PIH1D3	6.96042	13.6913	0.229534	0.0167649	-5.89841	0.00687719	0.171559
C1orf172	69.8747	103.652	36.0977	0.34826	-1.52176	0.00688683	0.171694
WDR63	139.281	221.711	56.8498	0.256413	-1.96346	0.00689864	0.171793
GAS6-AS2	119.433	186.509	52.3577	0.280725	-1.83277	0.00689925	0.171793
AC079586.1	8.03176	1.75722	14.3063	8.14146	3.02529	0.00690996	0.171955
AMBN	1663.24	968.067	2358.41	2.4362	1.28463	0.00696883	0.173314
TRAF5	1298.7	1623.31	974.095	0.600069	-0.7368	0.0069956	0.173768
BFSP2-AS1	4.64234	9.28469	0	0		0.00699319	0.173768
RP11-435B5.3	2.2686	0	4.5372	Inf	Inf	0.00702597	0.174415
CYP11A1	12.2635	18.2848	6.24208	0.34138	-1.55055	0.00704171	0.1747
LINC00925	4200.23	2610.64	5789.82	2.21778	1.14912	0.00704899	0.174774
SAMD4A	2557.19	3195.21	1919.18	0.600642	-0.735422	0.00705998	0.17494
LOC124685	3410.28	4551.77	2268.79	0.49844	-1.00451	0.00706801	0.175032
GJA5	34.5534	47.7087	21.3981	0.448515	-1.15677	0.0070741	0.175076
IGFBP1	3.33785	6.6757	0	0		0.00708327	0.175197
PCSK9	1452.77	1903.18	1002.36	0.526677	-0.92501	0.00712752	0.176077
DONSON	2600.8	1672.8	3528.8	2.10952	1.07692	0.00712438	0.176077
TRNP1	1068.46	1429.28	707.636	0.495101	-1.0142	0.00714115	0.17627
LXN	143.644	210.4	76.8875	0.365435	-1.45231	0.00714398	0.17627
C9orf117	112.006	187.221	36.7913	0.196513	-2.34731	0.00714999	0.176311
DTHD1	13.388	25.3439	1.43213	0.0565078	-4.14541	0.00717936	0.176929
DNAAF1	294.222	477.245	111.199	0.233003	-2.10158	0.00719084	0.17704
RGPD6	2226.44	1296.69	3156.2	2.43405	1.28336	0.00719257	0.17704
MIR147B	35.4138	59.9512	10.8765	0.181422	-2.46258	0.00721096	0.177385
ELL2	1359.19	1729.36	989.032	0.571908	-0.806145	0.00723517	0.177873
VAX1	178.026	280.343	75.7093	0.270059	-1.88865	0.00725206	0.177966
LINC00391	68.0216	26.7435	109.3	4.08697	2.03103	0.00725079	0.177966
APOL1	7.81409	14.5317	1.09652	0.0754571	-3.7282	0.0072493	0.177966
RP11-299L17.3	16.3854	31.3388	1.43213	0.0456984	-4.45171	0.00726953	0.178287
KRT31	7.21155	1.40713	13.016	9.24998	3.20945	0.00729243	0.178741
PIK3CD	1622.6	2170.03	1075.18	0.495468	-1.01314	0.00730281	0.178888
C8orf46	200.597	305.921	95.2724	0.311428	-1.68303	0.00732551	0.179336
SERPINB2	371.795	542.225	201.364	0.371366	-1.42909	0.00735304	0.179794
IL6	10.6948	17.4278	3.96175	0.227323	-2.13718	0.00735024	0.179794
FAM47E-STBD1	494.66	716.136	273.184	0.381469	-1.39036	0.00739477	0.180706
CTD-2138O14.1	4.95079	9.90159	0	0		0.00740097	0.180749
SUCNR1	3.07027	6.14054	0	0		0.00743316	0.181426
DLGAP1	4372.22	2890.37	5854.08	2.02537	1.01819	0.00746087	0.181885
VWA3B	63.336	108.286	18.3863	0.169795	-2.55814	0.00745848	0.181885
ABCC6P2	12.5432	22.5403	2.54602	0.112954	-3.14619	0.007473	0.182071
OVCH1	148.236	58.471	238.001	4.07041	2.02518	0.00749427	0.182138
PCED1B	60.3691	87.1748	33.5635	0.385013	-1.37702	0.00748451	0.182138
RP11-463O9.5	25.876	43.5802	8.1718	0.187512	-2.41495	0.00749686	0.182138
C2orf62	19.2018	35.6454	2.75818	0.0773783	-3.69193	0.00749217	0.182138
C7orf57	51.6356	89.2385	14.0326	0.157249	-2.66888	0.00749813	0.182138
RP11-503N18.3	10.485	19.8735	1.09652	0.0551748	-4.17985	0.00752191	0.182607
PFN1P1	1660.18	2263.55	1056.82	0.466886	-1.09886	0.00752729	0.182629
TM4SF4	6.16128	11.8274	0.495218	0.0418706	-4.57792	0.00753318	0.182641
TNFRSF10C	206.698	264.105	149.29	0.565269	-0.82299	0.00753676	0.182641
RP11-484M3.5	37.9759	62.405	13.5469	0.21708	-2.2037	0.00754474	0.182725
SELPLG	222.823	344.743	100.902	0.292689	-1.77256	0.0075624	0.183044
RP11-74E22.6	28.8055	10.5792	47.0317	4.44566	2.1524	0.00757121	0.183149
OR8B2	5.61017	11.2203	0	0		0.00760991	0.183975
PKP2	578.282	716.569	439.995	0.61403	-0.703619	0.00763341	0.184215
FAM83H	1041.82	1294.66	788.981	0.60941	-0.714516	0.00763212	0.184215
DMRT2	55.2352	95.8027	14.6678	0.153104	-2.70742	0.00763048	0.184215
DEFB112	6.5032	1.40713	11.5993	8.24319	3.0432	0.00764197	0.184313
LINC01108	2.80811	1.40713	4.20909	2.99125	1.58075	0.00764893	0.184371
EZR	20420.5	25821.6	15019.4	0.581659	-0.781755	0.00765483	0.184404
RP11-532F6.2	14.7745	3.14106	26.408	8.40735	3.07165	0.00766262	0.184483
RP11-603B24.1	17.9199	5.22847	30.6114	5.85475	2.54961	0.00767686	0.184716
RP11-1100L3.4	84.2912	134.839	33.7438	0.250253	-1.99854	0.00768827	0.184839
KRT8P33	363.234	515.489	210.978	0.409277	-1.28885	0.00769105	0.184839
SLC25A13	2047.12	2620.12	1474.13	0.56262	-0.829766	0.00774353	0.185991
ZC3HAV1	1175.69	1436.42	914.967	0.636977	-0.650687	0.00775488	0.186154
PDCL2	5.15411	0.790236	9.51798	12.0445	3.5903	0.00777772	0.186592
RIPK2	856.092	1092.87	619.311	0.566681	-0.819391	0.00778506	0.186658
AC016730.1	2.51856	0	5.03711	Inf	Inf	0.00779652	0.186713
GS1-44D20.1	1339.08	1841.29	836.879	0.454508	-1.13762	0.00779479	0.186713
SPINK13	6.04674	11.7217	0.371765	0.0317159	-4.97865	0.00780654	0.186843
CTD-2078B5.2	19.6303	33.0884	6.17215	0.186535	-2.42248	0.00781269	0.18688
LHX1	70.902	115.884	25.9197	0.223669	-2.16056	0.00785167	0.187702
SNORD115-5	4.56055	0.351784	8.76932	24.9282	4.63971	0.00786107	0.187716
NDST4	960.265	537.147	1383.38	2.57542	1.36481	0.00786145	0.187716
KLHL4	439.782	562.327	317.237	0.564151	-0.825846	0.00787009	0.187812
MTND5P26	16.5963	3.1261	30.0665	9.61789	3.26572	0.00789382	0.188268
RPL32P35	3.33368	0	6.66737	Inf	Inf	0.00792222	0.188835
ACPP	31.1471	51.8793	10.415	0.200755	-2.31649	0.0080029	0.190646
RP11-575H3.1	77.8666	29.5328	126.201	4.27324	2.09533	0.00801646	0.190857
RNA5S11	28.6905	7.47242	49.9086	6.67904	2.73964	0.00802741	0.191006
CTD-2105E13.6	47.0337	81.0139	13.0535	0.161126	-2.63374	0.00806534	0.191797
RP11-267D19.2	25.925	42.5915	9.25845	0.217378	-2.20172	0.00808609	0.192178
TEAD3	1803	2290.46	1315.54	0.57436	-0.799974	0.00810431	0.192499
CAPS2	163.811	67.7443	259.878	3.83616	1.93966	0.0081334	0.193077
RP11-686D22.3	33.3914	51.2997	15.4832	0.301818	-1.72825	0.00817624	0.193981
LEPR	923.433	1264.56	582.305	0.46048	-1.11879	0.0081939	0.194287
RSU1	4768.08	6073.99	3462.17	0.569999	-0.810969	0.00822236	0.194747
TP53I3	1670.97	2102.26	1239.68	0.589688	-0.761976	0.00822289	0.194747
PRDX6	9882	12084.5	7679.46	0.635478	-0.654085	0.00824252	0.195098
PRR13	2072.6	2673.75	1471.45	0.550331	-0.861628	0.00824996	0.195161
RNU6-436P	3.33368	0	6.66737	Inf	Inf	0.00827938	0.195743
SEZ6L	6952.57	4520.17	9384.97	2.07624	1.05398	0.00828543	0.195773
OPTN	8382.81	10824.9	5940.73	0.548803	-0.865641	0.00829485	0.195882
SPRR2G	66.5332	16.1331	116.933	7.24803	2.85759	0.00832766	0.195974
SNORA36B	2.93516	0	5.87032	Inf	Inf	0.00831132	0.195974
OAS3	82.8144	123.114	42.515	0.34533	-1.53395	0.00830427	0.195974
NTRK3	3980.14	2522.03	5438.25	2.1563	1.10856	0.00832395	0.195974
LTBP4	6590.89	4425.76	8756.02	1.97842	0.984351	0.00832203	0.195974
SYTL5	214.452	316.256	112.649	0.356195	-1.48926	0.00831583	0.195974
AC112693.2	8.74209	1.67055	15.8136	9.46615	3.24278	0.00835572	0.196521
PLAUR	668.997	883.412	454.583	0.514576	-0.958544	0.00836451	0.196614
ARHGAP20	1508.79	733.523	2284.05	3.11381	1.63868	0.00837618	0.196775
RARRES3	15.1144	25.1917	5.03711	0.199951	-2.32228	0.00839591	0.197125
B3GNT7	86.8909	113.735	60.0473	0.52796	-0.921499	0.00840124	0.197136
MR1	23.5626	41.301	5.82429	0.141021	-2.82602	0.00843397	0.19779
RP11-359E8.3	5.12252	10.245	0	0		0.00845872	0.198196
SEMA3C	5432.93	6855.28	4010.57	0.585034	-0.773408	0.00846586	0.198196
RP11-44N11.1	8.80781	1.57384	16.0418	10.1927	3.34947	0.00846512	0.198196
PID1	1597.14	956.86	2237.43	2.3383	1.22546	0.00848359	0.198496
P4HB	21100.5	25377.3	16823.7	0.662946	-0.593037	0.00850941	0.198872
ASS1P7	21.6492	35.119	8.1793	0.232902	-2.1022	0.00850897	0.198872
MIR4794	3.20084	0	6.40168	Inf	Inf	0.00851712	0.198938
OLA1P3	4.06669	0.263412	7.86997	29.877	4.90096	0.00857463	0.199764
ATP10A	433.067	551.183	314.95	0.571406	-0.807411	0.00858485	0.199764
SLC12A4	1711.03	2080.13	1341.93	0.645115	-0.632371	0.00856561	0.199764
CCDC68	8.22121	14.6934	1.74897	0.11903	-3.0706	0.00857478	0.199764
MAP3K13	1519.22	889.956	2148.48	2.41414	1.27151	0.00856777	0.199764
CTC-209L16.1	6.08186	1.05535	11.1084	10.5258	3.39585	0.00858682	0.199764
CLDN2	59.8963	92.342	27.4506	0.297271	-1.75015	0.0085844	0.199764
CACNG8	4697.47	3172.7	6222.25	1.96118	0.971724	0.00859988	0.199953
ERICH1-AS1	8.56129	1.9173	15.2053	7.93058	2.98743	0.00861932	0.200291
VANGL1	1347.25	1737	957.505	0.551239	-0.85925	0.00862593	0.20033
FTL	35903.5	45328.7	26478.3	0.58414	-0.775615	0.00865935	0.200992
RP3-416H24.1	3.35412	6.70824	0	0		0.00866645	0.201042
ZNF677	2840.7	1868.66	3812.73	2.04035	1.02882	0.00867256	0.201069
AC111186.1	2.82039	0	5.64078	Inf	Inf	0.00870095	0.201612
SFMBT2	1179.04	659.525	1698.55	2.57541	1.3648	0.00871539	0.201832
TBX15	201.21	98.7596	303.66	3.07474	1.62046	0.0087395	0.202275
PLXNA2	15046	10838.1	19253.9	1.77651	0.829043	0.00875277	0.202353
RP11-141O15.1	2.82978	0	5.65956	Inf	Inf	0.00874882	0.202353
LPIN3	230.495	330.605	130.385	0.394381	-1.34234	0.00876674	0.202446
ASS1P10	14.6221	25.3646	3.87957	0.152952	-2.70885	0.00876377	0.202446
TRIM49B	2.96262	0	5.92524	Inf	Inf	0.00879651	0.203018
AL390335.1	3.20084	0	6.40168	Inf	Inf	0.00883042	0.203685
RP11-539E19.2	11.4009	2.28574	20.5161	8.97569	3.16602	0.00884432	0.20389
NSMF	17632.3	12882	22382.6	1.7375	0.797016	0.00891215	0.205338
MCOLN3	94.5855	138.693	50.4778	0.363953	-1.45818	0.00894861	0.205944
PLD1	377.335	528.613	226.056	0.42764	-1.22553	0.00894451	0.205944
CLDN14	3.30862	6.61724	0	0		0.00900425	0.206979
SH3TC1	121.568	172.781	70.3538	0.407184	-1.29625	0.00901389	0.206979
USP53	1138.35	1437.94	838.762	0.58331	-0.777667	0.0090101	0.206979
AC008060.7	2.72251	0	5.44503	Inf	Inf	0.00901109	0.206979
CTSO	431.991	605.663	258.318	0.426505	-1.22937	0.00902937	0.207101
AF131216.5	33.8067	56.7558	10.8577	0.191305	-2.38605	0.00902761	0.207101
EBF3	1242.75	1878.75	606.759	0.322959	-1.63058	0.00904767	0.207404
EPHX4	105.065	156.609	53.5209	0.341748	-1.54899	0.00909525	0.208377
AC005288.1	3.068	0	6.136	Inf	Inf	0.00913925	0.209267
ALDH3B2	63.2081	102.95	23.4663	0.227939	-2.13328	0.00915631	0.209305
ZNF229	1453.82	899.504	2008.13	2.23249	1.15865	0.00914986	0.209305
SCN9A	2473.56	3397.04	1550.09	0.456304	-1.13193	0.00915194	0.209305
CARTPT	787.264	1203.45	371.08	0.308348	-1.69737	0.00920787	0.210361
GM2A	1347.62	1744.02	951.218	0.545417	-0.874569	0.00921286	0.210361
LTB	27.9412	46.8821	9.00026	0.191977	-2.381	0.00923642	0.210781
MIR619	3.08608	0	6.17215	Inf	Inf	0.0092449	0.210856
CLEC1A	3.105	5.98046	0.229534	0.0383806	-4.70348	0.00926535	0.210968
RP1-93I3.1	9.99396	18.698	1.2899	0.0689859	-3.85755	0.00926238	0.210968
SAT1	2791.85	3781.32	1802.38	0.476653	-1.06899	0.0092577	0.210968
DRD2	505.468	776.435	234.501	0.302022	-1.72727	0.00933888	0.212405
CARD10	1026.55	1355.2	697.904	0.514983	-0.957403	0.00933664	0.212405
ZMYND15	9.19984	16.8441	1.55558	0.0923519	-3.43672	0.00934588	0.212445
LPCAT2	954.844	1202.07	707.623	0.588673	-0.764462	0.00936278	0.212711
GCNT1P2	4.35848	0.351784	8.36518	23.7793	4.57164	0.00937385	0.212843
AP001347.6	472.452	253.32	691.584	2.73008	1.44894	0.00944	0.214106
LINC00035	14.9657	25.5106	4.42081	0.173293	-2.52872	0.00943809	0.214106
ZNF876P	288.044	157.967	418.121	2.64689	1.4043	0.00946166	0.214478
RP11-286H15.1	5.53586	10.8422	0.229534	0.0211704	-5.56181	0.00947137	0.214579
RP11-444D3.1	116.458	49.6487	183.266	3.69126	1.88411	0.009479	0.214632
KRT18P37	7.20847	1.04702	13.3699	12.7695	3.67463	0.00948716	0.214698
CTBS	326.75	457.478	196.023	0.428485	-1.22268	0.00949834	0.214831
KCNK6	269.348	329.878	208.817	0.633013	-0.659692	0.00951613	0.215114
AC003088.1	2.9944	5.98879	0	0		0.00952411	0.215175
CCDC19	122.756	194.441	51.0701	0.26265	-1.92878	0.00957834	0.216045
EVPL	261.209	368.044	154.373	0.419441	-1.25346	0.00957852	0.216045
RP4-555D20.2	1006.81	1414.41	599.216	0.423651	-1.23905	0.00957262	0.216045
GSTP1	21280.7	26694.9	15866.5	0.594364	-0.750581	0.00959994	0.216408
ZNF471	945.304	515.324	1375.28	2.66877	1.41618	0.00963645	0.217111
TMEM63A	466.452	591.976	340.927	0.575915	-0.796073	0.00968039	0.21786
GABRG3	135.608	55.1327	216.084	3.91935	1.97061	0.00967644	0.21786
GABRA5	1426.76	857.988	1995.53	2.32583	1.21774	0.00970674	0.218332
CDH4	10439.1	7332.44	13545.7	1.84736	0.885467	0.00971357	0.218365
F10	58.5056	86.7151	30.296	0.349374	-1.51715	0.0097225	0.218445
RP11-38F22.1	3.21892	0	6.43784	Inf	Inf	0.00974062	0.218732
PLCE1-AS1	59.7022	91.3389	28.0655	0.307267	-1.70243	0.0097592	0.219003
AC144450.1	3.64711	6.42724	0.866983	0.134892	-2.89012	0.00976345	0.219003
KLHL1	217.07	96.9936	337.147	3.47597	1.79742	0.00981777	0.2201
RP11-98J23.1	3.44057	0.351784	6.52935	18.5607	4.21418	0.00983142	0.220284
GAPDHP66	27.6093	7.87263	47.3461	6.01401	2.58833	0.00985679	0.220731
RP11-64D22.2	4.45234	8.90469	0	0		0.00988915	0.221213
PRRX2	15.8986	4.20967	27.5876	6.55339	2.71224	0.00988915	0.221213
RP11-96L14.7	58.1387	91.5213	24.7562	0.270496	-1.88632	0.00991332	0.22151
CXorf30	88.7823	150.79	26.7745	0.177561	-2.49361	0.00991119	0.22151
HSP90B2P	4335.94	5658.11	3013.76	0.532644	-0.908756	0.00992491	0.221647
ZNF506	112.284	192.987	31.5812	0.163644	-2.61136	0.00993145	0.221672
AC124789.1	29.5301	41.7661	17.2941	0.414071	-1.27205	0.00994104	0.221672
CDK6	11461.3	13051.4	9871.24	0.756336	-0.402901	0.00994236	0.221672
ZNF793	3830.93	2488.77	5173.1	2.07858	1.0556	0.00998068	0.222386
SRGAP3-AS2	3.46624	6.93248	0	0		0.0099853	0.222386
CPA3	3.51705	7.03411	0	0		0.010036	0.223393
EPPIN	2.75759	5.51517	0	0		0.0100479	0.223536
SNORD115-29	3.21892	0	6.43784	Inf	Inf	0.010092	0.224395
FKBP9	3330.08	4210.5	2449.66	0.581798	-0.78141	0.0101076	0.224619
RNU6-522P	3.87195	0.351784	7.39212	21.0133	4.39323	0.0101198	0.224766
RP11-344A5.1	8.40529	1.67055	15.14	9.06292	3.17998	0.0101343	0.224843
RP11-6B4.1	2.20053	0	4.40107	Inf	Inf	0.0101314	0.224843
CTD-2340D6.1	4.19068	0.351784	8.02957	22.8253	4.51256	0.0101817	0.225772
DLG2	4633.94	3214.48	6053.4	1.88317	0.913161	0.0101938	0.225917
MYL6	41161.9	51137.8	31186.1	0.609844	-0.713489	0.0102166	0.2263
CENPF	10478.8	7532.95	13424.6	1.78211	0.833587	0.0102352	0.226589
MCM3AP	8786.22	6044.17	11528.3	1.90734	0.931561	0.0102479	0.226746
ALOX5	52.9415	75.3265	30.5565	0.405655	-1.30168	0.0102543	0.226764
DRD3	9.30852	2.80253	15.8145	5.64294	2.49645	0.0102921	0.227477
FBXO32	3689.78	2582.82	4796.74	1.85717	0.893106	0.0103176	0.227917
ANO2	269.745	400.967	138.522	0.34547	-1.53337	0.0103571	0.228568
RP11-77O7.1	7.04423	1.40713	12.6813	9.01216	3.17187	0.0103583	0.228568
CNGA4	68.6913	118.91	18.4727	0.15535	-2.68641	0.0103717	0.228738
TRIM21	617.686	835.074	400.298	0.479356	-1.06083	0.0104082	0.228756
AC005041.11	3.08608	0	6.17215	Inf	Inf	0.0103853	0.228756
LYPD6B	723.27	997.546	448.995	0.4501	-1.15168	0.0104118	0.228756
ZPLD1	35.0016	57.888	12.1152	0.209287	-2.25645	0.0104086	0.228756
COL6A5	8.60283	15.0488	2.15688	0.143326	-2.80263	0.0103909	0.228756
AC012215.1	2266.22	1503.55	3028.89	2.01449	1.01041	0.0104042	0.228756
CT55	9.05605	17.5108	0.601298	0.0343387	-4.86402	0.0103983	0.228756
FMOD	29.5535	7.37724	51.7298	7.01209	2.80984	0.010421	0.228834
OLFM3	1141.52	614.508	1668.54	2.71524	1.44108	0.0104452	0.229242
FOSL2	3266.86	3595.36	2938.37	0.817267	-0.29112	0.010465	0.229553
STX11	115.899	166.591	65.2068	0.391418	-1.35322	0.0105297	0.230848
MKI67	13930.3	10153	17707.6	1.74408	0.802465	0.0105431	0.231017
ITPRIPL2	750.531	954.252	546.81	0.573024	-0.803331	0.010554	0.231131
H19	5969.34	2694.32	9244.35	3.43105	1.77865	0.0105833	0.231649
ARHGEF19	332.926	466.876	198.977	0.426187	-1.23044	0.0105986	0.231734
RP11-124N14.3	59.4214	103.491	15.3517	0.148338	-2.75304	0.010596	0.231734
HS3ST3B1	1753.51	2326.1	1180.91	0.507678	-0.978014	0.0106182	0.232039
RP11-59D5__B.2	12.0794	22.9561	1.2026	0.0523868	-4.25465	0.010662	0.23287
ERVMER34-1	59.6814	75.8509	43.5119	0.57365	-0.801757	0.0107086	0.233763
DMRTA2	2477.88	1589.22	3366.55	2.11837	1.08295	0.0107405	0.234333
ITGB4	822.108	1002.37	641.848	0.640332	-0.643109	0.0107479	0.23437
LINC01010	3.16196	6.32391	0	0		0.0107775	0.234889
KRT8P49	15.2686	25.6649	4.87238	0.189846	-2.3971	0.0108147	0.234914
RP11-37O16.3	3.09508	0.351784	5.83838	16.5965	4.05281	0.0108025	0.234914
FAM216B	119.389	198.12	40.6578	0.205218	-2.28477	0.0108182	0.234914
RPS2P44	12.397	2.87765	21.9163	7.61605	2.92904	0.010804	0.234914
MIR4762	7.08028	1.05535	13.1052	12.4179	3.63435	0.010819	0.234914
SAMD9L	138.958	207.47	70.447	0.339553	-1.55829	0.0107973	0.234914
CORO2A	1016.95	1353.83	680.078	0.502336	-0.993274	0.0107935	0.234914
GBP1P1	4.86656	9.27405	0.459067	0.0495002	-4.33642	0.0108724	0.235709
EXOC3L2	4.42903	7.49585	1.3622	0.181727	-2.46015	0.0108619	0.235709
AC092635.1	2.70562	0	5.41125	Inf	Inf	0.010873	0.235709
ALX4	15.0986	3.15602	27.0412	8.56815	3.09898	0.010921	0.236623
ARSE	59.1419	84.957	33.3268	0.392279	-1.35005	0.0109299	0.23669
TP53TG3C	1.88065	0	3.7613	Inf	Inf	0.0109361	0.236698
RP11-758N13.1	10.603	18.7299	2.47609	0.1322	-2.91921	0.0109605	0.237102
FAM66B	99.3553	40.0876	158.623	3.9569	1.98437	0.0109714	0.237211
ENPP7P8	4.26951	0.526824	8.0122	15.2085	3.9268	0.0110018	0.237743
GNG12	4209.3	5017.23	3401.38	0.677941	-0.560769	0.0110264	0.238147
FAM201B	213.486	352.61	74.3616	0.210889	-2.24544	0.0110404	0.238286
RP11-328K2.1	7.45976	1.23039	13.6891	11.1258	3.47584	0.0110445	0.238286
IL1R1	205.422	312.225	98.6183	0.315856	-1.66266	0.0110595	0.238446
FGF1	166.225	242.335	90.1158	0.371865	-1.42715	0.0110637	0.238446
SNORD90	2.95323	0	5.90647	Inf	Inf	0.0110705	0.238468
KRT2	13.7831	2.61424	24.9519	9.54463	3.25469	0.011092	0.238803
SPINT2	7839.52	9717.48	5961.56	0.613488	-0.704892	0.0111643	0.240233
HMGB3P10	151.824	75.131	228.516	3.04157	1.60482	0.0112172	0.24119
COL10A1	4.34546	0.431824	8.2591	19.1261	4.25747	0.0112206	0.24119
RP4-610C12.3	2.88513	5.77026	0	0		0.0112405	0.24149
RNA5SP195	10.6195	2.63753	18.6014	7.05259	2.81815	0.0112694	0.241983
RNF43	276.437	409.704	143.171	0.349449	-1.51684	0.0112867	0.242133
RP11-359H3.1	5.51618	10.0419	0.990436	0.0986302	-3.34183	0.0112883	0.242133
RNU1-125P	38.3767	59.049	17.7044	0.299825	-1.73781	0.0113225	0.242612
CTNND2	14594.9	10462.5	18727.4	1.78996	0.839926	0.0113212	0.242612
RNA5SP33	10.7454	2.28574	19.2051	8.40211	3.07075	0.0113366	0.242785
HBA1	2.38668	4.77336	0	0		0.01136	0.24316
DACT2	334.009	505.749	162.269	0.320848	-1.64004	0.0114262	0.244447
RP5-1139I1.1	3.29122	6.35291	0.229534	0.0361305	-4.79064	0.0114669	0.245188
WNT8B	308.37	114.236	502.504	4.39883	2.13712	0.0114855	0.245458
RP11-389J22.1	10.2853	2.7259	17.8447	6.54636	2.71069	0.0115188	0.24604
AHR	1517.92	1951.5	1084.33	0.555637	-0.847784	0.0115277	0.246102
MST4	1672.62	2053.07	1292.17	0.629383	-0.667991	0.0115581	0.246621
SLC13A4	39.8014	62.2458	17.3569	0.278845	-1.84247	0.0115995	0.247375
GPR115	105.611	156.171	55.0518	0.35251	-1.50427	0.0116142	0.247559
CXCL11	33.2658	12.5141	54.0174	4.31652	2.10987	0.0116522	0.248239
RP11-806O11.1	9.60661	18.3462	0.866983	0.0472567	-4.40334	0.0116828	0.24876
PNP	1734.94	2216.84	1253.04	0.565237	-0.823072	0.0117009	0.249016
SPRR1B	1850.74	2327.64	1373.83	0.590226	-0.760662	0.0117077	0.249029
DACT1	4519.74	3199.41	5840.08	1.82536	0.868183	0.0117258	0.249172
GCNT1	427.398	558.989	295.808	0.529184	-0.918158	0.0117266	0.249172
MCTP1	1232.8	1655.99	809.615	0.488901	-1.03238	0.01174	0.249327
TMEM119	53.4711	13.5079	93.4342	6.91699	2.79014	0.0118415	0.250811
CACNG6	31.3618	53.1305	9.59309	0.180557	-2.46947	0.0118359	0.250811
KYNU	22.1672	35.7759	8.55857	0.239227	-2.06355	0.0118469	0.250811
CDCA7	3236.87	2294.17	4179.56	1.82182	0.865379	0.0118321	0.250811
RNU6-294P	4.50001	0.351784	8.64824	24.584	4.61965	0.0118378	0.250811
OMD	4.50001	0.351784	8.64824	24.584	4.61965	0.0118378	0.250811
CES1	24.7967	42.7236	6.86966	0.160793	-2.63672	0.0118592	0.250812
AADACL2	57.0659	93.6581	20.4738	0.218602	-2.19362	0.0118547	0.250812
LINC01133	17.5022	31.0789	3.92559	0.126311	-2.98495	0.0119141	0.25171
GPNMB	604.511	853.465	355.557	0.416604	-1.26325	0.011911	0.25171
CPPED1	637.037	837.221	436.853	0.52179	-0.93846	0.011974	0.25219
DLX1	1812.58	2616.48	1008.69	0.385512	-1.37515	0.0119562	0.25219
SYNDIG1	560.591	341.592	779.59	2.28223	1.19044	0.0119651	0.25219
ZNF736	1535.5	2233.85	837.144	0.374753	-1.41599	0.0119661	0.25219
ASS1P12	24.2883	38.8779	9.69873	0.249466	-2.00308	0.0119721	0.25219
RNU6-523P	2.97131	0	5.94262	Inf	Inf	0.0119738	0.25219
CACNA1E	12828.2	9512.04	16144.4	1.69726	0.763206	0.0120112	0.252709
RP11-386D6.2	4.55236	9.10472	0	0		0.0120057	0.252709
BARHL1	9.25508	17.2902	1.21997	0.0705585	-3.82504	0.0120172	0.252709
CT45A4	1.83136	0	3.66272	Inf	Inf	0.0120435	0.253131
LINC00923	3.20342	0.215912	6.19093	28.6734	4.84164	0.0121022	0.254218
TMPRSS11BNL	4.24145	8.4829	0	0		0.0121139	0.254218
LINC00525	3.65709	7.31418	0	0		0.0121105	0.254218
MS4A12	2.14285	4.2857	0	0		0.0121285	0.254393
NPTX1	7932.01	6002.06	9861.97	1.6431	0.716419	0.0121774	0.255155
DSG1	1148.54	1460.8	836.291	0.572489	-0.804679	0.0121843	0.255155
HLA-DQA2	7.57201	14.1897	0.954285	0.0672518	-3.89428	0.0121899	0.255155
NEUROD6	19442.4	16059.3	22825.5	1.42133	0.50724	0.0121797	0.255155
PDCD1LG2	101.786	152.002	51.5711	0.33928	-1.55945	0.0122012	0.25526
RP4-802A10.1	57.416	20.5685	94.2636	4.58292	2.19627	0.012222	0.255564
RP11-421L10.1	4.53748	8.57974	0.495218	0.0577195	-4.1148	0.0122514	0.256047
SNX18P16	4.19748	0.790236	7.60472	9.62335	3.26654	0.0122629	0.2561
ARID3A	1247.41	1603.27	891.56	0.556089	-0.846612	0.0122665	0.2561
RP11-238K6.1	24.3214	39.2337	9.40914	0.239823	-2.05996	0.0122781	0.25621
KRT18P34	35.0795	54.9669	15.1922	0.276387	-1.85524	0.0122852	0.256227
IL6ST	6405.99	8007.25	4804.72	0.600047	-0.736853	0.0123013	0.256431
ABCA12	242.104	363.051	121.157	0.333718	-1.5833	0.0123408	0.257123
LDB3	48.9619	72.2669	25.6569	0.35503	-1.49399	0.012357	0.257198
GPR116	16.9921	28.6888	5.2953	0.184577	-2.43771	0.0123562	0.257198
OXTR	1384.41	1815.13	953.685	0.525409	-0.928487	0.012364	0.257211
RP11-1260E13.2	2.90186	5.80372	0	0		0.0123849	0.257515
KDM4E	2.97131	0	5.94262	Inf	Inf	0.0124056	0.257814
ZDHHC12	472.306	616.789	327.823	0.531499	-0.91186	0.0124238	0.257929
RP13-147D17.1	68.8132	108.2	29.4262	0.271961	-1.87853	0.0124214	0.257929
CLDN23	29.8772	44.8201	14.9344	0.333206	-1.58551	0.0124577	0.258501
CD4	29.6911	41.7661	17.6161	0.421781	-1.24543	0.0124779	0.258788
DYNLT3	1529.58	2048.35	1010.8	0.493469	-1.01897	0.0125121	0.259365
CCDC42B	41.795	70.3182	13.2718	0.188739	-2.40554	0.0125428	0.259605
SOCS1	54.4368	74.0202	34.8534	0.470863	-1.08662	0.0125397	0.259605
GDF7	139.856	216.57	63.1419	0.291554	-1.77817	0.0125403	0.259605
GOLGA6L1	1.75086	0	3.50171	Inf	Inf	0.012576	0.259679
TMEM190	20.5973	35.1994	5.99517	0.17032	-2.55368	0.0125813	0.259679
FTLP3	4381.03	5856.54	2905.51	0.496114	-1.01126	0.012597	0.259679
ERLEC1P1	250.909	127.983	373.835	2.92097	1.54645	0.0125911	0.259679
SUMO3	11303.3	8164.41	14442.1	1.76891	0.822862	0.0125652	0.259679
LIMCH1	8347.8	6071.26	10624.3	1.74994	0.807304	0.0125716	0.259679
GUCY1A3	2822.08	1902.53	3741.63	1.96666	0.975744	0.0125974	0.259679
RP11-511B7.1	2.83477	5.66955	0	0		0.0125556	0.259679
TBX20	50.7337	75.4866	25.9809	0.344179	-1.53877	0.0127727	0.263159
DAPL1	85.2942	135.184	35.4041	0.261895	-1.93294	0.0127975	0.263536
SFN	662.814	860.539	465.089	0.540463	-0.887731	0.0128542	0.264571
SLC27A2	335.865	489.196	182.534	0.373131	-1.42225	0.0128691	0.264744
RP11-435B5.4	11.898	3.8363	19.9598	5.20287	2.37931	0.0129071	0.265124
SYNPO	1187.57	1474.63	900.506	0.610668	-0.711541	0.0129011	0.265124
ID4	14015.4	10336.6	17694.3	1.71181	0.77552	0.0129003	0.265124
CADM2	6523.62	4441.13	8606.12	1.93782	0.954437	0.012952	0.265912
DYRK1A	10905.1	7814.4	13995.8	1.79102	0.840782	0.0130187	0.267036
IFNE	2.84158	5.45364	0.229534	0.0420882	-4.57044	0.0130199	0.267036
CHAF1B	1472.13	983.929	1960.33	1.99235	0.994472	0.0130426	0.267366
ADCY7	529.151	726.926	331.376	0.45586	-1.13334	0.0131383	0.269192
DCT	1160.32	1761.71	558.932	0.317267	-1.65623	0.0131811	0.269934
ICAM4	9.06297	14.9251	3.20084	0.21446	-2.22122	0.013193	0.270043
LINC00402	3.93445	7.2676	0.601298	0.0827368	-3.59533	0.0132099	0.27016
IL33	579.573	343.705	815.441	2.3725	1.24641	0.013212	0.27016
RP3-495K2.2	2.97131	0	5.94262	Inf	Inf	0.013229	0.270371
AIFM2	516.191	678.183	354.199	0.522276	-0.937116	0.0132519	0.270704
IFITM2	1510.64	1782.38	1238.89	0.695079	-0.524751	0.0132774	0.271088
CPED1	29.9226	46.6002	13.2451	0.284228	-1.81488	0.0132913	0.271236
RP11-380J14.1	16.1817	27.8365	4.52689	0.162625	-2.62038	0.0133207	0.271613
AC093484.4	16.8971	26.8612	6.93305	0.258107	-1.95396	0.0133231	0.271613
CES5A	41.9406	17.1639	66.7174	3.88706	1.95868	0.0133742	0.272517
[truncated: 54,634 more rows]

## Sheet: Chr 21 genes
Expression values for chromosome 21 genes
Gene	disomic mean	trisomic mean	foldChange trisomic/disomic	log2FoldChange	pval	padj
MX2	6.02363	80.6529	13.3894	3.74302	3.02e-07	4.08e-05
MIR3648	55.8774	323.892	5.79648	2.53518	0.000369166	0.0172154
AP001429.1	38.4481	187.272	4.87076	2.28415	0.0140203	0.281458
MIR3687	6.94219	27.7936	4.00358	2.00129	0.0210186	0.370758
PCP4	166.83	665.653	3.99002	1.9964	0.0015979	0.0549439
TMPRSS15	26.2782	96.8998	3.68747	1.88263	0.125176	0.93422
ANKRD20A18P	10.6426	38.2984	3.59859	1.84743	0.076844	0.760399
EVA1C	18.5694	63.6833	3.42948	1.77799	0.0252235	0.413109
ITGB2	14.0111	46.9008	3.34739	1.74304	0.0420511	0.561123
BACH1-IT2	31.2838	103.752	3.31647	1.72965	0.0812084	0.781569
AP000692.9	35.2365	114.291	3.24353	1.69756	0.0404193	0.551643
AP001628.6	10.5384	33.4832	3.17726	1.66779	0.0887634	0.818884
AP001619.2	15.6626	45.9979	2.9368	1.55424	0.0838255	0.796197
ERLEC1P1	127.983	373.835	2.92097	1.54645	0.0125911	0.259679
TRPM2	27.0626	76.8999	2.84156	1.50668	0.136371	0.959947
CHODL	1546.53	4254.6	2.75106	1.45999	0.00324112	0.0968813
AP001347.6	253.32	691.584	2.73008	1.44894	0.00944	0.214106
CMP21-97G8.1	10.07	27.1219	2.69333	1.42939	0.140881	0.973158
LINC00478	607.375	1598.36	2.63159	1.39593	0.0286107	0.451998
AP000230.1	95.8852	238.88	2.49132	1.31691	0.0459621	0.58806
RWDD2B	394.074	977.771	2.48119	1.31103	0.019404	0.350171
ABCG1	207.805	508.98	2.44931	1.29238	0.0502784	0.617849
C21orf119	20.2132	49.3201	2.43999	1.28687	0.0870144	0.810833
DIP2A-IT1	10.3225	24.1327	2.33789	1.22521	0.199467	1
CBS	6277.88	14606.3	2.32662	1.21824	0.000334465	0.015926
DSCAM	1256.8	2893.55	2.30232	1.20309	0.0178496	0.331975
AP001626.2	57.2235	130.237	2.27594	1.18646	0.059419	0.67159
AP001062.7	400.864	905.408	2.25864	1.17546	0.0271541	0.435063
PCNT	5296.33	11916	2.24985	1.16983	0.000892409	0.0346017
C21orf58	1126.02	2505.09	2.22473	1.15363	0.00665635	0.167486
ERG	9.65497	21.1986	2.19561	1.13462	0.559037	1
AP001468.58	9.65636	21.0023	2.17497	1.12099	0.204215	1
DSCR9	33.781	73.2075	2.16712	1.11578	0.159996	1
MTND6P21	82.1121	177.929	2.16691	1.11564	0.136221	0.959318
AP001046.5	7.87755	16.7087	2.12105	1.08478	0.214747	1
AP000318.2	15.4033	32.5077	2.11044	1.07754	0.200751	1
DONSON	1672.8	3528.8	2.10952	1.07692	0.00712438	0.176077
PDE9A	2005.46	4218.1	2.10331	1.07266	0.00238505	0.0763968
PAXBP1	7394.71	15101.3	2.04217	1.03011	0.0035394	0.104041
DOPEY2	5393.2	10934.8	2.02751	1.01971	0.00557513	0.146719
AP001056.1	9.43814	19.0135	2.01454	1.01045	0.380853	1
BACH1-IT1	50.335	101.105	2.00865	1.00622	0.277536	1
CHAF1B	983.929	1960.33	1.99235	0.994472	0.0130426	0.267366
JAM2	1691.77	3343.71	1.97646	0.98292	0.0238759	0.402422
BX322557.10	1423.93	2799.94	1.96635	0.975521	0.0323867	0.48603
C21orf67	254.835	501.016	1.96604	0.975292	0.116843	0.913738
AP000473.5	117.491	229.672	1.95481	0.967027	0.176708	1
LINC00310	20.9554	40.6673	1.94066	0.956551	0.272769	1
TSPEAR-AS1	260.197	503.737	1.93598	0.953066	0.197406	1
AP001469.9	226.44	436.795	1.92897	0.947829	0.133139	0.95305
MCM3AP	6044.17	11528.3	1.90734	0.931561	0.0102479	0.226746
ADARB1	3786.98	7134.76	1.88402	0.913818	0.0437968	0.57555
SYNJ1	5165.91	9692.95	1.87633	0.907915	0.0194121	0.350171
KCNE2	26.0268	48.5991	1.86727	0.900929	0.195183	1
AL773604.8	23.5543	43.731	1.8566	0.892663	0.246861	1
LL21NC02-1C16.1	32.829	60.0463	1.82906	0.871106	0.224479	1
RBM11	416.66	760.975	1.82637	0.868976	0.0976275	0.8514
IGSF5	57.7488	105.315	1.82367	0.866845	0.188292	1
SCAF4	3883.9	7044.36	1.81374	0.858964	0.0149632	0.294218
NRIP1	9797.77	17641.7	1.80058	0.848461	0.0366199	0.522214
ZNF355P	22.1501	39.8004	1.79685	0.845466	0.320741	1
DYRK1A	7814.4	13995.8	1.79102	0.840782	0.0130187	0.267036
SLC19A1	1253.11	2225.86	1.77627	0.828853	0.0513899	0.623231
SUMO3	8164.41	14442.1	1.76891	0.822862	0.0125652	0.259679
GRIK1-AS1	27.2256	48.0865	1.76622	0.820667	0.25517	1
C21orf90	415.428	733.43	1.76548	0.82006	0.248816	1
HSPA13	8632.74	15170.8	1.75736	0.813407	0.0208571	0.369349
PWP2	1845.24	3242.58	1.75727	0.813333	0.0346634	0.505449
BAGE2	17.0825	29.9341	1.75232	0.809267	0.425522	1
RRP1B	6073.7	10634.7	1.75095	0.808135	0.0183939	0.33792
SLC5A3	4786.93	8346.47	1.74359	0.802064	0.0331173	0.492429
CXADR	12274.9	21348	1.73916	0.798392	0.0264794	0.426942
DIP2A	4566.93	7930.88	1.73659	0.796258	0.036627	0.522214
U2AF1	7844.16	13569.2	1.72985	0.790648	0.0212086	0.373454
RRP1	1946.06	3350.71	1.72179	0.783906	0.0444565	0.578653
AGPAT3	4989.05	8577.46	1.71926	0.781785	0.0829602	0.792091
PRDM15	1277.84	2196.75	1.71912	0.781669	0.0871895	0.811487
LRRC3-AS1	29.5914	50.5279	1.70752	0.771903	0.362547	1
BRWD1	12642.8	21569.1	1.70604	0.770654	0.0222487	0.386569
LRRC3	1060.21	1803.52	1.7011	0.766469	0.135657	0.958999
APP	67724	115163	1.70047	0.765933	0.0272928	0.43677
KCNJ6	860.88	1460.59	1.69662	0.762666	0.408068	1
AF127936.7	349.811	593.411	1.69637	0.762454	0.24046	1
LINC00205	1977.92	3354.88	1.69616	0.762275	0.0653594	0.700605
TTC3	60404	102454	1.69614	0.762258	0.0154308	0.299579
UBE2G2	8440.62	14295.8	1.69369	0.760174	0.0208311	0.369049
CYYR1	406.313	687.675	1.69248	0.759137	0.0695648	0.723943
C21orf2	1540.74	2572.8	1.66985	0.739718	0.127557	0.940354
MIS18A	934.168	1556.86	1.66657	0.736883	0.041321	0.55733
SON	27547.3	45664.8	1.65769	0.729171	0.0447272	0.580748
URB1	3139.87	5200.59	1.65631	0.72797	0.100332	0.863347
DNAJC28	197.697	326.82	1.65313	0.725203	0.171636	1
AP000473.8	214.178	352.922	1.6478	0.720538	0.246731	1
MRPL39	939.019	1539.21	1.63917	0.712964	0.0899332	0.823888
SIK1	3851.82	6292.45	1.63363	0.708083	0.265757	1
LINC00515	37.9325	61.9531	1.63325	0.707742	0.483302	1
SH3BGR	453.722	734.535	1.61891	0.695022	0.18129	1
WDR4	692.597	1119.54	1.61644	0.692823	0.127009	0.939976
CRYZL1	2754.89	4444.12	1.61317	0.689902	0.0726046	0.740316
ITSN1	11229.7	18081.2	1.61013	0.687174	0.0386551	0.537659
GABPA	3365.52	5417.49	1.6097	0.686793	0.0595082	0.67171
HSF2BP	125.461	201.542	1.60642	0.683846	0.394916	1
YBEY	967.077	1553.42	1.60631	0.683749	0.109255	0.893828
ZBTB21	2466.45	3950.65	1.60176	0.679655	0.12077	0.924926
BRWD1-AS1	10.5735	16.8768	1.59613	0.674581	0.506825	1
MRPS6	4383.15	6970.2	1.59023	0.669232	0.043412	0.572527
HLCS	2156.2	3424.78	1.58834	0.667523	0.150723	0.996303
C21orf91-OT1	36.939	58.4898	1.58342	0.66304	0.381835	1
PFKL	7062.61	11171.3	1.58175	0.66152	0.0671498	0.710817
DSCR3	3560.56	5626.19	1.58014	0.660055	0.0746821	0.74982
MORC3	3416.04	5395.11	1.57935	0.659328	0.0699402	0.726007
FTCD	155.276	244.474	1.57445	0.654846	0.348035	1
AP000320.7	1061.49	1669.82	1.57309	0.6536	0.0963341	0.846343
C21orf59	3442.92	5402.88	1.56927	0.650098	0.0315168	0.479461
C21orf91	1389.46	2174.99	1.56534	0.64648	0.118288	0.917941
AP000704.5	31.1984	48.4283	1.55227	0.634379	0.465844	1
AP000275.65	2478.71	3836.18	1.54765	0.630082	0.0442801	0.578579
BTG3	2162.64	3340.16	1.54449	0.627128	0.166636	1
SETD4	2405.53	3714.13	1.544	0.626669	0.0974578	0.850857
SSR4P1	33.762	51.9591	1.53898	0.621974	0.489722	1
USP16	3670.62	5620.05	1.53109	0.614562	0.113422	0.906472
SAMSN1	22.4723	34.3805	1.52991	0.613445	0.397053	1
TRAPPC10	5177.26	7906.73	1.52721	0.610895	0.110846	0.898957
LINC00313	14.0331	21.3774	1.52336	0.607256	0.704164	1
PAXBP1-AS1	568.946	859.387	1.51049	0.595018	0.262411	1
MCM3AP-AS1	1045.74	1576.38	1.50744	0.592098	0.145588	0.984792
TMEM50B	2255.07	3376.68	1.49738	0.582436	0.22979	1
LTN1	5266.96	7845.05	1.48948	0.574811	0.122369	0.927971
EZH2P1	152.343	226.871	1.48921	0.574549	0.284143	1
SMIM11	1168.87	1733.78	1.4833	0.568809	0.193287	1
AF064860.7	15.2217	22.5405	1.48082	0.566393	0.426388	1
AP000255.6	31.1737	46.1216	1.4795	0.565112	0.455029	1
C21orf33	4656.02	6874.26	1.47643	0.562109	0.103079	0.873011
AP001062.8	469.934	690.58	1.46953	0.555352	0.353682	1
TCP10L	165.798	242.935	1.46524	0.55114	0.168432	1
PKNOX1	2683.21	3907.23	1.45618	0.542187	0.150629	0.996004
WRB	5824.44	8473.96	1.4549	0.540918	0.0980002	0.852518
HUNK	5300.07	7689.31	1.45079	0.536842	0.074702	0.74982
GART	6932.77	10011.4	1.44406	0.530134	0.123818	0.931575
SPATC1L	827.599	1188.02	1.4355	0.521557	0.263753	1
PDXK	7628.91	10856.9	1.42313	0.509063	0.335742	1
C21orf49	52.7757	75.0201	1.42149	0.507403	0.442046	1
HMGN1	33104.8	46791	1.41342	0.499189	0.0922428	0.832586
TIAM1	2753.06	3877.25	1.40834	0.493994	0.198773	1
FAM207A	683.013	958.928	1.40397	0.489508	0.332653	1
CBR3-AS1	84.131	117.205	1.39313	0.478327	0.600481	1
PCBP2P1	51.942	71.943	1.38506	0.469952	0.607023	1
AP000240.9	45.415	62.7967	1.38273	0.46752	0.588066	1
ATP5O	12021.7	16532.4	1.37521	0.459657	0.113468	0.906472
MSANTD2P1	26.5296	36.469	1.37465	0.459067	0.504883	1
POFUT2	2939.89	4040.61	1.37441	0.45881	0.534661	1
AP000304.12	8076.13	11064.7	1.37005	0.454223	0.129553	0.94202
PRMT2	14753	20081.5	1.36118	0.444861	0.149703	0.994368
NDUFV3	2711.2	3668.91	1.35325	0.436424	0.289754	1
CXADRP1	22.1401	29.8322	1.34743	0.430209	0.698908	1
COL6A2	2271.72	3046.63	1.34111	0.423429	0.489533	1
IFNAR1	5197.1	6828.72	1.31395	0.393909	0.358604	1
BACH1	5811.4	7622.43	1.31163	0.391365	0.427769	1
MIS18A-AS1	24.1145	31.6219	1.31132	0.391025	0.518104	1
GRIK1	900.347	1172.96	1.30279	0.381605	0.619479	1
AF129075.5	22.7042	29.4242	1.29598	0.374042	0.600176	1
CCT8	12556.4	16272.2	1.29593	0.373983	0.225741	1
AP001469.7	46.7569	60.3523	1.29077	0.36823	0.459322	1
PIGP	600.666	773.859	1.28833	0.365506	0.44927	1
SOD1	9917.35	12744.6	1.28508	0.361856	0.261404	1
KCNE1	173.299	220.183	1.27054	0.345438	0.708916	1
AP000254.8	222.035	281.232	1.26661	0.340975	0.49082	1
LINC00158	66.3179	83.7887	1.26344	0.337357	0.808741	1
B3GALT5	700.588	884.79	1.26293	0.336769	0.750796	1
AP000251.3	37.4905	47.3416	1.26276	0.336581	0.500212	1
USP25	3231.09	4072.48	1.2604	0.333885	0.586158	1
ATP5J	6446.03	8077.72	1.25313	0.325538	0.315617	1
LINC00846	198.452	247.893	1.24913	0.320922	0.302812	1
AP001065.15	227.075	282.594	1.2445	0.315562	0.826972	1
ICOSLG	232.476	288.492	1.24096	0.311455	0.412125	1
RIMKLBP1	297.362	367.865	1.23709	0.306955	0.594145	1
RP11-313P22.1	28.6727	35.1012	1.2242	0.291841	0.572037	1
SIM2	400.643	487.643	1.21715	0.283506	0.29577	1
PSMD4P1	37.3526	45.4231	1.21606	0.282216	0.697377	1
CBR3	72.7912	88.0165	1.20916	0.27401	1	1
AP000563.2	32.6345	39.3361	1.20535	0.269456	0.7343	1
FBXW11P1	468.08	564.093	1.20512	0.269179	0.6009	1
AP001412.1	31.207	37.3678	1.19742	0.259924	0.693313	1
H2AFZP1	532.736	632.389	1.18706	0.24739	0.522222	1
C21orf62	324.489	384.898	1.18617	0.246305	0.861853	1
PCBP3	850.941	1006	1.18222	0.241503	0.625769	1
SRSF9P1	103.863	119.596	1.15148	0.203488	0.73755	1
CBR1	1485.28	1708.09	1.15002	0.201655	0.600769	1
CMP21-97G8.2	18.9528	21.6036	1.13986	0.18886	0.649319	1
NCAM2	4438.31	4999.29	1.12639	0.171713	0.589251	1
RPL23P2	106.491	119.887	1.1258	0.170947	0.630803	1
PSMG1	1715.59	1931	1.12556	0.170647	0.791999	1
LINC00649	694.563	779.101	1.12171	0.165706	0.813343	1
RHOT1P2	16.5364	18.3441	1.10931	0.149668	0.823372	1
USF1P1	67.8445	74.7739	1.10214	0.140301	0.739841	1
PTTG1IP	16332.3	17761.8	1.08753	0.121052	1	1
RPL8P2	660.236	714.893	1.08278	0.114745	0.754961	1
IFNAR2	1853.34	1992.01	1.07482	0.104098	0.936407	1
CSTB	5576	5973.98	1.07137	0.099462	0.811449	1
POLR2CP	92.9001	98.0973	1.05594	0.0785339	0.906232	1
BTF3L4P1	111.221	117.023	1.05216	0.0733572	0.716945	1
UBE3AP2	432.806	453.205	1.04713	0.0664434	0.856977	1
COL6A1	12273.4	12776.3	1.04098	0.0579421	0.673704	1
LCA5L	83.1782	86.5744	1.04083	0.0577356	0.9266	1
RCAN1	7251.51	7502.84	1.03466	0.049157	0.836924	1
ETS2	1315.37	1341.96	1.02021	0.0288654	0.379364	1
ADAMTS5	2702.61	2742.6	1.0148	0.0211939	0.523071	1
AP000295.9	741.917	749.594	1.01035	0.014851	0.819028	1
LSS	39055.9	39351	1.00756	0.0108627	0.724706	1
AP001437.1	30.4882	30.6165	1.00421	0.00605723	0.883478	1
IL10RB	749.819	747.489	0.996891	-0.0044917	0.914051	1
C2CD2	725.885	714.33	0.984081	-0.0231503	0.584598	1
RPL13AP7	1236.31	1213.1	0.98122	-0.0273512	0.795009	1
MEMO1P1	516.713	504.596	0.976551	-0.034232	0.957762	1
IMMTP1	511.489	498.643	0.974885	-0.0366955	0.980565	1
BACE2	882.264	859.113	0.973759	-0.0383628	0.315104	1
SLC6A6P1	71.2652	68.4873	0.96102	-0.0573623	0.840279	1
SNX19P1	36.421	34.9097	0.958504	-0.0611436	0.938019	1
SLC37A1	3388.28	3234.24	0.954538	-0.0671255	0.928908	1
EXOSC3P1	30.8798	27.9659	0.905637	-0.142995	0.859404	1
TERF1P1	33.5998	30.409	0.905036	-0.143953	1	1
SPATA20P1	17.933	16.0351	0.894167	-0.161384	0.764688	1
AP000568.2	33.4454	29.8951	0.893847	-0.161901	1	1
MX1	157.178	139.719	0.888922	-0.169872	0.298488	1
PPIAP22	11040.9	9726.09	0.880911	-0.182932	0.843853	1
IFNGR2	4156.52	3588.71	0.863394	-0.211909	0.333031	1
RIPPLY3	110.492	95.0546	0.860288	-0.217109	0.730213	1
MRPL20P1	82.6154	69.4334	0.840441	-0.250781	0.798656	1
TIMM9P2	37.7596	29.2426	0.774441	-0.368773	0.751658	1
S100B	230.264	175.102	0.760441	-0.395092	0.547049	1
MRPL51P2	119.215	90.4292	0.758541	-0.398701	0.65737	1
KCNJ15	100.096	65.84	0.657767	-0.604352	0.167501	1
C21orf88	116.358	76.143	0.654384	-0.611791	0.105832	0.8831
H2BFS	19.386	12.5719	0.648505	-0.624811	0.380802	1
COL18A1	15139.2	9308.78	0.614878	-0.701629	5e-06	0.00046349
ADAMTS1	3345.51	1966.77	0.587883	-0.766398	0.00104709	0.0390997
MIR155HG	46.1411	27.0051	0.585273	-0.772819	0.109853	0.895003
MYL6P2	851.149	474.006	0.556902	-0.844506	0.148377	0.992097
MYL6P1	457.702	197.533	0.431575	-1.21232	0.0580076	0.662256
CRYAA	35.0038	14.6584	0.418766	-1.25578	0.0896744	0.823256
RUNX1	1392.74	515.571	0.370185	-1.43368	0.000201409	0.0103926
TSPEAR	15.5484	5.62341	0.36167	-1.46725	0.0481488	0.604265
TMPRSS2	12.0774	2.89663	0.23984	-2.05986	0.0134876	0.274171
MAP3K7CL	1357.33	314.635	0.231804	-2.10903	3.59e-06	0.000347193
RSPH1	598.695	137.828	0.230215	-2.11895	0.00263506	0.0823364
CLIC6	1276.22	271.635	0.212843	-2.23214	0.000103311	0.00594907
RIPK4	279.66	57.1207	0.204251	-2.29159	2e-05	0.00150038
OLIG1	72.831	8.72983	0.119864	-3.06053	0.00599679	0.154407
UMODL1	502.49	54.2649	0.107992	-3.211	7.64e-05	0.00460543
C21orf128	25.0403	2.66947	0.106607	-3.22962	0.0161908	0.310932
OLIG2	342.289	19.2519	0.0562445	-4.15214	9.59e-06	0.000800005
ZNF295-AS1	129.884	6.48942	0.0499634	-4.32299	0.00019046	0.00996661
TMPRSS3	110.416	0.954285	0.00864266	-6.85431	6.94e-08	1.11e-05
