# Supplementary material for: Transcriptome analysis of genetically matched human induced pluripotent stem cells disomic or trisomic for chromosome 21
Source: PLoS One. 2018 Mar 27;13(3):e0194581. doi: 10.1371/journal.pone.0194581 (PMC5870938; doi:10.1371/journal.pone.0194581)
Supplement: S3 Table — (XLSX) [file pone.0194581.s004.xlsx]

## Sheet: Sheet1
	S3 Table Genes with altered splicing in iPSC and cortical neuronal cultures.
iPSC disomic/trisomic comparison			cortical neuronal disomic/trisomic comparison
geneName	adjusted P value, most significant exon or junction		geneName	adjusted P value, most significant exon or junction
ABHD12B	1.36e-15		ALDH7A1	5.06e-05
AC005682.5	0.00286058		ARHGAP32	5.06e-05
AC108142.1	2.63e-05		ASNS	0.00406571
ACHE	0.00256693		DDX17	0.00697683
ADGRL3	0.000114772		DHX29	0.00183591
APOO	2.18e-10		DOT1L	1.84e-07
AXIN1	7.65e-16		EEF1A1	0.00140397
C11orf54	9.16e-31		ELMOD3	0.00402108
C11orf58	0.00221957		ENAH	1.5e-06
CACNA1A	0.00639803		ENC1	0.000706042
CALD1	2.62e-07		ENSG00000163486	0.003096
CALM1	0.000881648		FLNA	0.00238023
CATSPER4	0.00384338		FN1	0.00574222
CCNB1IP1	0.00306055		FUS	0.00503009
CDCA3	2.51e-05		GMPS	0.00866377
COL27A1	0.00502865		GNAQ	0.00453946
COL6A2	0.00165714		H2AFY	5.02e-07
CORO1C	0.00736676		HNRNPA1	0.00503009
CSRNP3	0.00912408		IDH2	0.00320019
CYHR1	0.00814001		MGEA5	0.00102086
DDX51	0.00963028		MYO6	0.00654466
DDX55	0.00526136		NDUFA10	0.00053542
DDX6	3.5e-15		NUDT21	0.00961709
DIP2A	6.23e-06		PITPNA	0.00705091
DLL3	0.00912775		PLXNA2	0.00108096
DMD	0.000635497		PRKACB	0.00183591
DMKN	2.95e-16		RPL11	0.00453853
DNM2	0.000862982		RUFY3	0.000381852
EIF3E	0.00279204		SETD7	0.0035316
ELP5	2.46e-05		SH3GLB1	0.00183591
EPB41L2	3.06e-05		SLC38A2	0.0093722
FAM49B	6.22e-07		SMARCA4	0.00524436
FERMT2	0.00266456		TBRG1	0.00719212
FGF13	0.00233762		WNK1	0.00503009
FLT1	0.000145276		XPR1	0.00236743
FRG1BP	1.09e-14		ZMIZ1	0.00107787
GART	0.00926466
GRM4	0.000717792
GTF3C5	0.00437687
H1FX-AS1	0.00478189
ILF3	9.69e-07
ISOC2	3.27e-06
JMJD1C	0.00821546
KCTD17	0.00775901
KHDRBS1	2.02e-13
LINC00678	0.00316702
LSM8	0.00514322
MED28	3.97e-05
MMAB	0.000112985
MNT	0.00944551
MRFAP1	0.000501935
MYO10	3.38e-05
NAALADL1	0.000123987
NABP2	0.000501935
NANOG	1.2e-42
NECAP2	0.00927006
NFU1	2.95e-10
NSUN2	3.73e-08
OLFM1	0.000717792
OTUD5	0.00981075
PER3	0.00206464
PICALM	0.00656758
PLEKHH3	0.00178552
PNISR	0.000778165
POLR2B	0.00927006
PRDX4	0.00802772
PRUNE2	0.0043838
PVRL3-AS1	0.000153274
RAE1	0.00950416
RASIP1	6.23e-06
RBM3	0.00443188
RNF219-AS1	0.0034061
RNF220	2.73e-06
RNF41	4.03e-07
RP11-277P12.10	0.000380018
RP11-320N7.2	0.000635768
RP11-469N6.1	0.00385109
RP11-727A23.10	0.00589194
RP11-867G2.6	4.69e-13
RP3-399L15.3	2.73e-06
RPL30	5.13e-23
RPS24	1.36e-06
RRAS2	0.00752639
SESTD1	0.00485257
SFSWAP	3.01e-07
SLC20A2	2.99e-06
SLC2A14	0.00773258
SLC38A2	0.00368891
SLC4A8	0.00805956
SLC6A15	0.00259875
SLF1	2.63e-05
SON	1.96e-08
SORBS2	5.03e-10
SQSTM1	0.0034061
SRP9	0.000768006
STK25	0.00641576
TFPI	0.00337001
THEM4	0.00207676
TP53	0.00806167
TPM1	0.00011303
TPM4	0.000362574
TXNRD2	0.00333071
UBE2G2	6.21e-05
VASH2	0.00039524
VWA1	0.000153206
WBSCR22	0.00400893
WNK2	0.006619
YPEL3	1.21e-05
ZFYVE21	0.000691417
ZMIZ2	0.00207676
ZNF124	0.00776416
ZNF169	0.00215633
ZNF251	0.000521287
ZNF280D	4.32e-07
ZNF578	0.00727117
ZNF880	1.39e-08
ZNRD1	6.34e-06
