# Supplementary material for: Transcriptome analysis of genetically matched human induced pluripotent stem cells disomic or trisomic for chromosome 21
Source: PLoS One. 2018 Mar 27;13(3):e0194581. doi: 10.1371/journal.pone.0194581 (PMC5870938; doi:10.1371/journal.pone.0194581)
Supplement: S4 Table — (XLSX) [file pone.0194581.s005.xlsx]

## Sheet: DESeq Results
S4 Table Repetitive element transcripts in iPSCs and differentiated cortical neurons.
iPSCs, trisomic/disomic comparison								differentiated neuronal culture, trisomic/disomic comparison
Gene name	baseMean	disomic mean	trisomic mean	foldChange	log2FoldChange	padj		Gene name	baseMean	disomic mean	trisomic mean	foldChange	log2FoldChange	padj
HERVH-int	1.161e+06	1.79475e+06	527245	0.29377	-1.76724	3.28697e-288		Charlie8	2283.65	2651.36	1915.94	0.722626	-0.46868	8.4374e-39
LTR7Y	10154.1	15836	4472.25	0.282411	-1.82413	1.74989e-91		L1M3c	176.922	120.997	232.847	1.9244	0.944411	2.8378e-13
LTR2C	1307.95	1843.59	772.303	0.418913	-1.25528	2.62154e-76		MER101	447.112	501.822	392.402	0.781954	-0.354844	0.00246411
AluSx3	7817.4	8579.35	7055.45	0.822375	-0.282131	8.32956e-33		LTR16A	186.718	136.554	236.881	1.73471	0.794691	0.00361765
tRNA-Gln-CAA_	90.4391	133.151	47.7269	0.358441	-1.48019	2.46374e-20		LTR10G	91.7651	66.3642	117.166	1.7655	0.820077	0.0103392
LTR7B	3567.95	5047.16	2088.73	0.413843	-1.27284	8.45483e-18		HERVK9-int	618.392	534.602	702.182	1.31347	0.39338	0.0217647
LTR7	140263	210066	70459.8	0.335418	-1.57597	2.22053e-16		Tigger2a	133.061	108.924	157.198	1.44319	0.529265	0.0217647
SATR2	267.293	70.9224	463.663	6.53761	2.70876	1.25603e-13		LTR90A	151.912	181.584	122.239	0.673181	-0.570933	0.0223131
HERVK11-int	3182.51	4294.96	2070.06	0.481974	-1.05297	8.07509e-13		Zaphod2	40.9139	26.8533	54.9744	2.04721	1.03366	0.0223131
LTR7A	770.155	1087.51	452.805	0.41637	-1.26406	1.27203e-08		AluYb9	517.301	415.102	619.499	1.4924	0.577635	0.0253989
MER11C	2354.1	2714.25	1993.95	0.734625	-0.444919	7.56423e-07		SVA_F	3345.38	2802.91	3887.85	1.38708	0.472048	0.0311254
HERVS71-int	1827.65	2301.4	1353.89	0.588289	-0.765402	3.34911e-06		FLAM_A	1180.32	1088.49	1272.16	1.16874	0.224951	0.0328888
PRIMA41-int	343.594	383.471	303.717	0.79202	-0.336391	3.67642e-05		LTR12E	215.946	189.636	242.256	1.27748	0.353298	0.0411462
MLT-int	32.2949	48.5264	16.0633	0.331023	-1.595	0.000332373		L1PB1	3935.78	3526.55	4345	1.23208	0.301097	0.0448207
MST-int	243.205	208.112	278.298	1.33725	0.419267	0.000704154		THE1A	182.104	155.827	208.382	1.33726	0.419285	0.0448207
LTR17	1029.82	1353.18	706.469	0.522081	-0.937654	0.000827114		SVA_E	2272.85	1934.96	2610.75	1.34925	0.432157	0.0899975
_CATTC_n	4.0115	7.78598	0.237016	0.0304414	-5.03782	0.000827114		LTR68	29.9296	20.445	39.4143	1.92782	0.946972	0.0899975
MSTB	398.953	451.723	346.184	0.766364	-0.383899	0.00106554		Tigger1a_Art	17.5209	10.5372	24.5045	2.32551	1.21755	0.0910368
L1PA10	1832.55	1736.72	1928.37	1.11035	0.151014	0.00138717		L1ME4b	1608.94	1338.94	1878.94	1.4033	0.488827	0.0950965
MER31B	109.875	92.8739	126.876	1.36611	0.450078	0.00203691		AluYb8	1516.54	1261.07	1772	1.40516	0.490732	0.0950965
MSTB-int	529.725	819.175	240.276	0.293315	-1.76948	0.00203691		SVA_D	7473.37	6364.91	8581.83	1.3483	0.431145	0.0981548
MER11A	686.281	813.607	558.956	0.687011	-0.541596	0.00324825		LSU-rRNA_Hsa	372905	196011	549798	2.80494	1.48797	0.123759
L1MB3	1157.38	1077.06	1237.71	1.14915	0.200566	0.00487667		MLT1G3	456.613	366.435	546.79	1.49219	0.577429	0.154631
MER66-int	402.035	333.98	470.09	1.40754	0.493176	0.00514967		ORSL	159.194	141.017	177.37	1.25779	0.330891	0.154631
L1MD	657.153	715.379	598.928	0.837218	-0.256325	0.00597091		LTR36	46.3118	36.5943	56.0294	1.5311	0.614564	0.154631
LTR2	299.604	349.854	249.354	0.712738	-0.488556	0.00645075		BC200	93.0959	72.7777	113.414	1.55836	0.640032	0.165465
HSATII	238.27	468.666	7.8729	0.0167985	-5.89552	0.0118048		Plat_L3	380.442	332.729	428.155	1.2868	0.363783	0.165596
LTR5A	986.373	876.651	1096.1	1.25032	0.3223	0.012884		LTR49	226.433	201.254	251.612	1.25022	0.322183	0.165596
LTR6B	1151.24	1321.36	981.122	0.742508	-0.429521	0.0180887		MER63B	144.103	127.197	161.008	1.26581	0.340065	0.165596
LTR7C	205.983	248.667	163.3	0.6567	-0.606693	0.0180887		MER110	47.5793	31.9728	63.1859	1.97624	0.982759	0.165596
L1M2	1909.05	1985.14	1832.96	0.923341	-0.115064	0.0186996		L1MC5a	2602.75	2458.67	2746.83	1.1172	0.159888	0.174645
LTR46	77.4909	63.6796	91.3022	1.43378	0.519819	0.0236733		LTR41	371.682	294.701	448.663	1.52243	0.606379	0.18295
HSAT5	143.184	103.583	182.784	1.76462	0.819357	0.0274427		Tigger14a	39.2322	24.1374	54.327	2.25074	1.1704	0.18295
MLT1E1A-int	39.7749	31.4764	48.0733	1.52728	0.610964	0.0274427		MER9a1	100.599	72.1698	129.028	1.78783	0.838211	0.185222
L1MB7	1265.06	1203.36	1326.76	1.10255	0.140843	0.0329161		L1ME3Cz	652.537	586.058	719.016	1.22687	0.294981	0.185898
L1PA15	1876.96	2339.95	1413.97	0.604275	-0.726724	0.0329161		SVA_B	1975.16	1700.37	2249.95	1.32321	0.404044	0.204793
MER72	181.396	200.341	162.451	0.81087	-0.302457	0.0475313		L1M6	387.76	319.341	456.179	1.4285	0.514505	0.204793
MER92C	24.3116	18.1682	30.4549	1.67627	0.745259	0.0678479		LTR10E	62.2529	46.966	77.5399	1.65098	0.723322	0.204793
LTR4	23.8171	17.9361	29.6982	1.65577	0.727506	0.090655		LOR1-int	1256.48	1178.67	1334.3	1.13204	0.178921	0.205159
L3	2361.14	2503.44	2218.83	0.886313	-0.174113	0.100538		MER65A	89.5648	67.6695	111.46	1.64713	0.719951	0.205159
L1PA12	885.61	778.252	992.968	1.27589	0.351509	0.101933		MER70C	9.16573	4.62795	13.7035	2.96103	1.5661	0.205159
MamRep38	144.87	164.486	125.254	0.761492	-0.3931	0.116001		L1ME4c	579.82	487.32	672.32	1.37963	0.464277	0.206654
L1PA13	1107.02	1050.47	1163.58	1.10767	0.147534	0.136161		MLT1J1	142.38	123.929	160.832	1.29777	0.376033	0.206654
MLT2B4	291.269	253.943	328.595	1.29397	0.371804	0.149718		Charlie15a	94.8437	81.8517	107.836	1.31745	0.39775	0.206654
L1MC3	1246.89	1166.49	1327.3	1.13786	0.186323	0.150303		MER104	93.3383	71.7616	114.915	1.60134	0.679282	0.242395
LTR3A	58.9659	69.3197	48.612	0.701272	-0.511955	0.168463		AluY	14656	12228.8	17083.2	1.39697	0.482299	0.244315
THE1-int	164.946	148.795	181.097	1.21709	0.283437	0.168463		THE1A-int	342.762	282.951	402.572	1.42276	0.508693	0.281145
LTR16B	68.5985	57.1989	79.9981	1.39859	0.483978	0.1715		MER11C	1159.13	980.998	1337.26	1.36316	0.446955	0.313666
Tigger1	1394.7	1317.99	1471.41	1.11641	0.158865	0.171699		U3	433.105	107.64	758.57	7.04731	2.81707	0.313666
MER4-int	531.453	564.807	498.099	0.881893	-0.181325	0.217982		MLT1E2-int	116.153	93.9192	138.387	1.47347	0.559216	0.313666
MLT2D	659.17	689.289	629.051	0.912609	-0.131931	0.236338		SVA_C	2119.67	1782.4	2456.94	1.37845	0.463047	0.3423
D20S16	87.1063	73.8618	100.351	1.35863	0.442153	0.255403		L1MC2	1128.45	926.314	1330.59	1.43643	0.522492	0.3423
CER	127.351	64.7253	189.976	2.93511	1.55341	0.265645		MER9a3	84.6857	74.4532	94.9182	1.27487	0.35035	0.3423
MIRc	2603.21	2533.77	2672.64	1.05481	0.076984	0.265645		Eulor11	1.30925	0	2.61851	Inf	Inf	0.347259
MSR1	157.764	128.506	187.022	1.45536	0.541374	0.265645		MER117	122.757	88.1966	157.317	1.7837	0.834876	0.349025
MER57E1	79.7153	68.4033	91.0274	1.33075	0.412235	0.274543		L1ME3	497.662	440.559	554.765	1.25923	0.332541	0.364896
MSTA-int	1355.65	1138.49	1572.81	1.38148	0.466216	0.279368		MER110-int	118.55	67.9754	169.125	2.48803	1.315	0.384938
MER4D1	2552.7	2733.08	2372.31	0.867998	-0.204236	0.306634		LTR12D	36.3376	27.9743	44.7008	1.59792	0.676199	0.384938
LTR14	41.7701	34.286	49.2541	1.43656	0.522623	0.316942		L1MB8	2141.22	1782.59	2499.85	1.40237	0.487862	0.39089
U6	259.373	290.035	228.711	0.788565	-0.342698	0.316942		MER90a	232.081	177.441	286.721	1.61586	0.692305	0.39089
LTR12C	9406.21	10623.7	8188.75	0.770803	-0.375567	0.335851		Charlie4a	178.015	154.884	201.146	1.29869	0.377056	0.39089
MER3	235.008	215.041	254.974	1.1857	0.245736	0.337491		MER1A	1128.92	965.327	1292.51	1.33893	0.421083	0.423922
L1ME3E	306.465	285.147	327.783	1.14952	0.201038	0.337491		HAL1b	295.716	218.886	372.547	1.70202	0.767246	0.423922
MLT2B3	406.338	356.728	455.948	1.27814	0.354042	0.344936		MER91C	13.1962	16.1382	10.2542	0.635399	-0.654265	0.423922
HERVK13-int	53.3664	45.6675	61.0653	1.33717	0.419186	0.351626		HSATII	7.55743	2.16776	12.9471	5.97257	2.57835	0.4496
MIR3	2452.48	2316.89	2588.08	1.11705	0.159691	0.365034		LTR2	172.01	156.929	187.09	1.19219	0.253617	0.454464
HERV17-int	397.297	293.35	501.243	1.70869	0.772887	0.369399		L1HS	14513.7	10349.2	18678.3	1.8048	0.85184	0.473752
LTR45B	129.211	115.821	142.601	1.23121	0.300081	0.381458		L1MA8	1872.61	1286.66	2458.57	1.91081	0.934187	0.473752
L1MEf	863.537	828.689	898.386	1.08411	0.116505	0.406626		MER41A	772.438	559.874	985.002	1.75933	0.815023	0.473752
LTR14A	5.18874	2.75786	7.61962	2.76288	1.46617	0.471172		Tigger19a	124.683	104.003	145.363	1.39768	0.483033	0.473752
AmnSINE1	264.928	286.357	243.5	0.850338	-0.233891	0.486917		L3	2216.8	1861.96	2571.64	1.38115	0.465868	0.485281
LTR8B	1261.24	1027.15	1495.32	1.4558	0.541814	0.492378		L1PA2	20595.4	14751.5	26439.3	1.79232	0.841824	0.488951
MLT1J1	223.645	242.114	205.175	0.847434	-0.238827	0.517108		L1PA3	28306.9	20447	36166.8	1.76881	0.822776	0.501889
Harlequin-int	477.618	441.303	513.932	1.16458	0.219809	0.526763		MLT1D	1865.5	1555.01	2175.99	1.39935	0.484752	0.501889
Charlie19a	246.289	264.885	227.693	0.859592	-0.218276	0.545762		PRIMA41-int	63.0322	53.8435	72.2209	1.34131	0.423644	0.501889
LTR50	60.1939	49.1467	71.2411	1.44956	0.535615	0.545762		AluYc5	53.3485	46.2479	60.4491	1.30707	0.386333	0.512423
MER2B	187.016	175.005	199.028	1.13727	0.185572	0.641535		AluYa8	231.188	195.898	266.479	1.3603	0.443924	0.523403
LTR1A1	15.3565	18.6206	12.0924	0.649412	-0.622793	0.658293		AluYa5	1559.14	1279.56	1838.72	1.437	0.523062	0.526039
MLT1C	1590.08	1490.46	1689.7	1.13368	0.181011	0.674137		SVA_A	765.007	661.525	868.489	1.31286	0.392712	0.526039
PABL_B	89.4855	60.7425	118.229	1.94639	0.9608	0.674137		MLT1E2	344.101	267.548	420.654	1.57226	0.652836	0.526039
LTR13A	216.901	196.821	236.981	1.20404	0.267889	0.686205		MER126	27.4402	15.1436	39.7368	2.62399	1.39176	0.526039
LTR41B	368.103	389.549	346.656	0.889892	-0.168297	0.686205		AluYk4	1022.2	849.08	1195.33	1.40779	0.493432	0.526493
Tigger2a	151.305	166.479	136.131	0.81771	-0.290338	0.702341		LTR16B2	43.0408	35.8922	50.1894	1.39834	0.483711	0.528708
Tigger7	271.874	299.072	244.676	0.818119	-0.289618	0.727688		MER102b	130.103	117.191	143.016	1.22036	0.287305	0.55029
MER34B	40.5787	46.6497	34.5078	0.739721	-0.434947	0.767015		MER33	452.22	377.526	526.914	1.3957	0.480994	0.551494
MER92-int	116.512	106.706	126.318	1.1838	0.243423	0.849962		L1PA4	27465.4	19875.9	35054.9	1.76369	0.818594	0.569443
tRNA-Met	1.39743	0.338521	2.45633	7.25607	2.85919	0.865757		L1P1	14429.9	10306.4	18553.5	1.80019	0.848151	0.569443
L1MDa	1001.78	1067.81	935.754	0.876327	-0.190459	0.865757		L2b	3973.57	3338.36	4608.78	1.38055	0.465246	0.569443
LTR75	18.0539	14.1512	21.9566	1.55157	0.633728	0.865757		L1ME3G	1535.58	1329.97	1741.19	1.3092	0.388686	0.569443
tRNA-Val-GTG	1.28072	2.32442	0.237016	0.101968	-3.29382	0.909475		MER34C_	574.908	633.534	516.283	0.814925	-0.29526	0.569443
MER20	996.673	889.094	1104.25	1.242	0.312661	0.917745		L1PBa	525.547	403.837	647.257	1.60277	0.680567	0.569443
MER21-int	95.1089	106.167	84.0505	0.79168	-0.337012	0.928931		MLT2D	475.284	439.069	511.499	1.16496	0.220282	0.569443
Charlie8	168.888	148.655	189.12	1.2722	0.347329	0.928931		MSTB2	184.488	167.52	201.455	1.20257	0.266121	0.569443
MER126	11.913	14.9819	8.84414	0.590321	-0.760428	0.928931		MER52-int	100.328	80.5835	120.073	1.49005	0.575361	0.569443
LTR103_Mam	26.1578	21.3426	30.973	1.45123	0.537273	0.936007		LTR13_	29.4539	24.0445	34.8633	1.44995	0.536002	0.569443
ERVL-B4-int	354.687	320.841	388.534	1.21099	0.276181	0.936007		MER91A	81.4223	70.8617	91.9829	1.29806	0.37636	0.56987
THE1A	884.616	997.13	772.101	0.774323	-0.368992	0.96249		Tigger1	2060.55	1711.74	2409.36	1.40755	0.493183	0.581607
Charlie16a	239.193	214.649	263.737	1.22869	0.297119	0.96249		Charlie18a	117.089	95.5532	138.625	1.45076	0.536809	0.630908
MER4A1	378.363	395.704	361.022	0.912353	-0.132336	0.962623		LOR1b	110.576	89.8569	131.296	1.46117	0.547121	0.630908
HSATI	0.658135	1.31627	0	0	#NAME?	0.963659		LTR79	92.6788	66.4902	118.867	1.78774	0.838137	0.630908
MER11B	3895.37	2981.24	4809.5	1.61326	0.689975	1		LTR89	63.9157	52.5043	75.3271	1.43468	0.520733	0.630908
MER44B	146.504	149.072	143.936	0.965543	-0.0505873	1		MER83B	344.885	247.526	442.244	1.78665	0.83726	0.64021
MSTA1	131.576	129.501	133.651	1.03204	0.0454995	1		L1PA7	11611.7	8401.37	14822	1.76423	0.819039	0.64324
MLT1E1-int	0.118508	0	0.237016	Inf	Inf	1		L1PA5	24648.1	17864.1	31432	1.7595	0.815168	0.660938
MER96B	92.0943	92.8155	91.3731	0.984459	-0.0225964	1		MER102c	150.933	121.292	180.575	1.48877	0.57412	0.660938
MLT1E2-int	58.5598	57.8845	59.2351	1.02333	0.0332752	1		MLT1E3-int	133.716	113.172	154.26	1.36306	0.446846	0.660938
UCON29	16.3452	15.677	17.0134	1.08525	0.118023	1		L1PA6	16482.3	12567.7	20396.8	1.62295	0.698618	0.663863
Zaphod2	57.0554	53.7303	60.3805	1.12377	0.168348	1		AluSp	7236.31	6376.29	8096.33	1.26976	0.344551	0.663863
MER41E	54.8241	50.9292	58.719	1.15295	0.205334	1		MIRb	6912.8	5968.77	7856.84	1.31632	0.396514	0.663863
MER41D	47.3395	48.7815	45.8974	0.940878	-0.0879209	1		L1P2	6725.79	4919.97	8531.6	1.73407	0.794165	0.663863
MER41G	2.42233	2.58489	2.25977	0.87422	-0.193932	1		AluSq2	5677.26	4916.67	6437.86	1.30939	0.3889	0.663863
LTR82B	44.1125	45.969	42.256	0.919229	-0.121504	1		L1M5	4074.92	3662.84	4487.01	1.22501	0.29279	0.663863
MER41C	33.7932	32.1325	35.4538	1.10336	0.141906	1		L1PA8	3828.98	2886.52	4771.44	1.65301	0.725092	0.663863
LTR82A	26.8683	27.2158	26.5208	0.974465	-0.037318	1		MIR3	2510.86	2335.01	2686.71	1.15062	0.20241	0.663863
L1M4a2	126.938	127.433	126.442	0.992229	-0.0112547	1		L1PA16	2103.87	1504.08	2703.65	1.79754	0.846022	0.663863
L1M4a1	212.064	218.567	205.562	0.940498	-0.0885025	1		L1P3	2065.41	1514.01	2616.81	1.7284	0.789435	0.663863
LTR39	80.992	82.48	79.5039	0.963917	-0.0530197	1		L1PA11	1765.21	1441.78	2088.63	1.44865	0.534705	0.663863
MER96	22.1573	19.0182	25.2963	1.33011	0.411545	1		L1PB4	1571.24	1138.74	2003.75	1.75962	0.815268	0.663863
MER20B	159.708	159.058	160.358	1.00818	0.0117484	1		L1MD1	1084.62	796.588	1372.65	1.72316	0.785053	0.663863
MER83B-int	19.548	20.2774	18.8187	0.928061	-0.107708	1		MLT2B3	1061.71	1162.44	960.979	0.826692	-0.274579	0.663863
MLT1E3	238.073	232.299	243.847	1.04971	0.0699938	1		MER101-int	870.616	677.81	1063.42	1.56891	0.649763	0.663863
LTR35A	24.1687	25.3436	22.9938	0.907283	-0.140375	1		AluYk12	526.867	475.381	578.353	1.21661	0.282868	0.663863
LTR35B	16.7375	15.4178	18.0572	1.1712	0.227982	1		MSTB1	402.031	347.03	457.033	1.31699	0.397241	0.663863
MER95	6.70414	7.24856	6.15973	0.849786	-0.234828	1		L1M4a1	321.658	237.251	406.065	1.71154	0.775298	0.663863
MER44A	75.3333	73.5974	77.0693	1.04718	0.0665032	1		AluYk11	245.505	197.175	293.836	1.49023	0.575534	0.663863
MSTB2	144.53	146.34	142.72	0.975258	-0.0361439	1		MLT1F1	193.565	171.808	215.323	1.25328	0.325705	0.663863
Charlie15b	122.755	126.6	118.909	0.939247	-0.0904241	1		HSMAR2	185.037	144.93	225.143	1.55346	0.635489	0.663863
LTR52-int	15.7075	15.1857	16.2294	1.06873	0.0959	1		Looper	174.012	141.519	206.505	1.4592	0.545176	0.663863
Charlie15a	81.3137	80.6991	81.9283	1.01523	0.0218088	1		PABL_B	114.256	88.6671	139.845	1.57719	0.657354	0.663863
LTR85c	48.3134	49.9543	46.6725	0.934303	-0.0980375	1		LTR8A	83.2066	65.0322	101.381	1.55894	0.640562	0.663863
LTR85b	39.2137	38.3158	40.1116	1.04687	0.0660784	1		Tigger5b	75.7167	67.1222	84.3113	1.25609	0.328936	0.663863
LTR85a	27.9639	29.4716	26.4562	0.897684	-0.155721	1		LTR41C	54.03	35.9046	72.1553	2.00964	1.00694	0.663863
MER97b	16.9069	17.0196	16.7943	0.986764	-0.0192236	1		HERVKC4-int	51.7966	38.3105	65.2827	1.70404	0.768963	0.663863
Tigger12c	38.1659	39.4471	36.8846	0.935038	-0.0969033	1		MER85	49.5558	31.7154	67.3962	2.12503	1.08748	0.663863
AluYh9	428.809	445.559	412.06	0.924815	-0.112763	1		LTR10D	37.5519	23.6432	51.4606	2.17655	1.12204	0.663863
LTR66	66.4307	63.2214	69.6401	1.10153	0.139505	1		MER52C	37.2819	25.2305	49.3334	1.95531	0.967398	0.663863
LTR61	47.906	53.4989	42.313	0.790914	-0.338408	1		Charlie13a	36.3228	29.2621	43.3836	1.48259	0.568119	0.663863
tRNA-Leu-TTA_m_	0.118508	0	0.237016	Inf	Inf	1		LTR19B	34.8827	27.1342	42.6312	1.57113	0.651799	0.663863
FordPrefect_a	7.60691	7.68404	7.52979	0.979926	-0.029256	1		Mam_R4	34.6861	40.4894	28.8828	0.713343	-0.487333	0.663863
LTR60	6.24246	5.1275	7.35741	1.43489	0.52094	1		LTR14	27.2491	21.0968	33.4015	1.58325	0.662887	0.663863
LTR60B	65.5885	68.6057	62.5714	0.912044	-0.132825	1		MER113B	24.2181	19.2414	29.1947	1.51728	0.601491	0.663863
HERVKC4-int	53.2217	57.3442	49.0993	0.856222	-0.223944	1		ORSL-2a	23.9228	18.716	29.1296	1.5564	0.638213	0.663863
Chap1_Mam	30.1842	30.4091	29.9594	0.985209	-0.0214979	1		MER76-int	22.0079	16.2734	27.7424	1.70477	0.769577	0.663863
LTR3	7.79966	7.75264	7.84669	1.01213	0.0173976	1		LTR108d_Mam	6.77007	1.69784	11.8423	6.97493	2.80218	0.663863
X5B_LINE	30.5163	31.3527	29.68	0.94665	-0.0790977	1		L1PA8A	1617.46	1216.9	2018.01	1.65831	0.729714	0.665621
AluSg7	1902.17	1933.04	1871.3	0.96806	-0.0468318	1		AluYf4	836.781	709.99	963.572	1.35716	0.440593	0.675031
LTR5	448.917	436.928	460.906	1.05488	0.0770761	1		MLT1L	512.79	415.368	610.212	1.46909	0.554923	0.678142
LTR8	361.234	354.868	367.601	1.03588	0.0508575	1		L1PA15-16	137.647	115.211	160.083	1.38947	0.474539	0.680759
LTR9	49.6749	52.4665	46.8833	0.893585	-0.162324	1		LTR39	86.9232	56.3204	117.526	2.08674	1.06125	0.684834
MER57C2	56.8515	60.6345	53.0686	0.875221	-0.19228	1		L1MA9	2169.25	1672.56	2665.94	1.59393	0.672586	0.694772
HERVH48-int	55.6635	55.772	55.555	0.99611	-0.00562335	1		L1MEc	3117.99	2706.07	3529.92	1.30445	0.383437	0.709921
MER57C1	11.2376	12.1936	10.2815	0.843184	-0.24608	1		L1ME4a	2546.14	2386.76	2705.52	1.13355	0.18085	0.720845
MSTB1-int	16.8274	17.1884	16.4664	0.957994	-0.0619108	1		MER21C	2032.81	1715.13	2350.49	1.37045	0.45465	0.720845
MER115	59.1104	60.6357	57.5851	0.94969	-0.074472	1		HERV17-int	228.593	180.038	277.148	1.53939	0.622356	0.720845
Tigger13a	105.82	106.55	105.09	0.986298	-0.0199041	1		MER57E2	25.6685	21.181	30.156	1.42373	0.509675	0.720845
MER117	57.9616	57.1985	58.7247	1.02668	0.0379896	1		MER1B	752.88	595.689	910.071	1.52776	0.611419	0.72531
MER110	33.4248	34.1985	32.6511	0.954751	-0.066804	1		LTR86A2	129.021	139.973	118.068	0.843505	-0.245531	0.72531
MER112	131.936	134.535	129.337	0.961364	-0.0568459	1		MLT2A1	225.388	152.678	298.098	1.95246	0.965295	0.726264
L1PB1	13197.1	13307.3	13086.9	0.98344	-0.0240916	1		MIRc	3060.96	2846.28	3275.64	1.15085	0.202699	0.747642
MER74A	26.2297	26.1908	26.2686	1.00297	0.00427844	1		LTR5_Hs	3290.42	3114.1	3466.75	1.11324	0.154769	0.754181
HERVK11D-int	12.8231	13.6069	12.0394	0.884801	-0.176575	1		L1M3	1115.69	982.823	1248.55	1.27037	0.345253	0.754181
LTR13_	24.8033	23.0616	26.545	1.15105	0.202951	1		LTR5B	856.053	770.025	942.081	1.22344	0.290946	0.754181
MER119	62.3909	66.0641	58.7177	0.8888	-0.170069	1		LTR2C	161.307	144.635	177.98	1.23055	0.299299	0.754181
MER5C1	46.8161	46.7188	46.9134	1.00417	0.00599694	1		Charlie19a	158.198	127.158	189.237	1.4882	0.573573	0.754181
PABL_A	161.602	162.078	161.127	0.994129	-0.0084956	1		MER72	651.951	689.191	614.711	0.891931	-0.164997	0.768025
LTR38	45.5489	46.4508	44.6471	0.961169	-0.0571386	1		LTR33	402.784	324.793	480.774	1.48025	0.565836	0.768025
L1PB3	283.493	292.796	274.19	0.936454	-0.0947195	1		LTR8	317.849	276.841	358.857	1.29625	0.374349	0.768025
MamGypLTR3	22.2734	23.937	20.6097	0.860998	-0.215918	1		L1M2	2345.77	1865.46	2826.07	1.51494	0.599265	0.772166
MER65-int	125.457	127.502	123.411	0.967914	-0.0470488	1		Tigger4b	609.357	549.656	669.058	1.21723	0.283601	0.775043
MLT1K	560.148	527.933	592.363	1.12204	0.166127	1		L2a	7537.1	6198.16	8876.03	1.43204	0.518076	0.780032
LTR32	79.4	82.5006	76.2993	0.924834	-0.112734	1		L1MDa	1126.37	878.681	1374.06	1.56377	0.645029	0.780032
LTR33	206.133	205.521	206.745	1.00596	0.00856633	1		L1MC5	1116.73	972.635	1260.83	1.2963	0.374401	0.780032
L1MA10	253.961	241.237	266.685	1.10549	0.144684	1		THE1D-int	452.159	295.826	608.492	2.05693	1.04049	0.780032
LTR31	26.2791	28.5275	24.0307	0.84237	-0.247473	1		AluYc3	423.44	370.171	476.708	1.28781	0.364915	0.780032
AluYg6	736.45	740.902	731.998	0.987982	-0.0174433	1		Charlie16a	336.943	276.82	397.067	1.43439	0.520437	0.780032
LTR34	10.9305	12.4656	9.39541	0.753706	-0.407926	1		MER51C	277.305	294.081	260.529	0.885907	-0.174773	0.780032
LTR35	97.0924	96.5783	97.6064	1.01065	0.0152769	1		LTR40c	70.8114	60.1513	81.4714	1.35444	0.437698	0.780032
MLT2B2	93.6496	97.6883	89.611	0.917315	-0.12451	1		MER110A	41.2937	22.9359	59.6515	2.6008	1.37895	0.780032
L1P1	9901.86	10041.7	9762.07	0.972158	-0.0407379	1		tRNA-Asn-AAC	7.98733	5.46809	10.5066	1.92143	0.942183	0.780032
L1P3	2405.33	2451.01	2359.65	0.962726	-0.0548024	1		LTR10C	211.043	171.434	250.652	1.46209	0.548034	0.784061
L1P2	5849.51	5902.68	5796.35	0.981987	-0.0262246	1		L1ME3A	1968.1	1741.51	2194.7	1.26023	0.333691	0.786399
L1P5	27.8847	30.6034	25.166	0.822327	-0.282216	1		AluJr	7822.32	6792.25	8852.39	1.30331	0.382178	0.795291
L1P4	330.418	329.402	331.434	1.00617	0.00887242	1		L1MD2	2289.68	1934.95	2644.4	1.36665	0.450649	0.795291
LTR108b_Mam	28.2436	28.7637	27.7235	0.963838	-0.0531378	1		MER44B	298.208	256.041	340.375	1.32938	0.410753	0.795291
LTR21A	59.8324	58.1129	61.552	1.05918	0.0829475	1		LTR65	71.3288	45.5749	97.0826	2.13018	1.09097	0.795291
LTR21B	2.92267	2.75786	3.08749	1.11952	0.162886	1		SSU-rRNA_Hsa	4521.21	3141.15	5901.26	1.87869	0.909731	0.799556
LTR86B1	19.1497	18.7598	19.5397	1.04157	0.0587609	1		L1M1	2378.92	1898.57	2859.26	1.50601	0.590732	0.799556
LTR86B2	11.1847	11.2656	11.1039	0.985648	-0.0208554	1		L1MA1	1163.49	967.752	1359.23	1.40452	0.490079	0.799556
tRNA-Gly-GGA	8.50812	9.09395	7.92228	0.871159	-0.198991	1		HERVS71-int	310.957	218.89	403.024	1.84121	0.880656	0.799556
L1PB	470.196	472.852	467.539	0.988763	-0.0163035	1		Tigger4	261.601	206.917	316.284	1.52856	0.612169	0.799556
ERV3-16A3_LTR	29.6392	27.279	31.9994	1.17304	0.230252	1		PABL_A	258.079	181.933	334.226	1.83708	0.877415	0.799556
LTR18A	34.1379	35.1125	33.1633	0.944485	-0.0824004	1		MER21A	186.984	164.977	208.991	1.26679	0.341175	0.799556
LTR18C	0.790823	1.34463	0.237016	0.176269	-2.50415	1		MER47C	124.992	114.575	135.408	1.18183	0.24102	0.799556
LTR18B	4.64697	5.24579	4.04815	0.771695	-0.373897	1		THE1-int	100.464	62.684	138.243	2.2054	1.14104	0.799556
ERV24_Prim-int	31.9882	30.2785	33.6979	1.11293	0.154369	1		MLT1G3-int	56.5161	43.5364	69.4959	1.59627	0.674705	0.799556
MER70C	9.24121	8.85366	9.62876	1.08755	0.121076	1		LTR24C	51.3685	40.3805	62.3564	1.54422	0.62688	0.799556
LTR3B	13.8471	14.1614	13.5328	0.955608	-0.0655098	1		MER135	11.6979	8.81946	14.5763	1.65275	0.724866	0.799556
MSTA	2380.19	2376.33	2384.05	1.00325	0.00467878	1		MER9B	6.11502	3.19621	9.03384	2.82643	1.49898	0.799556
LTR59	7.93371	8.10061	7.7668	0.958792	-0.0607101	1		AluSz	8503.68	7289.52	9717.84	1.33312	0.414812	0.807283
MER11D	292.817	279.201	306.432	1.09753	0.134261	1		L1MB7	2319.14	2038.06	2600.22	1.27583	0.351437	0.807283
LTR108a_Mam	17.2328	17.5142	16.9514	0.967867	-0.0471186	1		THE1B	1921.93	1567.01	2276.86	1.453	0.539034	0.807283
GSATII	108.285	111.565	105.005	0.9412	-0.0874266	1		L1PA15	1163.66	906.762	1420.56	1.56663	0.647669	0.807283
ERVL47-int	21.5616	20.9926	22.1306	1.05421	0.0761583	1		LTR7B	867.328	633.448	1101.21	1.73843	0.797788	0.807283
LTR54	106.231	110.655	101.806	0.920028	-0.12025	1		MER2	772.145	649.317	894.973	1.37833	0.462922	0.807283
MLT1F-int	38.4803	38.6954	38.2652	0.988884	-0.0161274	1		MER30	407.397	350.74	464.053	1.32307	0.403888	0.807283
MER6C	8.0269	8.35163	7.70216	0.922235	-0.116793	1		MLT1A1	300.37	257.679	343.062	1.33135	0.412893	0.807283
MER6A	38.4242	39.8017	37.0466	0.930779	-0.103489	1		L1M7	234.075	183.286	284.865	1.55421	0.636183	0.807283
Zaphod3	59.9163	60.8666	58.9661	0.968776	-0.0457645	1		L1MEj	225.507	169.174	281.839	1.66597	0.736367	0.807283
Tigger15a	140.585	141.998	139.172	0.980097	-0.029003	1		MER39	200.901	166.689	235.114	1.4105	0.496207	0.807283
Tigger2b_Pri	86.6999	88.6121	84.7878	0.956842	-0.0636474	1		LTR53	148.16	109.815	186.504	1.69834	0.764129	0.807283
Kanga11a	39.3772	35.1229	43.6316	1.24226	0.312963	1		AluYh9	124.189	103.249	145.128	1.40562	0.491202	0.807283
THE1D	611.037	578.82	643.255	1.11132	0.152277	1		Ricksha_b	119.654	130.472	108.836	0.834176	-0.261576	0.807283
Ricksha_c	67.9024	64.984	70.8207	1.08982	0.124088	1		HSAT5	110.21	56.4545	163.965	2.90437	1.53822	0.807283
FordPrefect	54.5737	56.2863	52.8611	0.939146	-0.0905789	1		MER44A	100.823	91.0609	110.585	1.21441	0.280257	0.807283
Charlie10a	16.4422	15.9313	16.953	1.06413	0.0896806	1		LTR78B	96.2342	76.591	115.877	1.51294	0.597351	0.807283
L1M3c	105.059	115.948	94.1693	0.81217	-0.300146	1		LTR73	46.3749	30.0041	62.7458	2.09124	1.06436	0.807283
L1M3a	94.1751	93.4577	94.8925	1.01535	0.0219813	1		X7A_LINE	45.2003	38.5251	51.8756	1.34654	0.429256	0.807283
L1M3f	98.611	104.413	92.8086	0.888857	-0.169977	1		MER73	44.9282	34.484	55.3724	1.60574	0.68324	0.807283
L1M3d	33.886	35.1064	32.6657	0.930476	-0.103958	1		Arthur1A	43.966	38.6181	49.314	1.27697	0.352722	0.807283
L1M3e	46.4301	45.4912	47.3689	1.04128	0.0583527	1		LTR33A	41.3864	34.983	47.7898	1.36608	0.450047	0.807283
MLT2C2	41.3855	43.7789	38.9921	0.89066	-0.167053	1		PRIMA4_LTR	32.9991	27.8702	38.1281	1.36806	0.452132	0.807283
MER92B	45.5187	49.3061	41.7312	0.84637	-0.24064	1		LTR62	27.4856	21.8767	33.0944	1.51277	0.59719	0.807283
MER92D	7.43516	7.43302	7.4373	1.00057	0.000829242	1		Charlie26a	19.3699	15.624	23.1158	1.47951	0.565119	0.807283
LTR47B2	155.069	152.184	157.954	1.03792	0.0536919	1		MER65B	16.8931	19.0308	14.7554	0.775341	-0.367097	0.807283
LTR47B3	2.81809	2.75786	2.87833	1.04368	0.0616814	1		tRNA-Ala-GCY	6.93915	8.48477	5.39353	0.635672	-0.653646	0.807283
LTR1A2	71.5445	70.4052	72.6838	1.03236	0.0459517	1		MER41G	3.54919	1.84184	5.25654	2.85396	1.51296	0.807283
MER51A	603.707	572.605	634.809	1.10863	0.148783	1		AluYd8	162.609	139.145	186.073	1.33726	0.419281	0.807479
MER51B	20.365	20.597	20.133	0.977473	-0.0328709	1		L1MA4A	1092.78	839.622	1345.93	1.60302	0.680795	0.809962
MER51D	33.2951	30.8417	35.7485	1.1591	0.213001	1		L2c	5362.01	4589.23	6134.8	1.33678	0.418763	0.813477
MER51E	31.6067	30.7866	32.4267	1.05327	0.0748781	1		L1MC1	739.955	581.107	898.804	1.54671	0.629203	0.813477
HERV4_I-int	161.537	158.053	165.02	1.04408	0.0622265	1		LTR67B	149.423	119.543	179.303	1.4999	0.584868	0.813477
LTR86C	11.2223	12.1936	10.251	0.840683	-0.250367	1		MER67C	134.599	116.526	152.673	1.3102	0.389791	0.813477
MER45C	53.6598	53.4443	53.8754	1.00807	0.0115916	1		LTR16A1	130.064	107.863	152.265	1.41166	0.497388	0.813477
MER45B	93.0064	95.5362	90.4766	0.947039	-0.0785037	1		LTR1E	10.4089	7.54928	13.2686	1.75759	0.813602	0.813477
L3b	169.608	164.242	174.975	1.06535	0.0913276	1		L1M4a2	149.005	118.487	179.522	1.51513	0.599438	0.813663
LTR108e_Mam	5.35963	5.59377	5.12549	0.916286	-0.12613	1		LTR40b	30.1363	22.2202	38.0525	1.71252	0.77612	0.81592
MER75A	2.45557	2.50684	2.40429	0.959092	-0.0602588	1		THE1D	983.167	812.061	1154.27	1.42141	0.507325	0.818096
Tigger11a	86.8088	87.0589	86.5587	0.994254	-0.00831309	1		HERVK14C-int	16.1244	13.2567	18.992	1.43263	0.518669	0.818096
Ricksha	55.7952	50.5147	61.0756	1.20907	0.273893	1		HERVL-int	425.661	323.097	528.226	1.63488	0.709187	0.822283
HERVL66-int	7.99674	7.75264	8.24083	1.06297	0.0881034	1		U6	97.6006	83.8459	111.355	1.32809	0.409358	0.822283
L1MA1	1066.84	1089.05	1044.63	0.959212	-0.0600783	1		L1PBa1	79.8724	66.8517	92.893	1.38954	0.474607	0.822283
L1MA2	54249.9	54894.7	53605	0.976505	-0.0343012	1		LTR43	55.412	58.5245	52.2996	0.893635	-0.162243	0.822283
L1MA3	725.589	741.588	709.589	0.95685	-0.0636356	1		L1ME1	3978.14	3446.44	4509.84	1.30855	0.387971	0.822811
L1MA4	829.305	840.991	817.619	0.972209	-0.0406616	1		L1MB4	2624.73	2425.6	2823.86	1.16419	0.219331	0.822811
AluYc	3237.99	3302.09	3173.89	0.961177	-0.0571257	1		L4_A_Mam	237.923	199.037	276.81	1.39075	0.47586	0.822811
L1MA6	351.981	368.487	335.476	0.910414	-0.135405	1		MER74C	29.6524	25.3901	33.9148	1.33575	0.417652	0.822811
L1MA7	350.078	350.397	349.758	0.998176	-0.00263455	1		AluJb	12335.1	10980.2	13690.1	1.24679	0.318222	0.836688
Charlie29a	270.725	266.538	274.911	1.03141	0.0446234	1		AluSx1	9136.21	7911.43	10361	1.30962	0.389153	0.836688
L1MA9	1721.86	1770.99	1672.74	0.944519	-0.0823486	1		L1MEd	1381.26	1212.86	1549.66	1.27769	0.353543	0.836688
THE1C-int	191.528	193.529	189.527	0.979324	-0.030142	1		AluYc	1258.64	1061.69	1455.58	1.37101	0.455236	0.836688
tRNA-Gln-CAA	24.9479	25.5893	24.3065	0.949873	-0.0741941	1		MLT1A	806.757	675.079	938.435	1.39011	0.475199	0.836688
ERVL-int	44.8644	47.201	42.5278	0.900994	-0.150411	1		L1M4c	647.31	580.382	714.238	1.23063	0.299401	0.836688
tRNA-Gln-CAG	1.037	0.996656	1.07734	1.08095	0.112305	1		L1PB2	538.531	437.995	639.068	1.45908	0.545055	0.836688
_GAATG_n	15.7235	17.4559	13.9912	0.801514	-0.319201	1		L1PB	432.038	324.5	539.576	1.66279	0.733608	0.836688
MLT1G-int	29.4987	30.1823	28.8151	0.954703	-0.0668761	1		HERVK11-int	374.976	299.14	450.812	1.50703	0.591705	0.836688
SSU-rRNA_Hsa	2056.31	1668.44	2444.18	1.46495	0.550851	1		Harlequin-int	363.136	312.419	413.852	1.32467	0.405632	0.836688
MLT1-int	28.8575	30.6083	27.1066	0.885597	-0.175278	1		MER103C	265.725	222.109	309.341	1.39275	0.477933	0.836688
MLT1E2	190.237	188.914	191.56	1.01401	0.0200658	1		MER8	124.388	112.476	136.3	1.21181	0.27716	0.836688
MLT1E1	132.458	124.914	140.003	1.1208	0.164529	1		MST-int	108.612	73.9924	143.232	1.93577	0.952905	0.836688
tRNA-Asn-AAC	13.7964	14.2354	13.3573	0.938321	-0.0918472	1		LTR54	98.7558	75.2383	122.273	1.62515	0.70057	0.836688
THE1A-int	2107.54	2410.09	1805	0.748937	-0.417084	1		MamGypLTR3a	89.8902	71.3699	108.411	1.519	0.603119	0.836688
tRNA-Val-GTA	5.35963	5.59377	5.12549	0.916286	-0.12613	1		MER67B	67.4215	55.9805	78.8625	1.40875	0.494416	0.836688
LTR72B	7.20826	7.34552	7.07101	0.962629	-0.0549486	1		CR1_Mam	63.6041	45.6416	81.5666	1.78711	0.837631	0.836688
Charlie4z	436.251	427.679	444.823	1.04009	0.0567023	1		LTR80B	55.6325	42.2686	68.9964	1.63233	0.706935	0.836688
MLT1F2	474.769	483.657	465.881	0.963247	-0.0540225	1		MER5A	688.522	604.122	772.922	1.27941	0.355482	0.84406
Charlie4a	114.409	110.654	118.165	1.06787	0.0947425	1		MER20	620.432	544.473	696.391	1.27902	0.355039	0.84406
MLT1F1	215.552	213.52	217.583	1.01903	0.0271925	1		L1P4	399.542	310.348	488.736	1.5748	0.655167	0.84406
tRNA-Cys-TGY	1.52656	1.34463	1.7085	1.27061	0.345519	1		LTR12F	68.7738	53.4593	84.0882	1.57294	0.653462	0.84406
ERVL-E-int	425.235	416.595	433.875	1.04148	0.058634	1		HERVK-int	2187.32	1941.46	2433.17	1.25326	0.32569	0.845568
X7A_LINE	32.8142	31.7538	33.8746	1.06679	0.0932752	1		LTR12C	2147.46	1876.83	2418.09	1.28839	0.36557	0.845568
MER50-int	253.785	250.287	257.282	1.02795	0.0397679	1		L1ME2	1901.11	1655.89	2146.33	1.29618	0.374268	0.845568
LTR54B	123.792	130.793	116.79	0.892943	-0.16336	1		MER58A	1223.25	1136.56	1309.95	1.15256	0.204841	0.845568
MamRep488	15.3231	16.0948	14.5514	0.904106	-0.145437	1		MER51A	317.236	283.209	351.263	1.2403	0.310686	0.845568
AluSx1	14559	14756.8	14361.2	0.97319	-0.0392061	1		L1M8	181.464	145.441	217.486	1.49535	0.580483	0.845568
LTR102_Mam	38.1227	38.9645	37.281	0.956794	-0.0637203	1		MER65-int	152.572	122.013	183.131	1.50091	0.585841	0.845568
PABL_B-int	115.659	115.218	116.099	1.00765	0.0109884	1		MER4E	108.352	94.4761	122.228	1.29375	0.371556	0.845568
MER41-int	138.743	134.68	142.806	1.06033	0.0845199	1		MER4A	70.0021	63.2346	76.7696	1.21404	0.27982	0.845568
LTR27D	9.66383	9.85236	9.4753	0.961729	-0.0562979	1		Tigger3d	44.3688	35.2423	53.4952	1.51792	0.6021	0.845568
L1MA4A	1187.06	1216.9	1157.23	0.950963	-0.0725385	1		MER67A	31.5937	23.6232	39.5643	1.6748	0.743993	0.845568
HERVIP10FH-int	217.688	198.502	236.873	1.1933	0.254957	1		MER61D	20.5918	16.0652	25.1184	1.56353	0.644811	0.845568
MER67D	92.4742	91.5194	93.429	1.02087	0.0297932	1		MLT1I	625.558	501.035	750.08	1.49706	0.582132	0.849639
MLT1H1	169.928	161.188	178.668	1.10844	0.148536	1		MER20B	143.419	112.223	174.615	1.55597	0.637811	0.851086
AluYk4	2623.17	2674.36	2571.98	0.961717	-0.0563162	1		LTR71B	50.769	41.7034	59.8345	1.43476	0.520812	0.851086
X3_LINE	9.72704	10.0865	9.36756	0.928721	-0.106683	1		LTR60B	94.7702	87.1315	102.409	1.17534	0.233075	0.854923
MER8	283.468	302.153	264.783	0.87632	-0.19047	1		X8_LINE	17.7466	14.4316	21.0617	1.45942	0.545392	0.854923
MSTC	89.8465	94.8088	84.8843	0.89532	-0.159524	1		L1MEg	1603.86	1328.92	1878.81	1.41378	0.499562	0.857315
LTR2752	6.98495	7.67458	6.29532	0.820282	-0.285809	1		L1ME2z	915.084	755.679	1074.49	1.42188	0.507803	0.859117
LTR39-int	12.7234	12.9487	12.4982	0.965202	-0.0510969	1		AluSx	9242.42	7956.44	10528.4	1.32325	0.40409	0.859527
HSAT4	10.3918	10.5199	10.2636	0.975631	-0.0355931	1		MIR	6030.25	5448.5	6612	1.21355	0.279228	0.859527
LTR22B1	3.11502	2.7484	3.48163	1.26678	0.341169	1		MSTA-int	1592.18	1147.1	2037.25	1.776	0.828633	0.859527
LTR46-int	50.0478	50.8507	49.2448	0.96842	-0.0462949	1		MER4D1	528.267	414.053	642.48	1.55169	0.633837	0.859527
tRNA-Thr-ACG	1.73012	1.75175	1.7085	0.975309	-0.036068	1		MER66-int	361.827	321.762	401.893	1.24904	0.320818	0.859527
L1P4b	27.4279	24.1087	30.747	1.27535	0.350893	1		MER3	361.161	293.897	428.424	1.45774	0.54373	0.859527
L1PBa	291.743	293.953	289.533	0.984964	-0.021857	1		L1M4b	325.182	258.107	392.257	1.51974	0.603828	0.859527
L1ME3G	937.787	909.858	965.717	1.06139	0.0859594	1		MamGyp-int	162.786	178.258	147.313	0.826404	-0.275081	0.859527
LTR16C	943.604	946.387	940.821	0.994118	-0.00851083	1		LTR46	95.8848	85.0914	106.678	1.25369	0.326182	0.859527
L1PBb	38.3105	40.1316	36.4894	0.909244	-0.13726	1		LTR40a	74.8881	58.8097	90.9664	1.54679	0.629279	0.859527
LTR16A	206.209	203.51	208.908	1.02652	0.0377644	1		MER89	63.9133	46.0915	81.7351	1.77332	0.826454	0.859527
LTR16B2	31.9112	29.8101	34.0122	1.14096	0.190249	1		SATR2	50.2012	40.5508	59.8515	1.47596	0.561657	0.859527
MARNA	262.07	261.053	263.087	1.00779	0.0111972	1		Tigger5	50.0055	44.8154	55.1956	1.23162	0.300557	0.859527
LTR16B1	51.2904	53.1098	49.4709	0.931483	-0.102399	1		U13_	14.8966	9.93884	19.8543	1.99765	0.998306	0.859527
LTR9A1	63.6673	65.4785	61.8561	0.944677	-0.0821065	1		LTR22A	10.8225	8.38942	13.2556	1.58003	0.659954	0.859527
MER58D	29.1804	29.9905	28.3702	0.945972	-0.0801303	1		L1PA14	920.001	678.947	1161.05	1.71008	0.774065	0.859699
MER58C	164.729	169.527	159.931	0.943397	-0.0840637	1		MER113A	54.9334	48.5194	61.3473	1.26439	0.338438	0.864815
MER58B	299.859	310.396	289.322	0.932105	-0.101435	1		ERVL47-int	29.205	22.0937	36.3163	1.64374	0.71698	0.866467
MER58A	1143.41	1204.48	1082.34	0.898594	-0.154259	1		HERVH-int	4974.67	3986.5	5962.85	1.49576	0.58088	0.867623
MamGypLTR2c	15.0778	15.8438	14.3117	0.903302	-0.146719	1		THE1B-int	1893.81	1540.29	2247.32	1.45902	0.545003	0.867623
Charlie3	44.8778	47.4717	42.2839	0.890716	-0.166962	1		L1MC4a	1332.9	1125.89	1539.91	1.36772	0.451778	0.867623
L5	51.9716	55.1833	48.7599	0.883599	-0.178536	1		U1	482.717	249.497	715.937	2.86952	1.52081	0.867623
L2	2566.25	2535.48	2597.03	1.02427	0.0345996	1		MSTB	464.708	402.331	527.086	1.31008	0.389656	0.867623
Charlie7	107.972	109.212	106.731	0.977289	-0.0331434	1		MER4A1	352.38	315.637	389.122	1.23282	0.301959	0.867623
Charlie4	26.0951	26.6081	25.5821	0.961438	-0.0567336	1		MLT1A0-int	223.503	157.324	289.681	1.8413	0.880724	0.867623
Charlie5	70.2574	67.8642	72.6506	1.07053	0.0983233	1		LTR6B	217.31	204.17	230.45	1.12871	0.174681	0.867623
MER39B	56.0223	58.7998	53.2449	0.905528	-0.143168	1		MER113	216.667	193.608	239.725	1.2382	0.308246	0.867623
L1MC5	907.243	878.503	935.984	1.06543	0.0914364	1		Tigger2b_Pri	187.985	145.384	230.585	1.58604	0.665434	0.867623
MER101-int	660.073	657.749	662.397	1.00707	0.0101599	1		MER63D	99.5267	93.3229	105.731	1.13296	0.180091	0.867623
HSMAR1	138.909	139.992	137.825	0.984517	-0.0225116	1		Tigger16a	95.2161	65.6872	124.745	1.89908	0.925299	0.867623
LTR42	33.0949	29.3722	36.8176	1.25348	0.325942	1		Charlie9	93.8972	98.7834	89.011	0.901072	-0.150285	0.867623
LTR41	389.897	391.323	388.47	0.99271	-0.010556	1		LOR1a	93.1734	77.9765	108.37	1.38978	0.474858	0.867623
HSMAR2	182.563	183.737	181.389	0.98722	-0.0185567	1		MER77B	82.2923	65.9537	98.631	1.49546	0.580587	0.867623
LTR45	35.5486	36.7768	34.3205	0.933211	-0.0997251	1		MER57F	37.1318	28.7989	45.4647	1.5787	0.658733	0.867623
LTR44	40.6025	42.2851	38.9199	0.920417	-0.119641	1		MamSINE1	36.067	29.4172	42.7167	1.4521	0.538139	0.867623
LTR49	203.198	180.778	225.619	1.24805	0.31967	1		Ricksha_0	36.0556	30.4768	41.6344	1.3661	0.450066	0.867623
LTR48	83.5337	81.3927	85.6748	1.05261	0.0739715	1		MER96	31.8851	24.6604	39.1098	1.58593	0.665333	0.867623
AluYb9	1021.03	1011.91	1030.15	1.01802	0.0257664	1		LTR103_Mam	30.528	22.8784	38.1775	1.66871	0.738736	0.867623
AluYb8	2175.32	2203.16	2147.48	0.974728	-0.0369287	1		MER51E	28.9205	18.2768	39.5643	2.16473	1.11418	0.867623
LTR38C	38.1701	41.3644	34.9758	0.845553	-0.242033	1		MamRep1894	5.01425	3.34021	6.68828	2.00235	1.0017	0.867623
LTR38B	23.5433	23.5508	23.5358	0.999361	-0.000922587	1		AluSc8	2720.21	2319.73	3120.7	1.34529	0.427913	0.869671
tRNA-Leu-CTG	0.208286	0.416573	0	0	#NAME?	1		AluSc5	1354.45	1249.71	1459.19	1.16762	0.22357	0.869671
Tigger4a	308.202	320.895	295.509	0.92089	-0.1189	1		MER4-int	345.065	271.228	418.902	1.54446	0.627105	0.869671
LTR26B	14.9819	14.0234	15.9403	1.13669	0.184842	1		MER76	86.7105	53.918	119.503	2.21638	1.14821	0.869671
LTR26C	41.3854	38.5553	44.2154	1.1468	0.197619	1		MLT1E	52.4947	36.8444	68.145	1.84954	0.887163	0.869671
LTR26D	21.0374	19.7996	22.2751	1.12503	0.169959	1		HERVH48-int	42.3449	34.6635	50.0263	1.4432	0.52927	0.869671
LTR26E	30.4683	27.5046	33.432	1.21551	0.281556	1		LTR80A	36.5449	25.4985	47.5913	1.86643	0.900282	0.869671
MER9a2	171.023	172.465	169.581	0.983273	-0.0243361	1		LTR1A2	93.9794	72.7869	115.172	1.58232	0.662039	0.871156
HERV15-int	36.1449	38.6145	33.6754	0.872092	-0.197447	1		MER9a2	149.229	141.31	157.147	1.11207	0.15325	0.874461
L1MB8	1326.81	1280.87	1372.76	1.07174	0.099958	1		MER4D	119.419	99.9573	138.882	1.38941	0.474471	0.875761
Charlie14a	9.55642	9.30805	9.8048	1.05337	0.0750106	1		MLT1D-int	92.8474	67.8059	117.889	1.73862	0.797945	0.875761
HERV-Fc2-int	2.50343	2.67981	2.32706	0.868368	-0.203622	1		HUERS-P3-int	89.7915	75.1745	104.409	1.38888	0.473925	0.875761
L1MB1	564.724	570.03	559.417	0.981382	-0.0271135	1		L1MA4	1055.35	875.397	1235.3	1.41113	0.49685	0.876749
L1MB2	764.469	644.424	884.514	1.37257	0.456876	1		MLT1J2	358.818	315.847	401.79	1.2721	0.347217	0.876749
L1MB5	717.518	721.848	713.187	0.988001	-0.0174149	1		LTR21A	89.2096	94.1949	84.2242	0.894148	-0.161414	0.876749
L1MB4	1398.41	1402.35	1394.47	0.994378	-0.00813309	1		MER51D	33.1456	27.4912	38.7999	1.41136	0.497084	0.876749
AluJr4	1372.04	1406.52	1337.55	0.950968	-0.0725319	1		AluSg	3718.25	3236.15	4200.34	1.29794	0.376225	0.87703
L1P4a	169.477	152.294	186.66	1.22566	0.293556	1		MLT1F	532.681	545.429	519.934	0.953257	-0.0690629	0.87703
MamRep4096	30.3465	31.2139	29.479	0.94442	-0.0824994	1		L1PB3	311.978	277.771	346.185	1.2463	0.317647	0.87703
MER135	44.5877	44.1769	44.9985	1.0186	0.0265853	1		MER21-int	104.498	110.051	98.9455	0.899084	-0.153472	0.87703
MIR	5554.77	5612.28	5497.27	0.979507	-0.0298721	1		Charlie10a	24.3618	20.3608	28.3628	1.39301	0.478209	0.87703
ACRO1	149.974	137.538	162.41	1.18083	0.239807	1		L1P3b	11.0353	6.57391	15.4967	2.3573	1.23713	0.87703
LTR90A	236.093	248.974	223.212	0.896528	-0.157579	1		L1PA13	2211.49	1994.94	2428.05	1.2171	0.283451	0.878894
LTR90B	34.5538	35.6947	33.4129	0.936075	-0.0953044	1		FRAM	794.742	695.471	894.013	1.28548	0.362304	0.885214
MER65C	119.752	115.276	124.228	1.07765	0.107895	1		L1MCa	726.386	596.871	855.901	1.43398	0.520024	0.885214
MER65B	33.4415	31.6284	35.2546	1.11465	0.156588	1		MER21B	569.286	498.177	640.395	1.28548	0.362305	0.885214
MER65A	131.391	123.627	139.155	1.1256	0.170694	1		L1MA5A	386.813	314.699	458.927	1.4583	0.54429	0.885214
HERVK3-int	62.191	59.4119	64.9701	1.09355	0.129022	1		LTR30	29.9405	32.5604	27.3206	0.839075	-0.253129	0.885214
L1ME2z	637.903	630.191	645.616	1.02448	0.0348883	1		MER90	620.116	574.616	665.615	1.15837	0.21209	0.886986
L1PA11	1682.33	1688.69	1675.97	0.992468	-0.0109075	1		LTR51	15.9514	11.8824	20.0203	1.68487	0.752638	0.892254
Tigger19a	128.08	123.966	132.194	1.06638	0.092715	1		AluSg4	1282.34	1129.13	1435.54	1.27137	0.346379	0.893528
LTR91	1.85493	1.75175	1.95811	1.1178	0.160667	1		MER5A1	333.1	272.02	394.181	1.44909	0.535147	0.893528
Charlie1a	504.124	511.735	496.513	0.970254	-0.0435649	1		LTR9C	18.5064	13.9261	23.0868	1.65781	0.729275	0.893528
Charlie1b	119.231	124.124	114.337	0.92115	-0.118493	1		AluJo	5973.94	5260.44	6687.43	1.27127	0.34627	0.893532
SST1	436.931	365.833	508.029	1.38869	0.473723	1		MLT1E1	108.964	84.5229	133.405	1.57832	0.658394	0.893532
MER54A	124.467	124.847	124.088	0.993925	-0.00879103	1		MER58C	123.73	110.074	137.386	1.24813	0.31977	0.894592
MER103C	192.79	194.399	191.18	0.983444	-0.0240856	1		L2	4227.1	3634.49	4819.72	1.3261	0.407193	0.904119
MER51-int	91.3328	77.6006	105.065	1.35392	0.437143	1		MER5B	490.185	421.54	558.83	1.32569	0.40674	0.904119
MER67C	145.792	137.949	153.635	1.11371	0.155367	1		AluYg6	380.6	312.622	448.579	1.43489	0.520941	0.904119
AluJo	6045.16	6195.41	5894.91	0.951496	-0.07173	1		L1MA7	375.638	310.228	441.048	1.42169	0.507605	0.904119
SVA_C	2365.05	2277.3	2452.8	1.07707	0.107106	1		L1ME3D	342.991	284.236	401.747	1.41343	0.499198	0.904119
LTR1D1	22.3205	20.9733	23.6677	1.12847	0.174363	1		Tigger4a	289.995	247.023	332.968	1.34792	0.430736	0.904119
MamGypLTR3a	38.2536	43.7946	32.7127	0.746956	-0.420904	1		MER4E1	222.975	173.903	272.046	1.56435	0.645567	0.904119
ERV3-16A3_I-int	293.333	301.183	285.482	0.947871	-0.0772376	1		LTR5	153.44	147.359	159.521	1.08254	0.114417	0.904119
MER34A1	73.2569	72.918	73.5958	1.00929	0.0133467	1		MLT1G1	135.471	116.82	154.122	1.31931	0.399781	0.904119
Tigger16a	61.3769	61.356	61.3979	1.00068	0.000986247	1		MER44D	88.1698	64.1521	112.187	1.74877	0.806343	0.904119
THE1B-int	1286.6	1193.79	1379.41	1.15548	0.208496	1		MLT1N2	68.0233	54.8759	81.1707	1.47917	0.564787	0.904119
Tigger9a	74.9259	76.5349	73.317	0.957956	-0.0619691	1		MER5C1	50.5419	52.9056	48.1783	0.910646	-0.135038	0.904119
Tigger9b	55.6334	56.5258	54.7409	0.968423	-0.0462905	1		MLT1F-int	32.9745	28.0984	37.8506	1.34707	0.429829	0.904119
MER57A-int	151.433	153.999	148.868	0.96668	-0.0488899	1		MER61C	26.0824	19.2123	32.9525	1.71518	0.778358	0.904119
Charlie18a	100.755	104.239	97.2704	0.933145	-0.0998265	1		LTR23-int	21.897	18.7296	25.0644	1.33823	0.420323	0.904119
LTR16D	42.1927	43.0233	41.362	0.961386	-0.056813	1		LTR76	11.2965	9.56187	13.0311	1.36282	0.446598	0.904119
AluSq10	866.449	880.628	852.27	0.967799	-0.047221	1		SUBTEL_sa	1.39105	0.430041	2.35207	5.46941	2.45138	0.904119
AluJr	8098.3	8306.19	7890.42	0.949945	-0.0740848	1		ALR_Alpha	4303.37	3439.49	5167.25	1.50233	0.587201	0.904723
Charlie10	45.7655	47.3	44.231	0.935116	-0.0967831	1		AluSx4	1622.19	1398.69	1845.68	1.31958	0.400076	0.904723
Charlie11	4.26045	4.17109	4.34981	1.04285	0.0605281	1		L1MA3	1040.13	822.224	1258.04	1.53004	0.613573	0.904723
Charlie12	1.12699	1.08416	1.16983	1.07902	0.109718	1		SST1	988.215	865.925	1110.51	1.28245	0.358904	0.904723
L1MEg1	54.4613	57.2066	51.7161	0.904023	-0.145569	1		L1MB2	884.301	769.995	998.607	1.2969	0.375068	0.904723
L1MEg2	53.3096	54.1254	52.4938	0.969854	-0.0441599	1		LTR7	682.299	604.549	760.048	1.25722	0.330232	0.904723
Charlie17	19.5099	20.1213	18.8986	0.939232	-0.0904467	1		ERVL-E-int	598.107	496.217	699.996	1.41067	0.496377	0.904723
MER110A	34.4953	32.5635	36.427	1.11864	0.161752	1		MER44C	312.418	266.938	357.899	1.34076	0.423048	0.904723
HERVE-int	828.688	830.593	826.782	0.995413	-0.00663351	1		LTR6A	287.443	305.28	269.607	0.883146	-0.179276	0.904723
MLT1L	1279.94	1391.18	1168.69	0.840068	-0.251422	1		MamTip2	262.579	252.773	272.385	1.07759	0.107804	0.904723
MLT1H1-int	59.7419	51.9037	67.5802	1.30203	0.380763	1		MER68	190.459	149.429	231.488	1.54915	0.631476	0.904723
HUERS-P2-int	60.3081	62.8808	57.7353	0.91817	-0.123167	1		MER31B	177.362	149.518	205.206	1.37246	0.45676	0.904723
MLT1E3-int	65.132	64.0341	66.2298	1.03429	0.0486413	1		MLT2B1	137.977	113.398	162.556	1.4335	0.519545	0.904723
Kanga1	29.9322	29.2703	30.5942	1.04523	0.0638201	1		MER4B	129.762	99.923	159.6	1.59723	0.675571	0.904723
MamGyp-int	171.826	187.85	155.802	0.829394	-0.269871	1		L4_B_Mam	128.829	104.56	153.098	1.46421	0.550126	0.904723
LTR22E	6.90876	6.95935	6.85818	0.985462	-0.0211281	1		MSTC	125.169	101.885	148.453	1.45706	0.543058	0.904723
MER76-int	21.6743	19.3666	23.982	1.23832	0.308381	1		LTR25	103.85	82.3041	125.396	1.52357	0.607455	0.904723
LTR22B	25.3655	20.9446	29.7863	1.42215	0.508072	1		LTR61	83.0956	86.7182	79.4729	0.91645	-0.125872	0.904723
MER81	38.8361	42.0461	35.6262	0.847313	-0.239033	1		AmnSINE2	60.2538	63.9344	56.5733	0.884866	-0.17647	0.904723
MLT1H2	154.213	175.792	132.634	0.754491	-0.406424	1		MER6A	59.7479	49.0468	70.4491	1.43637	0.522423	0.904723
GSATX	1.79227	1.83925	1.74528	0.948907	-0.0756608	1		MER84-int	55.2392	38.1162	72.3622	1.89846	0.924831	0.904723
AluSg4	1912.98	1962.4	1863.56	0.949637	-0.0745526	1		L1MEa	42.2214	35.5547	48.8881	1.37501	0.459443	0.904723
LTR23-int	14.1934	14.3525	14.0343	0.977827	-0.0323494	1		L1MEg1	39.6497	33.6064	45.6931	1.35966	0.443242	0.904723
LTR88c	22.3283	22.3569	22.2997	0.997438	-0.00370086	1		MER106A	39.5205	33.0833	45.9576	1.38915	0.474198	0.904723
MamTip1	37.9365	38.6995	37.1736	0.960572	-0.0580339	1		Tigger11a	38.9803	35.0584	42.9022	1.22373	0.29129	0.904723
MamTip3	23.7784	20.5305	27.0263	1.3164	0.3966	1		Helitron3Na_Mam	37.8384	31.9728	43.704	1.36691	0.450923	0.904723
MamTip2	225.436	232.869	218.002	0.936159	-0.0951742	1		LTR45C	37.5008	33.3167	41.6849	1.25117	0.323277	0.904723
THE1C	300.33	289.725	310.935	1.07321	0.10193	1		MER4C	36.9627	29.3195	44.6059	1.52137	0.605374	0.904723
THE1B	1719.57	1684.38	1754.75	1.04178	0.0590457	1		MamGypLTR1a	35.8537	30.3814	41.3259	1.36024	0.443858	0.904723
MER84	29.0122	29.7731	28.2512	0.948885	-0.0756956	1		MER41D	34.8294	27.9165	41.7424	1.49526	0.580397	0.904723
MER4CL34	90.027	87.9127	92.1412	1.0481	0.0677746	1		MER83B-int	33.8618	26.8617	40.862	1.5212	0.60521	0.904723
LTR1	43.8318	44.7771	42.8865	0.957778	-0.0622371	1		Charlie17a	30.5327	24.2312	36.8342	1.52012	0.604184	0.904723
HERV1_I-int	15.0403	15.5209	14.5597	0.938073	-0.0922277	1		MER61A	27.8138	29.1025	26.5252	0.911441	-0.133779	0.904723
LTR53B	17.4581	17.7566	17.1596	0.966374	-0.0493457	1		LTR86B1	25.4228	21.1255	29.72	1.40683	0.492449	0.904723
LSAU	0.237016	0	0.474033	Inf	Inf	1		tRNA-Ser-TCA_m_	22.2877	24.7254	19.8499	0.802813	-0.316864	0.904723
L1M4c	477.414	473.445	481.384	1.01677	0.0239913	1		LTR28C	21.5635	16.9428	26.1842	1.54545	0.628024	0.904723
L1M4b	270.187	285.436	254.937	0.89315	-0.163025	1		LTR108a_Mam	16.5014	13.9728	19.03	1.36193	0.445657	0.904723
LTR109A2	5.19037	5.25525	5.12549	0.975309	-0.036068	1		MamRep1879	16.4694	13.2679	19.6709	1.48259	0.568124	0.904723
Plat_L3	268.636	256.193	281.08	1.09714	0.133751	1		MER68C	11.8881	8.85696	14.9193	1.68447	0.752294	0.904723
tRNA-Pro-CCA	0.660589	1.08416	0.237016	0.218617	-2.19352	1		tRNA-Met	5.5126	4.10495	6.92025	1.68583	0.75346	0.904723
X6A_LINE	0.479894	0.658135	0.301653	0.458346	-1.12549	1		LTR1C	3.62539	2.06125	5.18953	2.51766	1.33208	0.904723
LTR06	2.30474	2.50684	2.10264	0.83876	-0.25367	1		HERVIP10F-int	368.446	294.913	441.98	1.49868	0.583693	0.905701
MER101	90.5007	94.1334	86.8679	0.922817	-0.115884	1		Charlie2a	84.3046	65.5057	103.104	1.57396	0.654403	0.905701
HERVL32-int	3.62951	3.84202	3.41699	0.889375	-0.169137	1		Charlie29a	301.587	275.146	328.028	1.1922	0.253623	0.907043
L1PREC2	1516.17	1438.24	1594.1	1.10837	0.148439	1		Arthur1C	22.6261	18.1152	27.137	1.49802	0.583059	0.908228
MamGypLTR2b	38.7301	41.4203	36.0399	0.870104	-0.20074	1		L1MDb	192.683	163.96	221.407	1.35037	0.433352	0.908316
MER105	26.1676	26.2676	26.0677	0.992391	-0.0110191	1		MamGypLTR3	72.3064	52.5964	92.0163	1.74948	0.806925	0.908316
MER104	50.7918	52.548	49.0356	0.933158	-0.0998074	1		L1M	27.3609	21.0454	33.6764	1.60018	0.678234	0.908316
MER67B	49.6454	53.029	46.2617	0.872386	-0.196961	1		X7C_LINE	12.828	10.4507	15.2052	1.45495	0.540972	0.908316
U13_	21.8778	22.6006	21.155	0.936041	-0.0953569	1		AluSc	4263.2	3878.36	4648.04	1.19845	0.261175	0.91014
tRNA-His-CAY_	7.34551	7.78342	6.9076	0.887477	-0.172219	1		HERVI-int	487.957	368.47	607.444	1.64856	0.721203	0.91014
HERVK-int	13344.5	15115.6	11573.5	0.765667	-0.385211	1		MamRep434	348.456	327.836	369.076	1.1258	0.170946	0.91014
AluSx4	2609.33	2706.1	2512.57	0.928484	-0.107052	1		Tigger13a	155.253	119.096	191.409	1.60719	0.684539	0.91014
LTR38A1	8.16559	8.01311	8.31807	1.03806	0.0538873	1		L1MEb	116.243	102.251	130.235	1.27368	0.349001	0.91014
AluYf5	668.718	692.699	644.736	0.930759	-0.103521	1		Tigger6a	89.264	75.9591	102.569	1.35032	0.433298	0.91014
AluYf4	1980.17	2025.48	1934.86	0.955261	-0.0660337	1		Arthur1	84.4235	69.8456	99.0014	1.41743	0.50328	0.91014
L1HS	10928.7	11055.1	10802.4	0.977148	-0.0333512	1		AmnSINE1	69.1129	59.4851	78.7407	1.32371	0.404582	0.91014
Charlie1	172.497	175.806	169.187	0.962348	-0.0553695	1		LTR50	46.5648	39.1143	54.0152	1.38096	0.465668	0.91014
MER21C	2595.2	2921.58	2268.82	0.776573	-0.364806	1		LTR85a	30.8033	24.8068	36.7998	1.48345	0.56896	0.91014
MER21B	215.92	218.789	213.051	0.973771	-0.038345	1		LTR55	29.2825	23.9404	34.6246	1.44629	0.532355	0.91014
MER21A	193.457	198.349	188.564	0.950664	-0.0729928	1		MER92C	24.288	19.8442	28.7318	1.44787	0.533932	0.91014
tRNA-Ser-TCG	0.16926	0.338521	0	0	#NAME?	1		LTR3B_	18.2633	15.4799	21.0467	1.35961	0.443194	0.91014
Charlie6	136.141	145.089	127.194	0.876659	-0.189913	1		Charlie15b	91.9569	81.0662	102.848	1.26869	0.343337	0.910778
Charlie21a	36.8019	37.3865	36.2173	0.968726	-0.04584	1		L1ME3B	1688.01	1501.21	1874.82	1.24887	0.320625	0.912685
ERV24B_Prim-int	62.0879	62.7839	61.392	0.97783	-0.0323444	1		ERV3-16A3_I-int	326.459	265.574	387.344	1.45851	0.544499	0.915216
MER68-int	54.737	53.6719	55.802	1.03969	0.0561497	1		ERVL-int	48.1478	42.3129	53.9826	1.2758	0.351398	0.915239
L1M2a1	36.1281	36.5163	35.7399	0.978739	-0.0310041	1		LTR81	7.9478	6.43229	9.4633	1.47122	0.55701	0.915239
MER88	0.118508	0	0.237016	Inf	Inf	1		L1MD	604.352	530.008	678.696	1.28054	0.35675	0.915913
LTR75_1	31.303	32.1891	30.4169	0.944942	-0.0817018	1		Tigger3b	476.838	379.499	574.177	1.51299	0.597402	0.915913
MER4A1_	63.7816	66.5101	61.0531	0.917952	-0.123509	1		LTR86B2	13.5116	11.3195	15.7036	1.3873	0.472285	0.915913
MER57E3	34.2444	30.9798	37.5091	1.21076	0.275914	1		MLT1K	866.251	777.838	954.664	1.22733	0.295522	0.916057
HERVK14-int	18.7475	17.3897	20.1052	1.15615	0.20933	1		AluSz6	3729.21	3167.68	4290.74	1.35454	0.4378	0.91758
L4_A_Mam	198.561	190.267	206.855	1.08718	0.120597	1		MLT1H1	256.079	217.88	294.278	1.35064	0.433643	0.920418
MER85	43.1188	42.0974	44.1402	1.04852	0.0683602	1		LTR16C	575.444	546.188	604.7	1.10713	0.146822	0.922394
LTR16A2	71.1939	68.1225	74.2653	1.09017	0.124557	1		MARNA	268.758	259.832	277.685	1.06871	0.0958685	0.922394
LTR16A1	76.8808	82.1535	71.6081	0.871637	-0.1982	1		MER68B	76.5085	66.471	86.5459	1.30201	0.380739	0.922394
LTR19-int	23.6599	24.6296	22.6901	0.921254	-0.118329	1		LTR81A	34.4847	30.8869	38.0826	1.23297	0.302136	0.922394
LTR71A	17.4818	17.4341	17.5295	1.00547	0.00787561	1		Kanga2_a	115.315	99.2078	131.422	1.32472	0.405682	0.928788
LTR71B	57.446	60.0536	54.8383	0.913156	-0.131067	1		MLT2F	73.5466	63.8709	83.2223	1.30298	0.381813	0.928788
Charlie9	89.1013	94.7239	83.4787	0.881285	-0.182319	1		LTR70	56.5224	44.1432	68.9016	1.56087	0.642346	0.928788
MER61C	63.2081	59.3996	67.0167	1.12824	0.174068	1		X7B_LINE	50.9746	47.5065	54.4427	1.146	0.196613	0.928788
MER61B	34.5871	35.9436	33.2306	0.924518	-0.113226	1		LTR16D2	48.2738	33.9271	62.6205	1.84574	0.884197	0.928788
MER61A	39.8988	39.0413	40.7563	1.04393	0.0620224	1		HERVK14-int	22.9081	20.0149	25.8013	1.2891	0.366367	0.928788
Tigger5b	115.34	120.569	110.111	0.913264	-0.130897	1		L1PBb	27.1486	22.7344	31.5628	1.38833	0.473345	0.931154
MER61F	83.3622	85.1457	81.5787	0.958108	-0.0617403	1		tRNA-Gln-CAA_	23.9686	33.3737	14.5635	0.436375	-1.19636	0.931154
MER61E	46.7478	48.3492	45.1463	0.933754	-0.0988849	1		AluSx3	2564.04	2273.75	2854.34	1.25535	0.328087	0.932047
MER61D	36.1605	38.0931	34.228	0.898537	-0.154351	1		MER67D	79.2122	72.3976	86.0269	1.18826	0.248847	0.932047
MER75	28.7797	26.2972	31.2621	1.1888	0.249507	1		LTR10A	40.4501	35.1095	45.7907	1.30423	0.383194	0.935321
MER76	43.4865	41.7791	45.194	1.08174	0.113349	1		LTR47B3	5.41394	6.27271	4.55517	0.726188	-0.461584	0.935321
MER77	205.353	194.716	215.991	1.10926	0.149594	1		Zaphod	150.092	120.27	179.915	1.49592	0.581032	0.938572
MER73	66.6295	68.7544	64.5047	0.93819	-0.092048	1		Charlie25	47.4594	38.0412	56.8776	1.49516	0.580298	0.938572
L1MC5a	3395.78	3756.82	3034.75	0.807798	-0.307933	1		L1MC3	1489.52	1383.22	1595.82	1.1537	0.206273	0.939736
Helitron1Na_Mam	33.2164	34.2679	32.1648	0.938628	-0.0913747	1		HERVE-int	849.591	765.203	933.978	1.22056	0.287545	0.939736
LTR12B	27.6533	24.5138	30.7928	1.25614	0.329	1		MLT1H	524.321	458.656	589.986	1.28634	0.363268	0.939736
MER61-int	145.868	149.931	141.805	0.945802	-0.0803902	1		AluYf5	219.513	188.643	250.383	1.32728	0.408476	0.939736
LTR12F	85.5088	88.7507	82.2669	0.926943	-0.109447	1		Charlie1b	166.994	144.458	189.531	1.31201	0.39178	0.939736
LTR12E	582.009	597.62	566.397	0.947753	-0.0774168	1		LTR25-int	132.861	117.459	148.264	1.26226	0.336011	0.939736
LTR12D	111.208	122.337	100.078	0.818056	-0.289729	1		Charlie7	96.1934	80.4981	111.889	1.38995	0.475036	0.939736
HERV30-int	51.7261	53.4578	49.9943	0.935211	-0.0966366	1		MER57A1	77.6981	65.0118	90.3845	1.39028	0.475373	0.939736
U13	2.83158	3.41599	2.24717	0.657837	-0.604198	1		MER83	77.2603	66.1603	88.3604	1.33555	0.417434	0.939736
LTR47A2	24.7115	25.4291	23.9939	0.943563	-0.0838089	1		5S	76.0944	61.066	91.1228	1.4922	0.577442	0.939736
LTR40a	75.1167	77.935	72.2983	0.927674	-0.10831	1		LTR85b	70.0849	60.3376	79.8321	1.32309	0.403913	0.939736
LTR40b	30.7847	32.6333	28.9361	0.886705	-0.173475	1		PRIMA4-int	58.6787	51.1635	66.1939	1.29377	0.371584	0.939736
LTR33A_	59.7728	55.5095	64.0362	1.15361	0.206153	1		Tigger12	52.328	41.7719	62.8841	1.50541	0.59016	0.939736
LTR12_	76.8751	78.827	74.9233	0.950479	-0.0732738	1		LTR9A1	46.4121	41.5506	51.2737	1.23401	0.303352	0.939736
L4_C_Mam	108.35	105.856	110.843	1.04711	0.0664146	1		LTR19A	42.213	36.3083	48.1178	1.32526	0.406272	0.939736
tRNA-Met-i	4.91166	5.93229	3.89103	0.655907	-0.608438	1		LTR46-int	21.4774	18.9466	24.0081	1.26715	0.341585	0.939736
BSR_Beta	91.777	94.8813	88.6728	0.934566	-0.0976314	1		PrimLTR79	11.0161	8.95469	13.0776	1.46042	0.546381	0.939736
MER2	661.563	675.507	647.62	0.958717	-0.0608231	1		tRNA-Ile-ATC	0.826879	1.3743	0.279454	0.203342	-2.29802	0.939736
Arthur1C	26.3771	27.8538	24.9005	0.893974	-0.161696	1		tRNA-Val-GTG	0.826879	1.3743	0.279454	0.203342	-2.29802	0.939736
HERVL74-int	32.0594	32.358	31.7607	0.981542	-0.0268787	1		HAL1	3980.79	3833.06	4128.51	1.07708	0.107123	0.940404
Arthur1A	111.61	122.197	101.022	0.826708	-0.274551	1		AluSq	2236.58	1945.16	2528	1.29964	0.378111	0.940404
HERV1_LTRa	0.923435	0.677042	1.16983	1.72785	0.788979	1		LTR47B2	164.857	100.646	229.069	2.276	1.1865	0.940404
HERV1_LTRc	1.61162	1.75175	1.47148	0.840007	-0.251527	1		Charlie17b	36.8399	29.047	44.6328	1.53657	0.619715	0.940404
HERV1_LTRd	0.16926	0.338521	0	0	#NAME?	1		LTR26C	109.643	80.4442	138.843	1.72595	0.787389	0.941439
Tigger4b	734.863	733.403	736.324	1.00398	0.00573397	1		LTR48B	41.8534	31.8483	51.8585	1.6283	0.703366	0.941775
MER106B	41.8975	42.5563	41.2387	0.969038	-0.0453743	1		LTR22B	25.7931	11.1061	40.48	3.64484	1.86586	0.941775
MER106A	47.1772	48.613	45.7413	0.940927	-0.0878447	1		LTR5A	1698.22	1631.05	1765.39	1.08236	0.114187	0.942551
MamGypLTR1a	53.0015	51.1239	54.8791	1.07345	0.102259	1		Tigger17a	314.674	222.086	407.263	1.83381	0.874843	0.942551
L1M3de	67.3085	74.0179	60.599	0.818707	-0.28858	1		MER57A-int	130.04	113.622	146.458	1.289	0.366251	0.942551
MamGypLTR1b	56.8665	59.4418	54.2911	0.913348	-0.130764	1		MER57E1	106.544	84.3386	128.749	1.52657	0.610297	0.942551
MamGypLTR1d	14.2812	14.3431	14.2192	0.991368	-0.0125077	1		MER115	90.3247	69.3533	111.296	1.60477	0.682367	0.942551
L1PA15-16	158.149	161.893	154.404	0.95374	-0.0683319	1		LTR101_Mam	84.3072	77.7048	90.9096	1.16993	0.226428	0.942551
MER44D	28.859	24.5319	33.1861	1.35277	0.435921	1		Tigger3	63.4593	53.0181	73.9005	1.39387	0.479098	0.942551
MER113	173.672	178.877	168.467	0.9418	-0.0865079	1		MSTD	294.019	266.77	321.268	1.20429	0.268182	0.949787
LTR3B_	35.4236	35.12	35.7273	1.01729	0.0247377	1		Charlie21a	38.2387	29.787	46.6905	1.56748	0.648444	0.949787
MER84-int	37.4329	37.9584	36.9074	0.972312	-0.0405084	1		MER99	15.6881	13.7845	17.5918	1.2762	0.351855	0.949787
MER41A	863.985	901.925	826.045	0.915869	-0.126786	1		MER11B	2033.69	1479.96	2587.42	1.74831	0.805957	0.951136
TAR1	66.6425	73.2324	60.0526	0.820028	-0.286255	1		L1MEf	1508.89	1314.5	1703.28	1.29576	0.3738	0.951136
Tigger16b	38.0445	38.7089	37.3801	0.965673	-0.0503939	1		MER49	468.803	480.715	456.89	0.950439	-0.0733344	0.951136
MER74C	78.9737	82.6212	75.3262	0.911705	-0.133361	1		AluSq10	399.629	349.954	449.305	1.2839	0.360528	0.951136
MLT2A1	186.78	181.148	192.412	1.06218	0.0870284	1		Charlie4z	351.897	330.008	373.787	1.13266	0.179717	0.951136
MER74B	27.4714	28.0395	26.9034	0.959482	-0.059672	1		MER112	201.085	178.935	223.235	1.24757	0.319123	0.951136
MLT2A2	217.049	217.901	216.196	0.992173	-0.0113358	1		HERV4_I-int	169.192	131.312	207.073	1.57696	0.657143	0.951136
Arthur1B	73.9526	70.5702	77.335	1.09586	0.132061	1		HAL1M8	154.616	126.441	182.79	1.44565	0.53172	0.951136
PRIMA4-int	46.4435	47.3321	45.555	0.962454	-0.0552099	1		LTR48	145.004	113.39	176.618	1.55762	0.63934	0.951136
THE1D-int	241.322	231.472	251.171	1.0851	0.117834	1		MER66B	100.62	85.1572	116.083	1.36316	0.446953	0.951136
Mam_R4	78.8159	81.4799	76.152	0.934611	-0.0975622	1		L1P4b	75.4507	79.1319	71.7696	0.906963	-0.140885	0.951136
MLT1G1	152.284	142.509	162.058	1.13718	0.185457	1		MER52A	71.0955	50.4219	91.7691	1.82003	0.863959	0.951136
MLT1G3	482.425	483.039	481.811	0.997457	-0.00367407	1		LTR16E1	63.8026	53.1757	74.4295	1.39969	0.485108	0.951136
Charlie25	39.6608	38.7324	40.5892	1.04794	0.0675563	1		LTR7C	63.5992	67.0396	60.1587	0.897361	-0.15624	0.951136
Charlie24	70.5699	70.3077	70.8321	1.00746	0.0107206	1		MLT1M	62.4801	56.308	68.6522	1.21922	0.285964	0.951136
MLT1H-int	104.951	104.876	105.026	1.00143	0.00205945	1		Cheshire	62.2603	50.8037	73.717	1.45102	0.537065	0.951136
LOR1a	134.789	134.336	135.242	1.00675	0.00969886	1		Tigger16b	60.3285	55.5713	65.0857	1.17121	0.228002	0.951136
Arthur1	55.1075	57.0493	53.1656	0.931924	-0.101716	1		LTR43B	59.8721	50.5715	69.1728	1.36782	0.451881	0.951136
MLT1J1-int	31.6189	31.6325	31.6052	0.999137	-0.00124535	1		MER30B	43.1351	37.7025	48.5677	1.28818	0.365335	0.951136
LOR1b	130.108	133.343	126.873	0.951479	-0.071757	1		L1MEg2	41.4478	34.411	48.4847	1.40899	0.49466	0.951136
LTR108c_Mam	2.85712	2.83591	2.87833	1.01496	0.021418	1		LTR66	25.5915	23.1182	28.0649	1.21398	0.27974	0.951136
MLT1K-int	5.96276	6.26136	5.66416	0.904622	-0.144613	1		MER47B	23.9737	18.9817	28.9657	1.52598	0.609735	0.951136
MIRb	5388.07	5349.45	5426.7	1.01444	0.0206828	1		MERX	23.5996	29.0857	18.1134	0.622758	-0.683256	0.951136
Charlie13a	42.535	43.3652	41.7047	0.961711	-0.0563251	1		L1M2b	17.342	14.5556	20.1283	1.38286	0.46765	0.951136
Charlie13b	19.2982	18.2705	20.3259	1.1125	0.153802	1		tRNA-Glu-GAA	12.6663	10.6174	14.7153	1.38596	0.470882	0.951136
MER63B	169.836	183.737	155.934	0.848678	-0.23671	1		Charlie14a	10.0206	7.88398	12.1573	1.54202	0.624823	0.951136
ALR_Alpha	849.017	1063.28	634.753	0.596977	-0.744254	1		HSATI	2.36618	0.860081	3.87228	4.50223	2.17064	0.951136
MER66D	45.1108	46.7039	43.5177	0.931779	-0.10194	1		L1MC4	8357.98	8107.21	8608.75	1.06186	0.0865982	0.951544
LTR107_Mam	41.7363	42.6996	40.7729	0.954878	-0.0666113	1		7SLRNA	6145.2	4395.39	7895.01	1.7962	0.84495	0.951544
MER66C	186.021	179.307	192.736	1.07489	0.104192	1		MER41B	263.301	223.296	303.305	1.35831	0.441813	0.951544
MER91B	24.6083	24.3018	24.9148	1.02522	0.0359361	1		L1M3a	79.815	75.3568	84.2731	1.11832	0.161336	0.951544
MER66A	24.6672	23.3738	25.9606	1.11067	0.151432	1		Tigger8	38.2487	32.554	43.9434	1.34986	0.432814	0.951544
Charlie2a	90.6469	94.8741	86.4197	0.910888	-0.134654	1		MADE2	26.2744	21.1295	31.4193	1.48698	0.572388	0.951544
Charlie2b	100.817	102.835	98.7986	0.960752	-0.0577637	1		MER121	19.0356	15.9586	22.1125	1.38561	0.470522	0.951544
MER50C	2.45176	2.41934	2.48418	1.0268	0.0381597	1		LTR1B1	10.3611	7.35859	13.3636	1.81605	0.860802	0.951544
MER50B	97.6721	109.047	86.2971	0.791375	-0.337566	1		LTR39-int	18.2482	15.4887	21.0077	1.35632	0.439698	0.953686
tRNA-Lys-AAA	5.7935	5.92284	5.66416	0.956326	-0.0644255	1		Charlie20a	29.5476	26.1612	32.934	1.25889	0.33215	0.954324
LTR22C0	3.20882	2.92342	3.49423	1.19526	0.25732	1		LTR54B	97.6381	84.6917	110.584	1.30573	0.384857	0.956044
X1_LINE	2.42163	2.33388	2.50938	1.0752	0.104602	1		AluJr4	1301.99	1123.93	1480.05	1.31685	0.397092	0.959393
LTR22C2	0.326794	0.416573	0.237016	0.568968	-0.813581	1		L1MA5	709.372	625.44	793.305	1.26839	0.343004	0.959393
MER46C	118.33	119.012	117.648	0.988538	-0.016631	1		L1ME3F	294.548	259.445	329.651	1.2706	0.345514	0.959393
MER31A	34.2359	33.7495	34.7222	1.02882	0.0409936	1		MLT2A2	254.332	228.462	280.203	1.22647	0.294518	0.959393
MER107	20.648	20.2856	21.0105	1.03574	0.0506564	1		LTR13A	213.55	208.279	218.821	1.05062	0.0712351	0.959393
L4_B_Mam	137.302	136.96	137.644	1.00499	0.00718734	1		MLT1O	148.55	129.401	167.7	1.29597	0.374034	0.959393
MER34D	47.8999	50.0324	45.7675	0.914758	-0.128538	1		MER61-int	88.2986	79.9376	96.6595	1.20919	0.274037	0.959393
LTR88b	47.7185	52.2303	43.2067	0.827235	-0.273632	1		MADE1	67.2034	58.6881	75.7187	1.29019	0.367584	0.959393
LTR30	61.3957	55.5082	67.2832	1.21213	0.277544	1		MER34A	58.9897	49.5937	68.3856	1.37892	0.463535	0.959393
LTR16E2	75.4773	68.1657	82.7889	1.21452	0.280392	1		HUERS-P3b-int	41.0192	33.3578	48.6806	1.45935	0.545321	0.959393
LTR16E1	85.9099	89.3994	82.4203	0.921934	-0.117265	1		MLT1I-int	30.1442	23.7561	36.5323	1.53781	0.620877	0.959393
LTR43B	32.1427	32.121	32.1645	1.00135	0.00195046	1		MER58D	26.4794	23.4816	29.4771	1.25533	0.328066	0.959393
MER49	343.101	303.931	382.27	1.25775	0.330847	1		L1PA12	3906.04	3198.34	4613.74	1.44254	0.528612	0.95964
MER48	46.4332	46.0383	46.828	1.01715	0.0245342	1		L1MB1	895.076	807.261	982.89	1.21756	0.283994	0.95964
PRIMAX-int	8.68766	8.7682	8.60712	0.98163	-0.0267493	1		MER58B	370.683	340.022	401.344	1.18035	0.239214	0.95964
LTR36	137.585	163.676	111.494	0.681185	-0.553881	1		Tigger7	295.34	268.149	322.531	1.20281	0.266405	0.95964
LTR40c	60.0124	61.4952	58.5295	0.951774	-0.071309	1		L1M3de	219.898	190.858	248.938	1.30431	0.383284	0.95964
X7B_LINE	252.754	231.988	273.52	1.17903	0.237595	1		MSTA1	206.683	182.04	231.326	1.27074	0.345667	0.95964
PRIMA4_LTR	48.7267	48.9487	48.5046	0.990927	-0.0131489	1		MER50	195.895	172.052	219.738	1.27716	0.352943	0.95964
HERVK22-int	64.5405	66.5795	62.5015	0.938749	-0.0911887	1		L1P4a	135.992	98.3944	173.589	1.76422	0.819027	0.95964
Tigger6a	130.846	126.233	135.459	1.07308	0.10176	1		LTR12B	12.757	10.8807	14.6333	1.34489	0.427483	0.95964
Tigger6b	15.7406	17.0249	14.4563	0.849124	-0.235953	1		FordPrefect_a	9.90137	10.6924	9.11033	0.852038	-0.231011	0.95964
SVA_F	3821.16	3704.02	3938.3	1.06325	0.0884837	1		UCON29	3.06419	3.55084	2.57753	0.725892	-0.462173	0.95964
MER83B	389.777	396.43	383.125	0.966439	-0.04925	1		MER31A	130.396	132.823	127.97	0.96346	-0.0537039	0.962217
L1MCb	113.318	117.885	108.752	0.922522	-0.116345	1		LTR37-int	113.993	95.5301	132.456	1.38654	0.471491	0.964256
L1MCc	164.084	165.927	162.241	0.977786	-0.0324098	1		_GAATG_n	39.5486	26.9917	52.1055	1.93042	0.948917	0.964256
L1PB2	551.798	557.162	546.434	0.980745	-0.0280495	1		Charlie7a	31.366	25.1479	37.5841	1.49452	0.579685	0.964256
L1MCa	476.02	443.864	508.176	1.14489	0.195211	1		L1MD3	400.147	358.205	442.09	1.23418	0.303554	0.966323
L1PB4	1346.36	1344.82	1347.9	1.00229	0.00329786	1		LTR12	70.4199	62.1571	78.6827	1.26587	0.340127	0.966323
MER72B	43.7614	44.6095	42.9134	0.961978	-0.0559242	1		MER89-int	59.3129	51.1986	67.4273	1.31697	0.397228	0.966323
MER102b	129.602	134.406	124.799	0.92852	-0.106995	1		L1M4	3677.1	3435.36	3918.84	1.14073	0.189962	0.969885
MER102c	144.286	141.952	146.621	1.03289	0.0466887	1		AluSg7	1074.19	932.364	1216.01	1.30422	0.383188	0.969885
MER102a	207.602	205.495	209.708	1.0205	0.0292767	1		L1MA10	285.223	252.15	318.295	1.26232	0.33608	0.969885
LTR58	30.3408	31.105	29.5765	0.950862	-0.0726914	1		MLT1G	84.205	76.5312	91.8788	1.20054	0.263683	0.969885
AluYa5	2680.4	2675.32	2685.48	1.0038	0.00546918	1		MER4CL34	66.398	54.9617	77.8343	1.41616	0.501979	0.969885
LTR53-int	47.3975	48.3049	46.4902	0.962432	-0.0552441	1		LTR38	25.1213	21.8767	28.3658	1.29662	0.374757	0.969885
AluYa8	575.599	575.753	575.445	0.999465	-0.00077198	1		L1MB3	1920.25	1699.49	2141.01	1.2598	0.333194	0.971755
LTR55	17.4248	17.856	16.9935	0.951696	-0.0714272	1		MER96B	47.321	40.0119	54.63	1.36534	0.449265	0.971755
LTR56	88.1474	92.8323	83.4625	0.899068	-0.153498	1		LTR38C	34.1124	35.2292	32.9955	0.936596	-0.0945005	0.971755
LTR57	21.5947	24.4505	18.7388	0.766396	-0.383839	1		MER75	27.1236	21.5041	32.743	1.52264	0.606574	0.971755
LTR45C	29.239	30.946	27.5319	0.889674	-0.168651	1		HAL1ME	3738.92	3876.49	3601.36	0.929027	-0.106208	0.974569
LTR52	140.012	137.102	142.922	1.04245	0.0599775	1		L1M6B	3145.86	3291.05	3000.66	0.911764	-0.133267	0.974569
LTR53	114.321	107.878	120.764	1.11945	0.162785	1		MSTA	2075.84	1869.96	2281.71	1.22019	0.287105	0.974569
MER39	187.665	174.721	200.609	1.14817	0.199338	1		FLAM_C	1434.84	1279.33	1590.35	1.24312	0.313963	0.974569
MER34B-int	2998.41	3168.32	2828.49	0.89274	-0.163689	1		MLT1J	769.532	698.15	840.913	1.20449	0.268419	0.974569
LTR75B	6.3849	6.32995	6.43985	1.01736	0.0248315	1		THE1C	618.015	564.531	671.498	1.18948	0.250331	0.974569
MER30	536.118	517.438	554.797	1.0722	0.100574	1		LTR33B	377.745	364.296	391.193	1.07383	0.102767	0.974569
CR1_Mam	133.312	133.941	132.684	0.990613	-0.0136062	1		AluSq4	358.868	316.513	401.224	1.26764	0.342143	0.974569
MER33	370.164	356.49	383.838	1.07671	0.106634	1		MLT1E3	320.212	290.339	350.086	1.20578	0.269972	0.974569
MER34	71.0438	72.6618	69.4259	0.955467	-0.0657224	1		MLT1F2-int	282.982	258.916	307.047	1.18589	0.245973	0.974569
L1P4d	52.9739	54.6927	51.255	0.937145	-0.0936562	1		Tigger2	233.122	205.481	260.763	1.26904	0.343739	0.974569
MLT1G3-int	73.2561	73.6928	72.8194	0.988148	-0.0172006	1		L1MEi	210.503	186.494	234.511	1.25748	0.330532	0.974569
HERVI-int	182.818	157.644	207.992	1.31938	0.399864	1		Tigger3a	178.124	152.89	203.358	1.33009	0.411525	0.974569
LTR27E	11.4631	12.2812	10.6451	0.866786	-0.206253	1		HERVK13-int	147.948	131.952	163.944	1.24245	0.313189	0.974569
L1P4e	25.2145	24.1363	26.2927	1.08935	0.123462	1		SATR1	145.011	116.095	173.927	1.49814	0.583177	0.974569
LTR27C	38.0853	40.6283	35.5424	0.874819	-0.192944	1		MER57-int	143.737	114.021	173.452	1.52123	0.605239	0.974569
LTR27B	8.70137	9.09727	8.30547	0.912963	-0.131371	1		MER119	136.84	146.739	126.94	0.865071	-0.209109	0.974569
MER83A-int	13.0537	14.4495	11.6578	0.8068	-0.309718	1		LTR15	128.924	114.584	143.264	1.2503	0.322279	0.974569
MER44C	115.93	98.2248	133.635	1.3605	0.444137	1		LTR26	125.844	129.387	122.3	0.945229	-0.0812647	0.974569
L1MC2	815.949	789.667	842.231	1.06657	0.0929719	1		LTR2B	109.607	106.056	113.159	1.06698	0.0935279	0.974569
FRAM	945.371	951.426	939.316	0.987272	-0.0184805	1		PABL_B-int	108.666	83.6421	133.689	1.59835	0.676581	0.974569
L1MC1	631.969	660.43	603.509	0.913813	-0.13003	1		HERVIP10FH-int	105.251	94.6951	115.806	1.22294	0.290352	0.974569
MLT1M	104.842	100.054	109.629	1.0957	0.131858	1		MER45A	103.009	93.1552	112.862	1.21155	0.276849	0.974569
L1MC4	3613.63	3597.49	3629.76	1.00897	0.0128841	1		MER46C	77.9456	68.751	87.1402	1.26748	0.341958	0.974569
HERV9-int	2739.25	2785.22	2693.29	0.966992	-0.0484247	1		MER68-int	65.6217	56.926	74.3175	1.30551	0.384614	0.974569
X8_LINE	30.0831	30.8519	29.3143	0.950163	-0.0737533	1		MER57B2	65.1214	54.8157	75.4272	1.37602	0.460497	0.974569
L2b	4105.28	4289.44	3921.11	0.914132	-0.129526	1		LTR37B	63.6442	56.1413	71.147	1.26729	0.341741	0.974569
LTR81C	15.9494	15.9333	15.9655	1.00202	0.00291221	1		HERVP71A-int	56.0414	48.4125	63.6704	1.31516	0.395243	0.974569
LTR38-int	53.5268	55.1019	51.9518	0.942832	-0.0849279	1		LTR16A2	54.323	46.4817	62.1642	1.33739	0.419422	0.974569
Helitron1Nb_Mam	19.5364	18.8851	20.1877	1.06897	0.0962278	1		Charlie24	52.3219	46.216	58.4279	1.26423	0.338265	0.974569
LTR5B	898.014	862.025	934.003	1.0835	0.115698	1		MER45C	47.1499	41.395	52.9049	1.27805	0.353946	0.974569
LTR81B	18.6587	19.6193	17.6982	0.902084	-0.148666	1		MLT2C2	43.3247	38.4561	48.1932	1.2532	0.325618	0.974569
BC200	117.057	132.408	101.707	0.768137	-0.380564	1		MLT1B-int	42.7	40.3067	45.0933	1.11876	0.161894	0.974569
U17	1.5034	0.996656	2.01015	2.0169	1.01214	1		Tigger17c	39.5867	31.9436	47.2299	1.47854	0.564171	0.974569
LTR81A	47.8244	47.8694	47.7793	0.998118	-0.002718	1		LTR14B	39.3968	34.7971	43.9965	1.26437	0.338421	0.974569
LTR28B	11.1553	11.2561	11.0545	0.982089	-0.0260747	1		Kanga1	36.1011	30.4189	41.7834	1.3736	0.45796	0.974569
LTR28C	16.4496	17.1313	15.768	0.920417	-0.11964	1		LTR29	34.7935	29.2353	40.3516	1.38024	0.464915	0.974569
LTR104_Mam	67.0757	62.8304	71.321	1.13514	0.182866	1		HUERS-P2-int	34.5275	30.829	38.226	1.23994	0.310267	0.974569
Tigger17	8.21675	8.42968	8.00382	0.949481	-0.0747892	1		L1P4e	34.3996	27.9986	40.8006	1.45724	0.543235	0.974569
Tigger10	684.805	672.927	696.683	1.0353	0.0500506	1		LTR42	33.9621	35.7119	32.2122	0.902002	-0.148797	0.974569
MLT1F2-int	132.02	123.913	140.128	1.13086	0.177415	1		LTR53-int	33.4015	28.8918	37.9111	1.31217	0.391958	0.974569
Tigger12	111.861	116.948	106.774	0.912999	-0.131314	1		Kanga1c	31.2267	26.5134	35.94	1.35554	0.438864	0.974569
MER4E	54.8017	54.8691	54.7343	0.997543	-0.00354968	1		L5	29.7345	25.6557	33.8133	1.31796	0.398311	0.974569
MER4D	155.004	151.438	158.57	1.04709	0.0663923	1		MLT1J1-int	29.2602	26.4871	32.0332	1.20939	0.274277	0.974569
MER4A	115.229	116.951	113.507	0.970553	-0.0431207	1		LTR10F	26.107	23.4904	28.7237	1.22279	0.290172	0.974569
MLT1E	66.5551	66.9106	66.1995	0.989372	-0.0154144	1		LTR16D	23.8349	21.3226	26.3472	1.23565	0.305266	0.974569
MER4C	72.4871	72.9809	71.9934	0.986468	-0.0196553	1		MER66A	23.488	20.3783	26.5977	1.30519	0.384262	0.974569
MER4B	207.367	223.355	191.38	0.856841	-0.222901	1		LTR83	21.916	18.6781	25.1539	1.34671	0.429434	0.974569
MLT1J2-int	19.7577	20.4598	19.0557	0.931371	-0.102571	1		MER61E	21.7549	19.1748	24.3351	1.26912	0.343827	0.974569
MLT1D-int	83.8508	84.4639	83.2377	0.985483	-0.021097	1		LTR24B	21.4505	18.43	24.471	1.32778	0.40902	0.974569
HERV-Fc1_LTR1	2.42573	1.34463	3.50683	2.60802	1.38296	1		HERV30-int	21.1382	18.8401	23.4362	1.24395	0.314934	0.974569
HERV-Fc1_LTR2	0.197071	0	0.394142	Inf	Inf	1		HSAT4	14.734	13.0285	16.4395	1.26181	0.33549	0.974569
HERV-Fc1_LTR3	0.197071	0	0.394142	Inf	Inf	1		LTR35B	14.4414	12.6073	16.2756	1.29097	0.368451	0.974569
MamRep1161	3.49256	3.5035	3.48163	0.993759	-0.00903251	1		LTR81AB	12.9132	10.9007	14.9258	1.36926	0.453391	0.974569
MER6	51.9227	54.8293	49.0161	0.893976	-0.161691	1		LTR108b_Mam	7.60081	6.67164	8.52997	1.27854	0.354498	0.974569
LTR80A	37.4148	37.0804	37.7491	1.01803	0.0257834	1		LTR27	2.26954	1.30768	3.23141	2.47111	1.30516	0.974569
LTR80B	20.129	20.9417	19.3163	0.922384	-0.116561	1		LSAU	0.997123	0.629509	1.36474	2.16794	1.11632	0.974569
HAL1	4558.57	4426.31	4690.83	1.05976	0.0837371	1		X1_LINE	0.982954	0.534164	1.43174	2.68035	1.42242	0.974569
MLT2F	54.6662	57.516	51.8165	0.900906	-0.150552	1		LTR06	0.977713	1.40302	0.552401	0.393722	-1.34475	0.974569
MLT2E	16.3077	16.9489	15.6665	0.924339	-0.113505	1		LTR47B4	0.219409	0.438819	0	0	#NAME?	0.974569
GSAT	8.09824	8.42968	7.7668	0.921364	-0.118157	1		LTR47B	0.219409	0.438819	0	0	#NAME?	0.974569
MER34A	70.3847	73.1477	67.6216	0.924453	-0.113328	1		LTR16E2	79.706	63.2445	96.1674	1.52056	0.604606	0.976101
HUERS-P1-int	101.889	104.712	99.0671	0.946094	-0.0799442	1		Charlie10	49.2874	49.2479	49.327	1.00161	0.00231764	0.976101
MER34C	16.5822	17.356	15.8084	0.910831	-0.134744	1		LTR19-int	31.7525	27.6041	35.9009	1.30056	0.379138	0.976101
Ricksha_0	56.223	57.9411	54.5049	0.940695	-0.0882008	1		LTR1B	26.499	14.2556	38.7425	2.7177	1.44238	0.976101
ORSL-2b	34.0876	35.3607	32.8145	0.927993	-0.107814	1		L1M3d	23.3943	20.4825	26.3062	1.28433	0.361014	0.976101
DNA1_Mam	5.35963	5.59377	5.12549	0.916286	-0.12613	1		LTR1F1	6.41036	4.23779	8.58292	2.02533	1.01816	0.976101
PrimLTR79	7.68346	8.50773	6.85919	0.80623	-0.310737	1		HERV15-int	27.4062	22.5772	32.2351	1.42777	0.513766	0.976552
LTR57-int	18.8457	19.8703	17.8212	0.896878	-0.157016	1		LTR8B	436.397	421.395	451.399	1.0712	0.0992293	0.977092
LTR8A	86.5168	96.0228	77.0107	0.802005	-0.318317	1		MER66C	149.957	142.181	157.733	1.10938	0.149753	0.977092
Tigger12A	12.6465	12.9393	12.3536	0.954738	-0.0668236	1		MER74A	52.3189	42.989	61.6488	1.43406	0.520103	0.977203
L1ME4a	3771.61	3921.22	3622	0.923693	-0.114515	1		MER50B	43.1962	38.3695	48.0228	1.25159	0.323759	0.977203
L1ME4c	542.272	547.27	537.273	0.981734	-0.0265962	1		MLT1A-int	25.1976	22.1049	28.2904	1.27982	0.355944	0.977203
L1ME4b	844.94	869.213	820.668	0.94415	-0.0829121	1		MER107	9.98104	8.3982	11.5639	1.37695	0.461474	0.977203
LTR89	42.1617	45.8479	38.4756	0.839203	-0.252909	1		MER47A	188.831	146.86	230.802	1.57158	0.652219	0.977228
LTR87	752.616	775.184	730.048	0.941774	-0.0865476	1		L1ME5	148.277	127.993	168.561	1.31696	0.397207	0.977228
ORSL-2a	17.2102	17.006	17.4145	1.02402	0.0342431	1		Tigger18a	37.8189	33.9698	41.668	1.22662	0.294687	0.977228
LTR83	19.2985	19.6858	18.9112	0.960649	-0.0579185	1		LTR9	37.5481	31.8196	43.2766	1.36006	0.443675	0.977228
LTR81	17.7793	17.0705	18.4882	1.08305	0.115095	1		Chap1_Mam	35.2672	31.6739	38.8604	1.22689	0.295005	0.977228
MER65D	46.3885	47.7079	45.0691	0.944687	-0.0820921	1		Kanga1d	34.5335	30.705	38.362	1.24937	0.321206	0.977228
Tigger3b	423.179	424.17	422.188	0.995329	-0.00675499	1		MLT1J2-int	30.4816	26.4205	34.5427	1.30742	0.386723	0.977228
MER57-int	119.042	108.695	129.389	1.19039	0.25143	1		HERV1_LTRc	2.23971	1.62243	2.85698	1.76092	0.816333	0.977228
Charlie17a	18.3668	20.0149	16.7187	0.835313	-0.259612	1		U4	30.0671	27.4537	32.6806	1.19039	0.251433	0.978415
Charlie17b	39.4623	41.2359	37.6887	0.913978	-0.129768	1		L1PA17	737.571	651.383	823.759	1.26463	0.338716	0.981712
HUERS-P3-int	133.264	141.363	125.165	0.885414	-0.175577	1		MER57E3	40.4769	33.9873	46.9664	1.38188	0.466632	0.981712
MER34-int	32.8886	36.1688	29.6083	0.818614	-0.288744	1		LTR88b	35.1405	31.496	38.785	1.23142	0.300327	0.982039
MER54B	18.9804	19.7733	18.1875	0.919801	-0.120607	1		MamRep1527	102.559	97.3005	107.818	1.1081	0.148082	0.982041
7SK	151.289	143.888	158.69	1.10287	0.141262	1		LTR14A	5.75542	4.96503	6.54582	1.31839	0.398772	0.982041
Tigger17a	210.707	201.003	220.411	1.09656	0.132985	1		LTR37A	82.8612	71.8019	93.9205	1.30805	0.387418	0.982865
L1M	36.5895	33.9253	39.2537	1.15706	0.210469	1		LTR35	45.0291	49.4178	40.6403	0.822383	-0.282118	0.982865
Zaphod	97	90.8477	103.152	1.13544	0.183254	1		MLT2B2	53.8076	46.0293	61.5858	1.33797	0.420044	0.986638
Tigger18a	39.4165	39.7257	39.1072	0.984429	-0.0226407	1		Charlie6	36.8372	33.0833	40.5911	1.22694	0.295059	0.987463
tRNA-Arg-CGY_	1.80891	1.42268	2.19513	1.54295	0.625692	1		HERV9-int	527.943	463.608	592.279	1.27754	0.353371	0.98988
Tigger3	92.1663	94.8153	89.5172	0.944122	-0.0829554	1		MER11A	281.672	255.602	307.741	1.20399	0.267819	0.98988
MLT1I-int	19.3335	20.3629	18.3042	0.898901	-0.153766	1		HERV16-int	230.419	208.716	252.121	1.20796	0.272574	0.98988
MER4B-int	135.847	143.421	128.274	0.894388	-0.161027	1		MER4A1_	110.217	104.663	115.77	1.10612	0.145507	0.98988
LTR106_Mam	20.608	20.7014	20.5146	0.990976	-0.0130778	1		Charlie3	30.1198	26.1057	34.1338	1.30752	0.386834	0.98988
X6B_LINE	7.53654	7.42562	7.64747	1.02988	0.0424721	1		MER57D	25.3673	22.0008	28.7337	1.30603	0.385191	0.98988
MLT1A-int	37.2594	38.3704	36.1483	0.942089	-0.0860646	1		GSAT	11.248	9.60176	12.8941	1.34289	0.425346	0.98988
tRNA-Ile-ATC	0.333794	0.667588	0	0	#NAME?	1		Helitron1Nb_Mam	8.27978	6.70036	9.85919	1.47144	0.55723	0.98988
Tigger5	182.796	189.811	175.78	0.926077	-0.110795	1		L1MCc	216.408	197.702	235.115	1.18924	0.250039	0.991995
MamGypLTR1c	9.44074	9.85236	9.02912	0.916442	-0.125884	1		Ricksha_c	93.6751	81.5175	105.833	1.29828	0.376605	0.991995
LTR48B	32.6376	32.5417	32.7336	1.0059	0.00848366	1		MSTD-int	57.9079	53.4996	62.3162	1.1648	0.220078	0.991995
Tigger4	280.666	289.898	271.435	0.936313	-0.0949377	1		MSR1	40.9702	47.6142	34.3261	0.720922	-0.472084	0.991995
tRNA-Ile-ATT	5.67953	5.52517	5.83389	1.05587	0.0784383	1		L1M2a1	18.6823	16.4928	20.8717	1.2655	0.339712	0.991995
MSTD	323.028	336.822	309.234	0.918092	-0.12329	1		MER70-int	15.3941	15.3379	15.4502	1.00732	0.0105246	0.991995
LTR12	136.202	128.2	144.205	1.12485	0.169733	1		LTR86A1	14.2948	12.2925	16.297	1.32577	0.406828	0.991995
LTR13	1491.05	1462.72	1519.39	1.03874	0.0548343	1		LTR1D1	19.5283	15.6838	23.3727	1.49025	0.575555	0.994253
LTR15	255.076	243.669	266.483	1.09363	0.129119	1		L1MA2	26588.3	29494.4	23682.3	0.802942	-0.316632	0.996452
LTR16	62.614	64.8015	60.4266	0.932489	-0.100842	1		LTR13	1638.42	1585.92	1690.91	1.0662	0.0924844	0.996452
MER5A1	212.181	203.001	221.36	1.09044	0.124908	1		Charlie23a	176.576	170.186	182.966	1.07509	0.104463	0.996452
LTR78B	91.4474	88.6246	94.2701	1.0637	0.0890925	1		L1M2c	129.254	110.125	148.383	1.34741	0.430185	0.996452
MER97d	8.33526	8.42968	8.24083	0.977598	-0.0326872	1		L4_C_Mam	106.09	94.735	117.445	1.23972	0.310018	0.996452
MLT1I	622.853	597.988	647.718	1.08316	0.115249	1		LTR16B	101.084	92.9358	109.232	1.17535	0.233085	0.996452
MER9B	2.08345	2.01222	2.15468	1.0708	0.0986853	1		LTR86C	49.7828	48.7316	50.8339	1.04314	0.0609317	0.996452
LTR51	14.2426	15.7374	12.7478	0.810031	-0.303951	1		L1M2a	49.4766	43.1503	55.8029	1.29322	0.37097	0.996452
X7C_LINE	70.7399	69.7988	71.681	1.02697	0.0383891	1		MER45B	46.773	43.4766	50.0694	1.15164	0.20369	0.996452
Merlin1_HS	0.16926	0.338521	0	0	#NAME?	1		LTR40A1	19.52	17.6764	21.3636	1.20859	0.273329	0.996452
LTR40A1	38.8142	39.8658	37.7627	0.947246	-0.0781887	1		MLT1G-int	17.6578	15.8346	19.4809	1.23028	0.298985	0.996452
LTR41C	36.9853	36.3459	37.6247	1.03519	0.0498894	1		LTR27E	14.13	12.1884	16.0716	1.3186	0.399002	0.996452
Kanga2_a	114.801	113.86	115.742	1.01652	0.0236416	1		MLT1K-int	7.08199	5.8315	8.33247	1.42887	0.514877	0.996452
LTR29	29.7983	31.043	28.5535	0.919806	-0.120599	1		U17	1.1695	1.50715	0.831856	0.551941	-0.857415	0.996452
LTR14C	5.38611	5.25525	5.51698	1.0498	0.0701199	1		LTR16D1	257.34	257.878	256.802	0.995827	-0.00603314	0.997467
LTR14B	44.1494	48.9541	39.3448	0.803709	-0.315255	1		MER92B	50.3607	50.662	50.0593	0.988104	-0.0172658	0.997467
MER101B	13.248	13.4339	13.062	0.972317	-0.0405014	1		MamGypLTR1d	17.1054	14.7838	19.427	1.31407	0.394041	0.997467
MSTB1	384.524	385.626	383.422	0.994285	-0.00826936	1		LTR27B	11.7601	10.3466	13.1736	1.27324	0.3485	0.997467
LTR103b_Mam	14.4951	14.691	14.2991	0.973324	-0.0390078	1		LTR7Y	235.608	221.141	250.076	1.13084	0.177398	0.999944
AluYk11	626.859	629.008	624.709	0.993165	-0.00989454	1		LTR9D	50.8415	46.522	55.161	1.1857	0.245735	0.999944
AluYk12	1126.68	1138.94	1114.41	0.978466	-0.0314056	1		LTR52-int	21.9065	19.1836	24.6295	1.28388	0.360516	0.999944
LTR33B	339.911	320.079	359.744	1.12392	0.168545	1		LTR27D	12.4159	10.7854	14.0464	1.30236	0.381129	0.999944
HERVE_a-int	85.8395	89.5031	82.1759	0.918135	-0.123222	1		L1PA10	10006	9200.04	10811.9	1.17521	0.232914	1
LTR33A	34.3375	31.9427	36.7324	1.14995	0.201566	1		L1PREC2	6389.86	6218.7	6561.02	1.05505	0.0773074	1
LTR105_Mam	11.3778	11.5071	11.2484	0.977517	-0.0328065	1		MER34B-int	3341.04	3417.31	3264.77	0.955363	-0.0658788	1
Charlie23a	45.328	45.9387	44.7173	0.973412	-0.0388768	1		MLT1C	1898.21	1895.74	1900.67	1.0026	0.00375126	1
Helitron3Na_Mam	36.6568	32.0228	41.2907	1.28942	0.366718	1		MLT1A0	1588.4	1536.37	1640.42	1.06773	0.0945442	1
L1PA2	13939.6	14132.8	13746.4	0.972661	-0.0399908	1		MLT1B	1274.25	1127.5	1420.99	1.2603	0.333767	1
L1PA5	15898.6	15989.7	15807.5	0.988608	-0.0165296	1		L1MB5	1192.64	1125.19	1260.09	1.11989	0.163361	1
L1PA4	17903.2	17912.1	17894.2	0.999003	-0.00143964	1		L1MC	1106.32	1087.73	1124.91	1.03418	0.0484886	1
L1PA7	10570.9	10797.9	10343.8	0.957938	-0.0619958	1		MLT2B4	1095.43	1055.61	1135.25	1.07544	0.104932	1
L1PA6	37738.2	38790.8	36685.7	0.945733	-0.0804952	1		MLT1F2	1088.27	1038.92	1137.61	1.09499	0.130923	1
L1PA8	4445.55	4627.64	4263.46	0.921303	-0.118252	1		L1MA6	890.6	834.534	946.666	1.13437	0.181885	1
MER90	151.371	148.518	154.223	1.03841	0.0543831	1		7SK	676.949	582.543	771.354	1.32411	0.405028	1
MER94	41.9441	40.9619	42.9262	1.04795	0.0675766	1		LTR87	559.199	547.163	571.235	1.04399	0.0621137	1
LTR65	60.9035	63.3196	58.4874	0.923686	-0.114526	1		ERVL-B4-int	542.01	493.169	590.851	1.19807	0.260714	1
LTR64	21.8411	21.7761	21.9062	1.00597	0.00859209	1		Charlie1a	534.088	496.532	571.645	1.15127	0.203231	1
LTR1B	9.3076	8.35163	10.2636	1.22893	0.297405	1		MER77	520.524	490.584	550.464	1.12206	0.166147	1
LTR1C	0.997271	0.667588	1.32695	1.98768	0.991088	1		Kanga11a	492.337	473.699	510.976	1.07869	0.109285	1
LTR1D	37.0451	38.036	36.0542	0.947897	-0.077197	1		MER31-int	482.772	477.591	487.952	1.02169	0.030964	1
LTR1E	12.2066	12.6924	11.7208	0.923455	-0.114887	1		L1ME3E	442.272	422.483	462.061	1.09368	0.129191	1
LTR1F	3.42793	3.5035	3.35236	0.95686	-0.0636199	1		MER92-int	420.946	419.375	422.517	1.00749	0.0107699	1
LTR62	23.3153	26.1834	20.4473	0.780926	-0.356742	1		MER11D	371.502	369.586	373.418	1.01037	0.0148822	1
MER41B	217.264	222.385	212.143	0.953943	-0.0680249	1		D20S16	356.843	357.382	356.304	0.996983	-0.00435892	1
MER5B	535.778	526.363	545.193	1.03577	0.0507071	1		L1ME3C	321.87	306.903	336.837	1.09753	0.134265	1
MER67A	46.3737	50.1104	42.6369	0.850859	-0.233007	1		MSTB-int	304.202	295.849	312.554	1.05646	0.0792438	1
hAT-N1_Mam	6.4819	6.66848	6.29532	0.944042	-0.0830771	1		FAM	277.581	243.043	312.118	1.28421	0.360882	1
LTR69	4.06338	4.17109	3.95566	0.948354	-0.0765031	1		L3b	277.395	272.514	282.276	1.03582	0.0507785	1
LTR68	10.9161	10.7804	11.0519	1.02518	0.0358771	1		THE1C-int	256.627	217.439	295.816	1.36045	0.444088	1
MER5C	62.8443	64.891	60.7976	0.936919	-0.0940045	1		MLT1H2	256.136	251.34	260.932	1.03816	0.0540339	1
AluSg	9701.58	10285.5	9117.67	0.88646	-0.173872	1		LTR78	251.816	247.088	256.544	1.03827	0.0541844	1
MER70A	18.8855	19.1246	18.6463	0.974988	-0.0365438	1		MER102a	221.872	215.139	228.605	1.06259	0.0875907	1
Tigger17c	37.1765	39.0886	35.2645	0.90217	-0.148529	1		LTR41B	217.74	215.245	220.236	1.02319	0.033072	1
LTR10F	44.2867	46.4587	42.1148	0.906499	-0.141623	1		Charlie1	217.566	216.29	218.843	1.0118	0.0169262	1
LTR24B	21.5731	21.2149	21.9314	1.03377	0.0479166	1		Tigger15a	202.818	192.314	213.321	1.10923	0.149558	1
LTR24C	48.7738	44.5816	52.966	1.18807	0.248617	1		HERV-Fc1-int	200.106	199.965	200.247	1.00141	0.00203175	1
L1MD3	237.756	244.794	230.719	0.942505	-0.0854273	1		MER41E	185.804	187.759	183.849	0.979174	-0.0303625	1
L1MD2	2137.89	2137.11	2138.67	1.00073	0.00105245	1		MER54A	184.813	183.913	185.712	1.00978	0.014045	1
L1MD1	1065.11	1081.59	1048.63	0.969529	-0.0446435	1		CER	175.099	148.435	201.763	1.35927	0.442829	1
LTR1C1	21.8582	22.6807	21.0357	0.927474	-0.108622	1		MER2B	166.284	162.125	170.442	1.0513	0.0721752	1
LTR1C3	5.61254	5.83738	5.38771	0.922967	-0.115649	1		GSATII	166.174	163.63	168.718	1.0311	0.0441838	1
L1P	10.9372	11.1	10.7744	0.970664	-0.0429561	1		MER41-int	159.689	150.916	168.462	1.11626	0.158675	1
MER70B	14.3184	15.2732	13.3637	0.874977	-0.192683	1		MER63C	150.766	147.601	153.931	1.04289	0.0605863	1
tRNA-Gly-GGY	0.16926	0.338521	0	0	#NAME?	1		MLT1E1A	149.369	142.416	156.323	1.09765	0.134421	1
LTR84a	24.1156	23.4592	24.7719	1.05595	0.0785478	1		Tigger10	143.061	142.666	143.455	1.00553	0.00795479	1
LTR84b	49.6688	51.955	47.3825	0.911991	-0.132909	1		HERV35I-int	140.454	135.507	145.4	1.073	0.101652	1
tRNA-Gly-GGG	2.18525	0.658135	3.71237	5.64075	2.49589	1		LTR17	138.885	131.842	145.929	1.10685	0.146457	1
MLT1G1-int	29.1481	29.9535	28.3427	0.946225	-0.0797454	1		MLT2C1	135.432	128.747	142.117	1.10384	0.142535	1
MER77B	95.8801	98.6631	93.097	0.943584	-0.0837767	1		Tigger3c	132.178	115.044	149.313	1.29788	0.376156	1
Tigger17b	15.0752	15.331	14.8193	0.966618	-0.0489818	1		MamRep38	126.995	127.111	126.879	0.998177	-0.00263212	1
L1ME3A	1158.51	1186.28	1130.73	0.953174	-0.0691884	1		L1MEh	113.931	102.575	125.287	1.22142	0.288556	1
L1ME3B	1463.15	1408.9	1517.4	1.07701	0.10703	1		Arthur1B	111.337	107.561	115.112	1.0702	0.0978749	1
L1ME3C	497.259	483.097	511.422	1.05863	0.0822025	1		LTR49-int	109.762	97.7553	121.769	1.24565	0.316898	1
L1ME3D	263.142	258.775	267.509	1.03375	0.0478899	1		HERVK3-int	108.379	103.424	113.333	1.09581	0.131996	1
L1ME3F	155.976	150.326	161.627	1.07518	0.104578	1		ERV3-16A3_LTR	105.083	100.662	109.503	1.08783	0.121459	1
L1MA8	1843.58	1868	1819.16	0.973857	-0.0382181	1		TAR1	104.6	100.671	108.529	1.07805	0.10843	1
LTR25-int	411.382	440.112	382.652	0.869442	-0.201839	1		LTR56	101.499	96.6303	106.369	1.10078	0.138524	1
Tigger1a_Art	12.1051	13.3559	10.8543	0.812699	-0.299207	1		LTR9B	101.116	87.3732	114.86	1.31459	0.394608	1
MER57F	56.3876	53.0006	59.7746	1.12781	0.173523	1		MER53	100.285	92.4017	108.168	1.17063	0.227288	1
MER57D	20.3539	20.8764	19.8314	0.949943	-0.0740875	1		LTR52	99.7074	95.7116	103.703	1.0835	0.115696	1
MER47C	168.994	177.005	160.982	0.909477	-0.136891	1		MER34-int	96.9476	93.9552	99.94	1.0637	0.0890904	1
MER47B	17.2673	16.4522	18.0824	1.09909	0.136304	1		Charlie22a	95.8111	95.1216	96.5006	1.0145	0.0207657	1
MER47A	115.221	121.2	109.242	0.901336	-0.149863	1		BSR_Beta	94.6457	91.6716	97.6197	1.06488	0.0906965	1
SVA_D	6584.9	6470.55	6699.25	1.03534	0.0501101	1		LTR45B	94.3163	93.0045	95.6281	1.02821	0.0401344	1
SVA_E	2716.66	2577.5	2855.82	1.10798	0.147932	1		MER34	93.4688	83.9329	103.005	1.22723	0.2954	1
MER30B	68.7629	70.1355	67.3903	0.960858	-0.0576055	1		Ricksha	92.631	80.3645	104.897	1.30527	0.38435	1
SVA_A	1190.28	1200.36	1180.19	0.983191	-0.0244562	1		REP522	89.8536	80.015	99.6921	1.24592	0.317208	1
SVA_B	2519.26	2436.25	2602.28	1.06815	0.0951172	1		L1MCb	87.44	80.6601	94.2199	1.16811	0.224176	1
FAM	324.718	331.185	318.251	0.960947	-0.0574705	1		HERVL40-int	85.2369	83.7845	86.6893	1.03467	0.0491692	1
MER89-int	88.2524	89.1788	87.3261	0.979225	-0.0302882	1		MamRep137	83.8432	73.0682	94.6183	1.29493	0.372876	1
MER90a	143.946	136.326	151.565	1.11179	0.152882	1		Charlie2b	82.703	74.438	90.9679	1.22206	0.289318	1
MER97a	42.285	43.5348	41.0352	0.942583	-0.0853092	1		HY3	81.8935	78.9427	84.8442	1.07476	0.104009	1
MER34C_	122.55	124.923	120.176	0.962003	-0.0558869	1		MER4B-int	80.5473	76.147	84.9476	1.11557	0.157785	1
Tigger14a	25.7827	27.8152	23.7503	0.85386	-0.227929	1		BLACKJACK	79.2827	73.0705	85.4949	1.17003	0.226549	1
MSTD-int	77.3573	80.0956	74.619	0.931625	-0.102179	1		L1M3b	77.7964	72.1526	83.4403	1.15644	0.209692	1
Charlie22a	38.8326	39.8145	37.8508	0.950677	-0.0729722	1		Tigger20a	77.3167	76.8305	77.8029	1.01266	0.0181461	1
L1MC4a	1063.36	1090.37	1036.35	0.950456	-0.0733079	1		MER50-int	76.9365	75.0911	78.7818	1.04915	0.0692204	1
Ricksha_a	5.76499	6.01034	5.51963	0.918356	-0.122874	1		MER74B	74.8463	72.2201	77.4725	1.07273	0.101285	1
LFSINE_Vert	2116.78	2109.74	2123.81	1.00667	0.00959195	1		LTR43-int	71.9368	66.4983	77.3754	1.16357	0.218559	1
L1MDb	135.063	141.581	128.544	0.907916	-0.139369	1		MER65C	71.5426	66.3997	76.6855	1.15491	0.207777	1
7SLRNA	12164.6	8677.63	15651.6	1.80368	0.850942	1		HSMAR1	70.8588	64.7386	76.979	1.18908	0.24984	1
MER6B	24.2856	21.4355	27.1357	1.26592	0.340191	1		LTR77	70.6189	67.1438	74.0941	1.10351	0.142105	1
LOR1-int	2293.97	2253.4	2334.55	1.03601	0.0510373	1		MER39B	69.4226	68.6029	70.2422	1.0239	0.0340681	1
LTR72	11.8025	12.1842	11.4208	0.937347	-0.0933452	1		MER65D	68.9073	68.8626	68.9519	1.0013	0.00186889	1
HERVP71A-int	55.2546	49.8566	60.6527	1.21654	0.282788	1		LTR104_Mam	68.5998	65.8061	71.3936	1.08491	0.117574	1
L1P3b	6.91012	6.01034	7.80991	1.29941	0.377859	1		Charlie5	68.3794	62.7838	73.975	1.17825	0.236645	1
LTR73	45.4754	43.0904	47.8605	1.1107	0.151469	1		HERVE_a-int	66.5145	63.0356	69.9934	1.11038	0.151052	1
HERV35I-int	407.041	401.151	412.932	1.02937	0.0417573	1		MLT1H1-int	65.8738	51.9438	79.8038	1.53635	0.619507	1
MER68	136.846	144.562	129.13	0.89325	-0.162865	1		MER94	63.5216	59.886	67.1573	1.12142	0.165326	1
LTR108d_Mam	5.39188	7.12082	3.66294	0.514399	-0.959039	1		L1M3f	63.4567	56.8107	70.1027	1.23397	0.303308	1
MER110-int	57.8772	59.4998	56.2545	0.945457	-0.080917	1		MER106B	60.105	59.3686	60.8415	1.02481	0.0353554	1
Tigger2b	15.8638	16.7611	14.9664	0.892926	-0.163388	1		MER63A	58.3038	54.8783	61.7293	1.12484	0.16972	1
MLT1C-int	61.0453	62.5444	59.5462	0.952064	-0.0708698	1		LTR33A_	57.8725	53.3564	62.3886	1.16928	0.225623	1
HY1	54.7973	56.0394	53.5552	0.955671	-0.0654144	1		MER94B	56.738	51.3359	62.1401	1.21046	0.275558	1
HY3	96.7219	102.193	91.2509	0.892927	-0.163385	1		HUERS-P1-int	54.1406	49.5738	58.7073	1.18424	0.243964	1
HY4	20.5093	21.1779	19.8407	0.936859	-0.0940961	1		L1M3e	53.0602	51.3825	54.738	1.06531	0.0912666	1
MER87	17.4368	17.0956	17.7781	1.03993	0.0564809	1		LTR53B	52.2	43.1491	61.251	1.41952	0.505402	1
MER89	75.0458	77.3209	72.7707	0.941152	-0.0875003	1		MLT1H-int	51.3473	47.2532	55.4415	1.17328	0.230552	1
HUERS-P3b-int	73.7577	74.2956	73.2198	0.98552	-0.0210437	1		MER51-int	50.8424	46.6923	54.9925	1.17776	0.236049	1
U4	43.3703	44.2817	42.4589	0.958836	-0.0606444	1		MER34A1	50.3665	52.1082	48.6248	0.933151	-0.0998179	1
5S	125.488	146.318	104.658	0.715275	-0.48343	1		LTR16	50.0208	45.4824	54.5591	1.19957	0.262513	1
LTR19B	43.0561	44.9419	41.1704	0.91608	-0.126455	1		LTR47A	49.5025	44.3694	54.6356	1.23138	0.300277	1
LTR19C	49.2106	53.9196	44.5015	0.825331	-0.276955	1		MER6	49.0598	42.8291	55.2904	1.29095	0.368438	1
LTR19A	58.4106	59.9776	56.8436	0.947747	-0.0774266	1		LTR1D	48.372	50.2799	46.4641	0.92411	-0.113864	1
MLT1J2	353.117	354.141	352.093	0.994216	-0.00836906	1		LTR12_	47.6513	43.538	51.7646	1.18895	0.249689	1
Tigger3a	143.202	129.027	157.378	1.21973	0.28656	1		HERV3-int	46.4867	43.3194	49.654	1.14623	0.196897	1
LTR2B	207.275	205.068	209.482	1.02153	0.0307263	1		MER81	45.7299	44.5744	46.8855	1.05185	0.0729256	1
HAL1M8	174.016	177.695	170.338	0.958596	-0.0610046	1		ACRO1	42.6734	39.3537	45.9931	1.16871	0.22492	1
ORSL	187.059	174.933	199.186	1.13864	0.187313	1		LFSINE_Vert	40.399	40.8197	39.9782	0.979385	-0.0300518	1
Tigger8	25.0483	26.3921	23.7045	0.898166	-0.154946	1		LTR32	40.0403	36.0111	44.0695	1.22378	0.291339	1
LTR49-int	143.896	150.502	137.291	0.912222	-0.132543	1		PABL_A-int	39.6952	36.1527	43.2376	1.19597	0.258183	1
MER31-int	155.303	155.328	155.279	0.99969	-0.000446669	1		MER34B	39.3555	37.9243	40.7867	1.07548	0.104975	1
tRNA-Ala-GCY_	15.1927	15.4206	14.9648	0.970443	-0.0432849	1		ERV24B_Prim-int	39.1626	35.887	42.4383	1.18255	0.241905	1
Kanga1d	27.4182	29.0267	25.8098	0.889174	-0.169462	1		Zaphod3	37.6389	36.1463	39.1314	1.08258	0.114479	1
Tigger2	290.717	287.765	293.668	1.02051	0.0292961	1		MamGypLTR1b	37.3251	36.1643	38.486	1.0642	0.0897681	1
Kanga1b	24.0862	25.1107	23.0617	0.918403	-0.122801	1		MamRep4096	37.025	35.7829	38.267	1.06942	0.0968321	1
Kanga1c	51.6414	53.7203	49.5624	0.9226	-0.116223	1		MER6B	36.7399	31.3696	42.1103	1.34239	0.424807	1
Kanga1a	25.9352	25.7742	26.0962	1.01249	0.017911	1		ORSL-2b	36.1084	35.7653	36.4514	1.01918	0.0274113	1
L1M3b	39.5596	39.478	39.6412	1.00413	0.00595079	1		MLT1J-int	35.5327	34.0587	37.0068	1.08656	0.119764	1
LTR10A	24.9751	25.0832	24.867	0.99138	-0.0124895	1		MER57C1	35.2753	34.9451	35.6055	1.0189	0.0270073	1
tRNA-Asp-GAY	2.52095	3.09638	1.94551	0.628319	-0.670431	1		MER45R	35.1602	29.6829	40.6376	1.36906	0.453182	1
LTR10C	202.817	196.033	209.602	1.06922	0.0965594	1		LTR23	35.0163	31.9436	38.0891	1.19238	0.253848	1
LTR10B	0.603129	0.667588	0.538669	0.806889	-0.309558	1		MER41C	34.3667	32.9014	35.832	1.08907	0.123097	1
LTR10E	60.7029	50.8343	70.5715	1.38826	0.473283	1		Tigger9b	34.1477	32.6533	35.642	1.09153	0.12635	1
LTR10D	53.5987	54.3436	52.8538	0.972585	-0.0401034	1		LTR26D	34.1435	30.7384	37.5486	1.22155	0.288716	1
LTR10G	25.0304	23.3434	26.7174	1.14454	0.194767	1		MLT1C-int	33.9546	31.3943	36.5149	1.1631	0.217981	1
AluY	24647.6	24986.1	24309.1	0.972906	-0.0396279	1		LTR84b	33.7865	29.7783	37.7947	1.2692	0.343923	1
LTR16D1	189.499	189.79	189.208	0.996929	-0.0044369	1		LTR85c	33.6058	31.1151	36.0965	1.1601	0.214245	1
LTR16D2	38.0434	39.3819	36.7049	0.932026	-0.101558	1		Tigger9a	33.3626	30.6008	36.1244	1.1805	0.239404	1
Charlie10b	27.0076	27.6027	26.4125	0.956878	-0.0635929	1		FordPrefect	33.0594	31.6225	34.4962	1.09088	0.125488	1
MER57B1	44.4175	50.0485	38.7866	0.774982	-0.367766	1		LTR19C	32.1218	30.5318	33.7119	1.10415	0.142943	1
MER57B2	65.6058	71.159	60.0527	0.843922	-0.244818	1		MER57B1	32.0163	29.7208	34.3118	1.15447	0.207229	1
MamSINE1	72.2757	74.0042	70.5471	0.953284	-0.0690219	1		MER5C	31.8308	28.4706	35.1911	1.23605	0.305739	1
HERVL40-int	230.614	242.035	219.194	0.905626	-0.143013	1		LTR16B1	31.6936	31.135	32.2522	1.03588	0.0508582	1
MER53	139.981	143.938	136.023	0.945011	-0.0815963	1		U2	31.2562	29.3594	33.153	1.12921	0.175316	1
MER50	146.606	133.523	159.689	1.19596	0.258171	1		MLT1H2-int	30.8379	27.9165	33.7594	1.2093	0.274171	1
MER52-int	118.919	114.631	123.206	1.07481	0.104078	1		ERV24_Prim-int	30.4931	30.1528	30.8334	1.02257	0.0322017	1
MER87B	7.74385	8.02256	7.46515	0.93052	-0.103892	1		MLT1A1-int	30.4118	27.3847	33.4389	1.22108	0.288159	1
MamRep434	583.736	606.693	560.779	0.92432	-0.113535	1		LTR82A	30.0192	26.2186	33.8199	1.28992	0.367278	1
HERVFH19-int	19.9579	21.546	18.3698	0.852586	-0.230083	1		LTR57	28.9583	28.5344	29.3822	1.02971	0.0422378	1
HERVK14C-int	36.9418	39.0918	34.7919	0.890005	-0.168114	1		Charlie13b	28.9552	26.669	31.2413	1.17144	0.228289	1
HAL1ME	1326.55	1206.68	1446.42	1.19868	0.261451	1		MER34C	28.701	28.9317	28.4703	0.984051	-0.0231954	1
LTR28	4.01643	3.92007	4.11279	1.04916	0.0692378	1		Kanga1a	28.2105	25.2456	31.1753	1.23488	0.304369	1
MLT1A1-int	47.3103	49.039	45.5815	0.929495	-0.105481	1		HERVK22-int	28.0414	24.4921	31.5907	1.28983	0.367186	1
FLAM_C	1443.59	1453.84	1433.34	0.985899	-0.0204887	1		LTR64	28.0014	24.6915	31.3113	1.2681	0.342665	1
LTR81AB	26.1892	26.7811	25.5973	0.955799	-0.0652214	1		LTR82B	27.797	24.6915	30.9024	1.25154	0.3237	1
FLAM_A	1773.7	1789.62	1757.78	0.98221	-0.0258967	1		L1P4d	27.6088	24.9022	30.3155	1.21738	0.283784	1
L1M6B	894.184	810.601	977.766	1.20622	0.270498	1		HY1	27.4404	24.9397	29.9411	1.20054	0.263683	1
MER121	26.8587	27.9487	25.7687	0.922001	-0.11716	1		MER75B	27.0863	23.8386	30.334	1.27247	0.347634	1
LTR37B	64.9527	67.7397	62.1656	0.917714	-0.123884	1		MLT2E	26.8745	26.9658	26.7832	0.993227	-0.0098047	1
LTR23	35.2689	35.9618	34.5761	0.961467	-0.0566908	1		MamTip1	26.7845	24.4123	29.1567	1.19434	0.256218	1
LTR22	0.944946	0.338521	1.55137	4.58279	2.19623	1		MER70A	26.6955	22.7141	30.6769	1.35057	0.433567	1
LTR25	65.2872	57.5045	73.07	1.27068	0.345605	1		LTR105_Mam	26.5925	26.0144	27.1706	1.04445	0.062737	1
LTR24	21.2927	21.6799	20.9054	0.964277	-0.0524812	1		LTR4	26.2462	23.3061	29.1863	1.2523	0.324583	1
LTR27	0.936923	1.33518	0.538669	0.403444	-1.30956	1		MER52D	26.1379	24.9887	27.287	1.09197	0.126938	1
LTR26	26.0429	26.5766	25.5091	0.959836	-0.0591404	1		MER61F	26.0819	24.4259	27.738	1.1356	0.183453	1
Tigger20a	143.86	137.075	150.645	1.099	0.136193	1		LTR26E	25.8195	24.8623	26.7767	1.077	0.107017	1
LTR6A	2571.59	2650.4	2492.77	0.940525	-0.0884612	1		LTR33C	25.5921	24.5986	26.5857	1.08078	0.112074	1
LTR37A	96.8395	102.332	91.3467	0.892648	-0.163837	1		LTR84a	25.5482	23.5969	27.4995	1.16539	0.220809	1
L1ME3Cz	519.848	509.354	530.341	1.0412	0.0582505	1		LTR81B	24.7527	24.6804	24.8251	1.00586	0.00843207	1
SUBTEL_sa	0.16926	0.338521	0	0	#NAME?	1		MER97a	24.6376	22.0961	27.1791	1.23004	0.298702	1
MER4E1	141.792	138.651	144.934	1.04531	0.0639346	1		MER72B	24.5851	23.1844	25.9858	1.12083	0.164569	1
MLT1O	229.815	262.376	197.255	0.751803	-0.411574	1		MER87	24.3087	19.1433	29.4742	1.53966	0.622612	1
U8	2.55993	1.7423	3.37755	1.93857	0.95499	1		L1P5	24.084	20.9676	27.2005	1.29727	0.375475	1
LTR10B1	5.98173	4.57821	7.38526	1.61313	0.689866	1		LTR38-int	24.0109	22.3155	25.7063	1.15195	0.204075	1
U5	36.9087	38.4229	35.3945	0.921184	-0.118439	1		LTR44	23.9796	21.6661	26.2932	1.21357	0.279252	1
U7	37.0156	37.688	36.3432	0.964319	-0.0524174	1		LTR107_Mam	23.8259	21.6661	25.9858	1.19938	0.262284	1
HAL1b	203.142	206.923	199.362	0.963461	-0.0537014	1		LTR38B	23.7521	21.6685	25.8358	1.19232	0.253773	1
U1	179.494	166.184	192.804	1.16019	0.214357	1		MER66D	23.221	21.3226	25.1195	1.17807	0.236421	1
U3	101.734	101.748	101.721	0.999735	-0.000381908	1		MER54B	22.8225	19.0128	26.6321	1.40075	0.486195	1
MER97c	11.9554	12.8464	11.0645	0.861288	-0.215432	1		LTR106_Mam	22.5727	19.9571	25.1884	1.26213	0.335859	1
MLT2B1	137.862	131.874	143.85	1.09081	0.125396	1		Kanga1b	22.448	20.3959	24.5	1.20122	0.264505	1
MER1A	1025.72	1116.38	935.067	0.83759	-0.255684	1		MSTC-int	22.3825	20.1765	24.5885	1.21867	0.285309	1
MER57A1	78.3205	77.5539	79.0871	1.01977	0.0282441	1		MER57C2	22.1345	20.2543	24.0147	1.18566	0.245688	1
MER127	0.438595	0.338521	0.538669	1.59124	0.670155	1		MSTB1-int	22.0251	19.4141	24.636	1.26897	0.34366	1
MLT1A0-int	75.708	78.724	72.6921	0.923379	-0.115005	1		MER91B	21.3508	19.8242	22.8773	1.15401	0.206652	1
LTR86A1	11.7879	11.9332	11.6426	0.975648	-0.0355679	1		LTR1	21.2206	19.6048	22.8363	1.16483	0.220122	1
LTR86A2	46.6717	46.8888	46.4546	0.99074	-0.0134219	1		Charlie17	21.1	18.4499	23.7502	1.28728	0.364321	1
MER9a1	73.2525	77.049	69.456	0.901453	-0.149676	1		HERVL74-int	20.9075	18.6582	23.1568	1.24111	0.311625	1
MER9a3	140.009	140.489	139.529	0.993164	-0.00989684	1		MER51B	20.5822	19.0994	22.065	1.15527	0.208232	1
MER63A	76.388	81.1145	71.6615	0.883461	-0.178761	1		MLT1G1-int	20.3032	18.6494	21.957	1.17736	0.235551	1
MER63C	88.9856	81.695	96.2763	1.17848	0.236932	1		Tigger12c	20.2306	19.31	21.1512	1.09535	0.131388	1
MER51C	144.346	153.64	135.052	0.879014	-0.186042	1		LTR57-int	20.118	17.9046	22.3314	1.24724	0.318744	1
MER63D	104.99	114.624	95.355	0.831891	-0.265534	1		MER4D0	19.9826	18.5541	21.4111	1.15398	0.206624	1
MLT2C1	71.147	69.9517	72.3423	1.03418	0.0484807	1		MER105	19.9305	18.2393	21.6216	1.18544	0.245423	1
MLT2B5	25.311	25.8551	24.767	0.957914	-0.0620316	1		MamTip3	19.704	17.6764	21.7315	1.22941	0.297963	1
AluSq4	829.885	873.514	786.257	0.900108	-0.151829	1		Charlie10b	19.574	17.6764	21.4716	1.2147	0.280603	1
AluSq2	9468.08	9594.37	9341.79	0.973674	-0.0384895	1		LTR27C	19.3098	16.8275	21.792	1.29502	0.37298	1
MER94B	18.0308	16.3175	19.7441	1.21	0.275008	1		Helitron1Na_Mam	18.8361	17.3529	20.3193	1.17095	0.227675	1
U2	53.1287	54.2109	52.0466	0.960076	-0.0587789	1		LTR3A	18.4342	17.8029	19.0655	1.07092	0.0988571	1
Charlie7a	36.2202	38.6547	33.7857	0.874039	-0.19423	1		MER84	18.0745	16.3887	19.7604	1.20573	0.269912	1
MER45A	93.7035	95.508	91.8989	0.962212	-0.0555733	1		MER34C2	18.0733	17.2376	18.909	1.09696	0.133516	1
MERX	10.1455	11.7889	8.50204	0.721187	-0.471555	1		MER34D	18.0717	16.7034	19.44	1.16383	0.21888	1
MER34C2	22.053	22.8569	21.2492	0.92966	-0.105225	1		LTR45	17.9664	16.4928	19.44	1.17869	0.237189	1
Charlie26a	37.1794	37.766	36.5929	0.968936	-0.0455272	1		U7	17.9624	16.7988	19.126	1.13854	0.187181	1
Cheshire	107.484	110.498	104.469	0.945437	-0.0809461	1		LTR75	17.8483	16.2447	19.4519	1.19743	0.259947	1
MER75B	13.0049	13.1237	12.886	0.981882	-0.0263786	1		MER83C	17.8	16.6325	18.9676	1.1404	0.189535	1
MLT1F1-int	12.0092	12.4278	11.5905	0.93263	-0.100624	1		MamGypLTR2c	17.642	17.0094	18.2747	1.07438	0.103511	1
LTR1F2	5.84447	5.93229	5.75665	0.970393	-0.0433592	1		LTR103b_Mam	17.5863	15.7392	19.4335	1.23471	0.304177	1
LTR1F1	1.2318	0.755094	1.7085	2.26263	1.178	1		Tigger6b	16.5806	15.1185	18.0427	1.19342	0.255099	1
HERVK9-int	767.167	731.781	802.553	1.09671	0.133185	1		LTR18A	16.4114	15.081	17.7418	1.17643	0.234418	1
HERVIP10F-int	138.022	142.482	133.563	0.937404	-0.0932566	1		MER70B	16.3596	14.8125	17.9067	1.20889	0.273685	1
HERV3-int	85.4827	88.0236	82.9417	0.942267	-0.0857922	1		LTR31	16.0765	14.6107	17.5423	1.20065	0.263819	1
MER92A	27.1654	27.7629	26.5679	0.956957	-0.0634738	1		LTR72	16.0154	15.4069	16.624	1.07899	0.109686	1
MER70-int	35.4573	34.274	36.6406	1.06905	0.0963269	1		MER48	15.8422	15.3204	16.364	1.06812	0.0950782	1
tRNA-Val-GTY	3.01916	3.25248	2.78584	0.856526	-0.223431	1		HERVFH19-int	15.7459	13.7155	17.7763	1.29607	0.374146	1
AluJb	11889.3	11891.2	11887.4	0.999683	-0.00045811	1		LTR26B	15.7122	13.6955	17.7288	1.29449	0.372386	1
AluSc5	1992.14	2063.36	1920.92	0.930966	-0.1032	1		MER61B	15.524	13.9062	17.1419	1.23268	0.301801	1
SATR1	121.04	123.667	118.413	0.95752	-0.0626261	1		Charlie4	15.1653	13.7067	16.624	1.21283	0.278383	1
AluSc8	5202.61	5309.69	5095.52	0.959665	-0.0593965	1		LTR90B	15.1316	13.6868	16.5765	1.21113	0.276356	1
L1PA14	561.576	545.145	578.007	1.06028	0.0844453	1		HERVL18-int	14.6519	13.6002	15.7036	1.15466	0.207472	1
L1PA17	346.963	349.739	344.188	0.984128	-0.0230819	1		MLT-int	14.6134	12.9707	16.256	1.25329	0.325721	1
L1PA16	1823.86	1894.19	1753.53	0.92574	-0.11132	1		MER101B	14.5063	13.2679	15.7446	1.18667	0.246921	1
HERVFH21-int	16.4497	17.1736	15.7259	0.9157	-0.127054	1		HERV-Fc2-int	14.4242	15.4157	13.4326	0.87136	-0.198659	1
L1MC	419.212	404.644	433.781	1.07201	0.100316	1		LTR81C	13.5933	12.3212	14.8653	1.20648	0.270799	1
LTR43	52.056	54.7014	49.4106	0.903278	-0.146758	1		MER92A	13.4349	13.1438	13.726	1.04429	0.0625268	1
MLT1J	834.161	829.23	839.092	1.01189	0.0170578	1		Tigger12A	13.285	11.9778	14.5923	1.21829	0.284852	1
MLT1N2	78.3337	80.2993	76.368	0.951041	-0.07242	1		LTR58	13.2489	11.8449	14.6528	1.23706	0.306911	1
LSU-rRNA_Hsa	67552.8	49487.4	85618.2	1.7301	0.790855	1		LTR28B	13.2374	11.8824	14.5923	1.22806	0.296382	1
MLT1H2-int	39.1686	40.3637	37.9735	0.940783	-0.0880655	1		LTR102_Mam	13.1895	12.2347	14.1444	1.15609	0.209255	1
HERVL18-int	19.2785	20.5156	18.0413	0.879394	-0.185418	1		LTR88c	12.7657	11.5389	13.9924	1.21263	0.278137	1
tRNA-Phe-TTY	0.333794	0.667588	0	0	#NAME?	1		LTR24	12.4927	11.5389	13.4465	1.16532	0.220725	1
MSTB2-int	8.50452	8.7682	8.24083	0.939855	-0.0894902	1		MER83A-int	12.4747	10.9094	14.0399	1.28695	0.363959	1
MamRep137	145.621	137.631	153.611	1.11611	0.158477	1		MamGypLTR1c	12.4007	11.3483	13.4531	1.18547	0.245464	1
MER66B	89.5863	94.4243	84.7483	0.897526	-0.155974	1		MER97b	12.2563	11.1201	13.3926	1.20436	0.268266	1
MER83	54.6802	56.5481	52.8123	0.933937	-0.0986031	1		HERVL66-int	12.0883	11.302	12.8746	1.13915	0.187955	1
MER91A	85.2834	83.7347	86.832	1.03699	0.0524018	1		MLT1F1-int	12.0074	10.5747	13.44	1.27096	0.345915	1
MLT1J-int	30.7061	31.1896	30.2226	0.968994	-0.0454403	1		MER6C	11.7764	11.8649	11.6879	0.985082	-0.0216842	1
MER45R	47.4078	47.1998	47.6159	1.00882	0.0126623	1		LTR75_1	11.3824	10.4706	12.2943	1.17417	0.231638	1
MER4D0	36.5205	37.4592	35.5818	0.949882	-0.0741801	1		MLT2B5	11.0373	10.1072	11.9673	1.18404	0.243716	1
BLACKJACK	74.7879	74.1625	75.4133	1.01686	0.0241281	1		LTR38A1	10.9167	9.71704	12.1163	1.24691	0.318358	1
MLT1A1	272.256	264.787	279.725	1.05642	0.0791797	1		MLT1E1A-int	10.4426	10.0031	10.882	1.08787	0.121504	1
MLT1A0	1270.35	1301.67	1239.02	0.951873	-0.0711586	1		LTR1A1	10.3695	9.59059	11.1485	1.16244	0.217154	1
HERVL-int	314.264	293.63	334.897	1.14054	0.189718	1		LTR71A	10.3277	10.0119	10.6436	1.0631	0.0882714	1
MER91C	40.6241	42.4317	38.8165	0.914798	-0.128475	1		PRIMAX-int	10.05	8.63755	11.4624	1.32704	0.408215	1
L1MA5	350.61	327.177	374.043	1.14325	0.193135	1		HERVFH21-int	9.96609	9.71704	10.2151	1.05126	0.0721194	1
MLT1N2-int	4.92103	5.25525	4.58682	0.872808	-0.196263	1		MER97d	9.9135	8.63755	11.1895	1.29544	0.373445	1
L1M2a	77.2325	78.7172	75.7478	0.962277	-0.0554759	1		X3_LINE	9.90459	8.97463	10.8345	1.20724	0.271714	1
MamRep1879	17.589	16.2678	18.9101	1.16243	0.217144	1		LTR47A2	9.86666	9.17172	10.5616	1.15154	0.203565	1
L1M2c	293.633	270.997	316.269	1.16706	0.222876	1		MER87B	9.74006	8.61761	10.8625	1.2605	0.333998	1
L1M2b	31.6757	32.3411	31.0102	0.958848	-0.0606261	1		MSTB2-int	9.61356	8.63755	10.5896	1.22599	0.293949	1
LTR22A	6.94852	7.58913	6.30792	0.831179	-0.26677	1		LTR108e_Mam	9.57827	9.80122	9.35531	0.954505	-0.0671758	1
HERV-Fc1-int	60.5821	52.262	68.9022	1.3184	0.398788	1		Tigger17	9.3974	8.19873	10.5961	1.2924	0.370057	1
AluSz6	4269.76	4298.7	4240.82	0.986535	-0.0195577	1		LTR75B	9.31063	9.143	9.47826	1.03667	0.0519545	1
L1PA8A	2087.46	2157.88	2017.04	0.934729	-0.09738	1		MER97c	9.17714	8.63755	9.71673	1.12494	0.169848	1
MER68B	52.9965	53.9989	51.9942	0.962874	-0.0545814	1		LTR59	9.04767	8.11217	9.98317	1.23064	0.299411	1
MER68C	8.81277	10.0159	7.60968	0.759762	-0.396381	1		HERVK11D-int	8.87901	8.97463	8.78339	0.978691	-0.0310744	1
MER83C	3.66875	3.591	3.7465	1.0433	0.0611565	1		LTR34	8.82154	7.65341	9.98968	1.30526	0.384336	1
MER52D	80.134	86.2077	74.0602	0.85909	-0.21912	1		LTR2752	8.82084	7.88398	9.75771	1.23766	0.307619	1
AluYd8	384.973	396.395	373.551	0.94237	-0.0856345	1		MamRep488	8.818	8.19873	9.43728	1.15107	0.20297	1
MER52A	86.8439	101.776	71.9113	0.706561	-0.501114	1		HERV1_I-int	8.79751	8.19873	9.3963	1.14607	0.196691	1
MER52C	12.5245	13.3633	11.6857	0.874463	-0.193531	1		LTR72B	8.74555	7.45394	10.0372	1.34656	0.429277	1
L2a	7705.18	7654.5	7755.85	1.01324	0.018977	1		LTR88a	8.72506	7.45394	9.99618	1.34106	0.423375	1
L1M3	988.971	982.319	995.623	1.01354	0.0194086	1		LTR3	8.67714	8.18995	9.16433	1.11897	0.162174	1
L2c	4548.76	4519.84	4577.68	1.0128	0.0183436	1		Tigger2b	8.63626	7.54928	9.72324	1.28797	0.365097	1
L1M1	2284.48	2213.16	2355.8	1.06445	0.0901099	1		MLT1-int	8.55459	7.97932	9.12985	1.14419	0.194326	1
L1M6	191.53	193.8	189.26	0.976574	-0.0341984	1		LTR35A	8.29906	8.07467	8.52346	1.05558	0.0780361	1
L1M7	150.082	149.596	150.569	1.0065	0.00935405	1		MER95	7.52428	7.09052	7.95804	1.12235	0.166522	1
L1M4	1639.25	1615.51	1662.99	1.02939	0.0417851	1		MamGypLTR2b	7.43777	6.91099	7.96455	1.15245	0.2047	1
L1M5	2855.45	2776.2	2934.7	1.05709	0.0801005	1		LTR1F2	7.03148	6.05091	8.01204	1.3241	0.405016	1
MLT1G	98.7445	98.712	98.777	1.00066	0.00094952	1		LTR1C1	6.88777	6.35689	7.41866	1.16703	0.222837	1
MLT1F	312.506	321.709	303.303	0.942786	-0.0849982	1		tRNA-Lys-AAA	6.78204	5.8315	7.73258	1.326	0.407083	1
L1M8	117.64	116.953	118.327	1.01175	0.0168471	1		MER92D	6.7583	5.8315	7.6851	1.31786	0.398195	1
MLT1D	1649.16	1717.03	1581.28	0.920939	-0.118823	1		L1P	6.7583	5.8315	7.6851	1.31786	0.398195	1
MLT1B	565.674	527.663	603.685	1.14407	0.19418	1		tRNA-Val-GTA	6.34563	5.8315	6.85975	1.17633	0.234287	1
MLT1A	762.029	731.379	792.679	1.08381	0.116117	1		HY4	6.14712	5.70744	6.5868	1.15407	0.206734	1
tRNA-Ser-TCA_m_	5841.3	6133.85	5548.75	0.904611	-0.14463	1		LTR69	6.10229	5.29734	6.90723	1.30391	0.38284	1
Looper	87.6635	91.1957	84.1314	0.922536	-0.116322	1		LTR18B	5.91925	5.28618	6.55233	1.23952	0.309783	1
MLT1B-int	68.7026	73.1515	64.2537	0.878364	-0.187109	1		LTR109A2	5.88117	5.18205	6.58029	1.26982	0.344628	1
LTR9B	99.5978	94.4292	104.766	1.10947	0.149871	1		LTR10B1	5.80904	5.39269	6.22539	1.15441	0.207159	1
LTR9C	13.8305	13.1122	14.5488	1.10955	0.14998	1		hAT-N1_Mam	5.44362	5.17328	5.71396	1.10452	0.143414	1
LTR9D	91.455	91.6047	91.3053	0.996732	-0.00472231	1		MLT1N2-int	5.2286	4.74323	5.71396	1.20466	0.268621	1
MADE1	147.776	151.412	144.14	0.951975	-0.0710042	1		MLT1L-int	5.17767	4.64789	5.70746	1.22797	0.296272	1
MADE2	21.8362	22.2781	21.3943	0.96033	-0.0583985	1		Tigger17b	4.98242	4.52383	5.44102	1.20275	0.266333	1
AluSp	11840.7	12125.5	11555.9	0.95303	-0.0694057	1		DNA1_Mam	4.57675	3.99844	5.15506	1.28927	0.366551	1
AluSq	4472.73	4578.37	4367.09	0.953853	-0.0681611	1		LTR1C3	4.52185	4.20907	4.83462	1.14862	0.199901	1
PABL_A-int	43.1484	45.0475	41.2493	0.915683	-0.12708	1		LTR22E	4.4953	4.80986	4.18074	0.869201	-0.202238	1
LTR33C	36.9641	37.2008	36.7274	0.987277	-0.0184739	1		tRNA-His-CAY_	4.32141	4.18913	4.45369	1.06315	0.0883489	1
tRNA-Lys-AAG	14.0989	14.2584	13.9395	0.977636	-0.032631	1		HERVL32-int	4.30967	3.46428	5.15506	1.48806	0.573434	1
AluSx	14748	14975.8	14520.2	0.969573	-0.044579	1		MamRep1161	4.14619	3.46428	4.82811	1.39369	0.478906	1
AluSz	11539.8	11932.1	11147.5	0.93424	-0.0981355	1		LTR28	4.02737	3.77903	4.27571	1.13143	0.178149	1
Ricksha_b	41.3425	35.6722	47.0129	1.31791	0.398257	1		LTR1F	3.92417	3.55962	4.28873	1.20483	0.268826	1
Charlie20a	45.8303	47.4454	44.2151	0.931916	-0.101729	1		tRNA-Ile-ATT	3.81122	3.34021	4.28222	1.28202	0.358419	1
L1MEh	82.6234	81.5343	83.7125	1.02671	0.0380344	1		Charlie11	3.62382	3.24487	4.00277	1.23357	0.302838	1
L1MEi	171.207	170.838	171.575	1.00431	0.00621148	1		tRNA-Met-i	3.61943	3.23609	4.00277	1.23691	0.306746	1
L1MEj	158.968	152.968	164.969	1.07845	0.108959	1		LTR7A	3.60333	3.24487	3.96179	1.22094	0.287992	1
AluSc	6418.59	6598.91	6238.26	0.945347	-0.0810846	1		U5	3.53388	3.33143	3.73633	1.12154	0.165477	1
L1MEd	1224.63	1207.76	1241.49	1.02793	0.0397414	1		LTR21B	3.48295	3.23609	3.72982	1.15257	0.204855	1
L1MEg	935.438	924.836	946.04	1.02293	0.0327039	1		LTR22B1	3.38151	3.36015	3.40288	1.01272	0.0182283	1
L1MEa	57.8462	59.3975	56.295	0.947766	-0.0773969	1		LTR108c_Mam	3.35503	3.03423	3.67582	1.21145	0.276735	1
L1MEb	158.327	148.82	167.834	1.12776	0.173462	1		MSTA1-int	3.26793	2.80605	3.72982	1.32921	0.410566	1
L1MEc	1445.17	1398.33	1492.02	1.067	0.0935606	1		LTR60	3.26742	3.13196	3.40288	1.0865	0.119687	1
LTR76	13.3941	11.6136	15.1746	1.30663	0.385848	1		X5B_LINE	3.25484	3.64619	2.86349	0.785338	-0.348615	1
LTR77	20.4466	20.6562	20.2371	0.979713	-0.029569	1		U13	3.21742	3.02546	3.40938	1.1269	0.172358	1
LTR101_Mam	55.7924	61.3087	50.2761	0.820049	-0.286219	1		tRNA-Gln-CAG	2.77099	2.71948	2.82251	1.03789	0.0536472	1
AluYc5	228.218	236.074	220.363	0.933452	-0.0993523	1		MER50C	2.75581	2.06125	3.45036	1.67392	0.743228	1
LTR47A	85.3853	87.3158	83.4548	0.955782	-0.0652468	1		tRNA-Gly-GGG	2.61546	1.72656	3.50436	2.02968	1.02125	1
AluYc3	671.035	695.196	646.875	0.930493	-0.103932	1		U8	2.50047	2.25194	2.74899	1.22072	0.287733	1
LTR70	151.693	131.052	172.333	1.31499	0.395052	1		tRNA-Asp-GAY	2.47677	2.37601	2.57753	1.08482	0.117449	1
Tigger3d	68.7244	71.834	65.6147	0.913422	-0.130647	1		tRNA-Thr-ACG	2.45586	2.06125	2.85048	1.38289	0.467682	1
Tigger3c	89.7726	95.3438	84.2014	0.883134	-0.179296	1		_CATTC_n	2.07719	1.53587	2.61851	1.70491	0.769693	1
MLT1E1A	149.806	146.581	153.03	1.04399	0.062111	1		LTR91	2.02599	2.34729	1.70469	0.726239	-0.461484	1
LTR78	154.755	148.525	160.984	1.08388	0.116205	1		LTR22C0	2.00834	2.03253	1.98415	0.976194	-0.0347606	1
LTR79	71.2115	73.3833	69.0397	0.94081	-0.088025	1		LTR3B	1.89863	1.81312	1.98415	1.09432	0.130041	1
LTR67B	126.047	130.526	121.569	0.931373	-0.102568	1		Ricksha_a	1.66031	1.62243	1.69818	1.04669	0.0658345	1
MSTA1-int	2.73861	2.83591	2.64131	0.93138	-0.102559	1		LTR14C	1.58473	1.73772	1.43174	0.823922	-0.279421	1
MER113A	39.4014	36.9638	41.839	1.13189	0.178734	1		tRNA-Lys-AAG	1.5506	1.40302	1.69818	1.21038	0.275454	1
MER113B	17.3825	17.1313	17.6336	1.02932	0.0416892	1		HERV1_LTRa	1.48032	1.31646	1.64419	1.24895	0.320717	1
tRNA-Glu-GAG_	4.91396	2.02167	7.80624	3.86128	1.94908	1		Charlie12	1.41738	1.40302	1.43174	1.02047	0.0292348	1
MamRep1527	80.3824	82.9821	77.7827	0.937344	-0.0933495	1		tRNA-Arg-CGY_	1.33884	0.972983	1.70469	1.75203	0.809024	1
MER1B	997.49	946.515	1048.47	1.10771	0.147583	1		tRNA-Gln-CAA	1.16186	1.49837	0.825349	0.550831	-0.860317	1
LTR1B1	12.5361	13.5617	11.5106	0.848764	-0.236564	1		tRNA-Tyr-TAC	1.09225	0.438819	1.74567	3.97812	1.99209	1
LTR37-int	115.986	125.283	106.689	0.851589	-0.231771	1		LTR22C2	0.925935	0.753574	1.0983	1.45745	0.543447	1
LTR88a	7.49511	7.76209	7.22813	0.93121	-0.102822	1		tRNA-Val-GTY	0.905259	0.658228	1.15229	1.75059	0.807844	1
L1ME5	244.002	263.381	224.624	0.852849	-0.229638	1		X6B_LINE	0.895912	0.972983	0.818842	0.841579	-0.24883	1
HERV16-int	84.8612	81.202	88.5204	1.09013	0.124496	1		MER127	0.759439	0.972983	0.545894	0.561052	-0.833792	1
L1ME1	2747.8	2993.18	2502.42	0.836041	-0.258355	1		LTR10B	0.655827	0.438819	0.872836	1.98906	0.992085	1
L1ME2	826.109	800.927	851.291	1.06288	0.0879818	1		Eulor8	0.519354	0.438819	0.599889	1.36705	0.45107	1
L1ME3	360.73	364.597	356.863	0.978787	-0.0309336	1		LTR10B2	0.433578	0.314755	0.552401	1.75502	0.811489	1
MSTC-int	21.6636	22.9572	20.37	0.887305	-0.172498	1		LTR1B0	0.409649	0.219409	0.599889	2.73411	1.45107	1
L1PBa1	116.038	116.925	115.15	0.984815	-0.0220756	1		Tigger1a_Mars	0.359137	0.438819	0.279454	0.636833	-0.651013	1
LTR43-int	17.5988	17.7706	17.4271	0.980672	-0.0281578	1		tRNA-Cys-TGY	0.299944	0	0.599889	Inf	Inf	1
tRNA-Ala-GCY	3.21225	3.83257	2.59193	0.67629	-0.564286	1		GSATX	0.299944	0	0.599889	Inf	Inf	1
L1MA5A	209.812	209.221	210.402	1.00564	0.00812059	1		MLT1E1-int	0.246178	0.219409	0.272947	1.24401	0.314997	1
LTR5_Hs	4606.31	5052.11	4160.52	0.823522	-0.280122	1		MER75A	0.246178	0.219409	0.272947	1.24401	0.314997	1
MER5A	692.969	686.216	699.722	1.01968	0.028119	1		MER88	0.21502	0.430041	0	0	#NAME?	1
REP522	63.1282	56.98	69.2764	1.2158	0.281909	1		LTR18C	0.136474	0	0.272947	Inf	Inf	1
AmnSINE2	34.9093	37.8286	31.99	0.845657	-0.241855	1		tRNA-Leu-TTA_m_	0.109705	0.219409	0	0	#NAME?	1
tRNA-Glu-GAA	22.3441	18.494	26.1943	1.41637	0.502199	1		tRNA-Ser-TCG	0.109705	0.219409	0	0	#NAME?	1
MLT1L-int	4.6658	4.58766	4.74395	1.03407	0.0483303	1		HERV-Fc1_LTR1	0.109705	0.219409	0	0	#NAME?	1
L1PA3	17263.8	17445.5	17082	0.979168	-0.0303712	1		LTR22	0.109705	0.219409	0	0	#NAME?	1
MamRep1894	4.89572	5.50626	4.28517	0.778236	-0.361721	1		tRNA-Phe-TTY	0.109705	0.219409	0	0	#NAME?	1
MER57E2	12.3081	10.501	14.1152	1.34417	0.426714	1		X9_LINE	0	0	0	NA	NA	NA
MER99	11.4723	11.9332	11.0114	0.922757	-0.115978	1		tRNA-Asn-AAT	0	0	0	NA	NA	NA
MLT1H	435.528	447.801	423.256	0.945188	-0.0813271	1		tRNA-Arg-AGA	0	0	0	NA	NA	NA
X9_LINE	0	0	0	NA	NA	NA		LTR21C	0	0	0	NA	NA	NA
tRNA-Asn-AAT	0	0	0	NA	NA	NA		tRNA-Gly-GGA	0	0	0	NA	NA	NA
tRNA-Arg-AGA	0	0	0	NA	NA	NA		tRNA-Pro-CCY	0	0	0	NA	NA	NA
LTR21C	0	0	0	NA	NA	NA		tRNA-Leu-TTG	0	0	0	NA	NA	NA
tRNA-Pro-CCY	0	0	0	NA	NA	NA		tRNA-Leu-TTA	0	0	0	NA	NA	NA
LTR47B4	0	0	0	NA	NA	NA		X2_LINE	0	0	0	NA	NA	NA
tRNA-Leu-TTG	0	0	0	NA	NA	NA		tRNA-Met_	0	0	0	NA	NA	NA
tRNA-Leu-TTA	0	0	0	NA	NA	NA		LTR22B2	0	0	0	NA	NA	NA
Tigger1a_Mars	0	0	0	NA	NA	NA		MLT1M-int	0	0	0	NA	NA	NA
X2_LINE	0	0	0	NA	NA	NA		tRNA-Leu-CTA	0	0	0	NA	NA	NA
tRNA-Met_	0	0	0	NA	NA	NA		HSAT6	0	0	0	NA	NA	NA
LTR22B2	0	0	0	NA	NA	NA		SAR	0	0	0	NA	NA	NA
MLT1M-int	0	0	0	NA	NA	NA		tRNA-Leu-CTG	0	0	0	NA	NA	NA
tRNA-Leu-CTA	0	0	0	NA	NA	NA		LTR22C	0	0	0	NA	NA	NA
HSAT6	0	0	0	NA	NA	NA		UCON23	0	0	0	NA	NA	NA
SAR	0	0	0	NA	NA	NA		tRNA-Pro-CCA	0	0	0	NA	NA	NA
LTR22C	0	0	0	NA	NA	NA		tRNA-Pro-CCG	0	0	0	NA	NA	NA
UCON23	0	0	0	NA	NA	NA		X6A_LINE	0	0	0	NA	NA	NA
tRNA-Pro-CCG	0	0	0	NA	NA	NA		tRNA-Ser-TCA	0	0	0	NA	NA	NA
tRNA-Ser-TCA	0	0	0	NA	NA	NA		MER136	0	0	0	NA	NA	NA
MER136	0	0	0	NA	NA	NA		tRNA-Ile-ATA	0	0	0	NA	NA	NA
tRNA-Ile-ATA	0	0	0	NA	NA	NA		tRNA-Ser-TCY	0	0	0	NA	NA	NA
tRNA-Ser-TCY	0	0	0	NA	NA	NA		Eulor9C	0	0	0	NA	NA	NA
Eulor9C	0	0	0	NA	NA	NA		Eulor9B	0	0	0	NA	NA	NA
Eulor9B	0	0	0	NA	NA	NA		MER123	0	0	0	NA	NA	NA
MER123	0	0	0	NA	NA	NA		HERV1_LTRb	0	0	0	NA	NA	NA
HERV1_LTRb	0	0	0	NA	NA	NA		HERV1_LTRe	0	0	0	NA	NA	NA
HERV1_LTRe	0	0	0	NA	NA	NA		HERV1_LTRd	0	0	0	NA	NA	NA
HERV-Fc2_LTR	0	0	0	NA	NA	NA		HERV-Fc2_LTR	0	0	0	NA	NA	NA
MLT1E-int	0	0	0	NA	NA	NA		MLT1E-int	0	0	0	NA	NA	NA
tRNA-SeC_e_-TGA	0	0	0	NA	NA	NA		tRNA-SeC_e_-TGA	0	0	0	NA	NA	NA
LTR10B2	0	0	0	NA	NA	NA		Tigger2a_Car	0	0	0	NA	NA	NA
Tigger2a_Car	0	0	0	NA	NA	NA		tRNA-Arg-CGG	0	0	0	NA	NA	NA
tRNA-Arg-CGG	0	0	0	NA	NA	NA		tRNA-Arg-CGA	0	0	0	NA	NA	NA
tRNA-Arg-CGA	0	0	0	NA	NA	NA		tRNA-Arg-AGG	0	0	0	NA	NA	NA
tRNA-Arg-AGG	0	0	0	NA	NA	NA		Eulor9A	0	0	0	NA	NA	NA
Eulor9A	0	0	0	NA	NA	NA		tRNA-Ser-TCA_	0	0	0	NA	NA	NA
tRNA-Ser-TCA_	0	0	0	NA	NA	NA		HERV-Fc1_LTR2	0	0	0	NA	NA	NA
Charlie1b_Mars	0	0	0	NA	NA	NA		HERV-Fc1_LTR3	0	0	0	NA	NA	NA
tRNA-Leu-CTY	0	0	0	NA	NA	NA		Charlie1b_Mars	0	0	0	NA	NA	NA
Eulor8	0	0	0	NA	NA	NA		tRNA-Leu-CTY	0	0	0	NA	NA	NA
Eulor1	0	0	0	NA	NA	NA		Eulor1	0	0	0	NA	NA	NA
Eulor11	0	0	0	NA	NA	NA		tRNA-Leu-CTA_	0	0	0	NA	NA	NA
tRNA-Leu-CTA_	0	0	0	NA	NA	NA		Merlin1_HS	0	0	0	NA	NA	NA
U14	0	0	0	NA	NA	NA		U14	0	0	0	NA	NA	NA
L1P4c	0	0	0	NA	NA	NA		L1P4c	0	0	0	NA	NA	NA
tRNA-His-CAY	0	0	0	NA	NA	NA		tRNA-His-CAY	0	0	0	NA	NA	NA
MER132	0	0	0	NA	NA	NA		tRNA-Gly-GGY	0	0	0	NA	NA	NA
tRNA-Thr-ACY_	0	0	0	NA	NA	NA		MER132	0	0	0	NA	NA	NA
X5A_LINE	0	0	0	NA	NA	NA		tRNA-Thr-ACY_	0	0	0	NA	NA	NA
Cheshire_Mars_	0	0	0	NA	NA	NA		X5A_LINE	0	0	0	NA	NA	NA
tRNA-Tyr-TAT	0	0	0	NA	NA	NA		Cheshire_Mars_	0	0	0	NA	NA	NA
HY5	0	0	0	NA	NA	NA		tRNA-Tyr-TAT	0	0	0	NA	NA	NA
tRNA-Thr-ACY	0	0	0	NA	NA	NA		HY5	0	0	0	NA	NA	NA
tRNA-Thr-ACG_	0	0	0	NA	NA	NA		tRNA-Ala-GCY_	0	0	0	NA	NA	NA
MER125	0	0	0	NA	NA	NA		tRNA-Thr-ACY	0	0	0	NA	NA	NA
tRNA-Arg-CGA_	0	0	0	NA	NA	NA		tRNA-Thr-ACG_	0	0	0	NA	NA	NA
tRNA-Ala-GCA	0	0	0	NA	NA	NA		MER125	0	0	0	NA	NA	NA
tRNA-Ser-AGY	0	0	0	NA	NA	NA		tRNA-Arg-CGA_	0	0	0	NA	NA	NA
tRNA-Thr-ACA	0	0	0	NA	NA	NA		tRNA-Ala-GCA	0	0	0	NA	NA	NA
tRNA-Trp-TGG	0	0	0	NA	NA	NA		tRNA-Ser-AGY	0	0	0	NA	NA	NA
LTR47B	0	0	0	NA	NA	NA		tRNA-Thr-ACA	0	0	0	NA	NA	NA
tRNA-Glu-GAG	0	0	0	NA	NA	NA		tRNA-Trp-TGG	0	0	0	NA	NA	NA
tRNA-Tyr-TAC	0	0	0	NA	NA	NA		tRNA-Glu-GAG	0	0	0	NA	NA	NA
LTR1B0	0	0	0	NA	NA	NA		tRNA-Glu-GAG_	0	0	0	NA	NA	NA
tRNA-Ala-GCG	0	0	0	NA	NA	NA		tRNA-Ala-GCG	0	0	0	NA	NA	NA
X7D_LINE	0	0	0	NA	NA	NA		X7D_LINE	0	0	0	NA	NA	NA
MLT1O-int	0	0	0	NA	NA	NA		MLT1O-int	0	0	0	NA	NA	NA
